# Supplementary material for: RrMYB5‐ and RrMYB10‐regulated flavonoid biosynthesis plays a pivotal role in feedback loop responding to wounding and oxidation in Rosa rugosa
Source: Plant Biotechnol J. 2019 Apr 14;17(11):2078–95. doi: 10.1111/pbi.13123 (PMC6790370; doi:10.1111/pbi.13123)
Supplement: Supplementary file 3 — Table S8 Up‐ and downregulated genes in transgenic tobacco overexpressing RrMYB10. [file PBI-17-2078-s002.xls]

## Sheet: MYB10_Up
Query_id	CK_MYB10	MYB10	log2(fold_change)	p_value	q_value	Blast_identity	Blast_Score	Blast_Evalues	Blast_annotation
gene_67030	0.676062	5.78929	3.09816	0.0025	0.042508	0.61	295.049	1.98433e-96	RecName: Full=(-)-isopiperitenol/(-)-carveol dehydrogenase, mitochondrial; Flags: Precursor [Mentha x piperita]
gene_5994	0.276055	2.70617	3.29322	0.00215	0.0388176	0.5667	114.39	4.11614e-31	RecName: Full=(+)-neomenthol dehydrogenase; AltName: Full=Menthone:neomenthol reductase; AltName: Full=Short-chain dehydrogenase/reductase 1; Short=AtSDR1
gene_8438	0	1.64787	inf	0.00065	0.0190703	0.6226	62.7734	2.21408e-11	RecName: Full=(+)-pulegone reductase [Mentha x piperita]
gene_58252	2.86582	23.2009	3.01716	0.00025	0.010337	0.6071	97.8265	3.02624e-20	RecName: Full=(S)-ureidoglycine aminohydrolase; Short=AtUGLYAH; Flags: Precursor
gene_80405	23.342	86.1786	1.8844	0.00045	0.0150359	0.8542	84.7297	1.1973e-18	RecName: Full=10 kDa chaperonin; AltName: Full=Chaperonin 10; Short=CPN10; AltName: Full=Protein groES [Brassica napus]
gene_14949	16.8692	82.3069	2.28662	0.0001	0.0055482	0.8077	83.5741	2.61381e-18	RecName: Full=10 kDa chaperonin; AltName: Full=Chaperonin 10; Short=CPN10; AltName: Full=Protein groES [Brassica napus]
gene_66724	0.475511	3.70147	2.96055	0.00035	0.0128122	0.5795	441.425	0	RecName: Full=125 kDa kinesin-related protein [Nicotiana tabacum]
gene_57565	10.2698	97.8606	3.25232	5e-05	0.00329305	0.5956	127.487	3.51291e-34	RecName: Full=14 kDa proline-rich protein DC2.15; Flags: Precursor [Daucus carota]
gene_65726	0	23.9064	inf	5e-05	0.00329305	0.6824	118.242	2.42741e-30	RecName: Full=14 kDa proline-rich protein DC2.15; Flags: Precursor [Daucus carota]
gene_78148	0.951416	23.3746	4.61872	5e-05	0.00329305	0.6824	118.242	2.97667e-28	RecName: Full=14 kDa proline-rich protein DC2.15; Flags: Precursor [Daucus carota]
gene_54842	4.91873	79.7024	4.01826	5e-05	0.00329305	0.6548	107.071	2.52921e-26	RecName: Full=14 kDa proline-rich protein DC2.15; Flags: Precursor [Daucus carota]
gene_75078	5.23074	23.6555	2.17709	0.0006	0.0181712	0.5686	207.994	1.75204e-74	RecName: Full=20 kDa chaperonin, chloroplastic; AltName: Full=Chaperonin 10; Short=Ch-CPN10; Short=Cpn10; AltName: Full=Chaperonin 20; AltName: Full=Protein Cpn21; Flags: Precursor
gene_53835	18.3988	100.2	2.4452	0.0013	0.0289513	0.4688	153.68	8.50927e-44	RecName: Full=21 kDa protein; AltName: Full=1.2 protein; Flags: Precursor [Daucus carota]
gene_53347	0	4.24826	inf	5e-05	0.00329305	0.3375	114.39	1.43831e-28	RecName: Full=21 kDa protein; AltName: Full=1.2 protein; Flags: Precursor [Daucus carota]
gene_29196	0	3.61729	inf	5e-05	0.00329305	0.3025	101.293	5.24752e-24	RecName: Full=21 kDa protein; AltName: Full=1.2 protein; Flags: Precursor [Daucus carota]
gene_78962	4.94015	28.5228	2.52949	0.00055	0.0170561	0.6904	219.55	2.74458e-62	RecName: Full=2-methyl-6-phytyl-1,4-hydroquinone methyltransferase, chloroplastic; AltName: Full=37 kDa inner envelope membrane protein; Short=E37; AltName: Full=MPBQ/MSBQ methyltransferase; Flags: Precursor
gene_20559	7.25912	34.3943	2.2443	0.00025	0.010337	0.6904	218.394	7.12585e-61	RecName: Full=2-methyl-6-phytyl-1,4-hydroquinone methyltransferase, chloroplastic; AltName: Full=37 kDa inner envelope membrane protein; Short=E37; AltName: Full=MPBQ/MSBQ methyltransferase; Flags: Precursor
gene_17427	2.20556	11.647	2.40073	0.0007	0.0199623	0.8705	195.667	1.67132e-53	RecName: Full=2-methylene-furan-3-one reductase; AltName: Full=Enone oxidoreductase; Short=SlEO; Flags: Precursor
gene_42926	2.2502	11.5678	2.36199	0.00125	0.0283252	0.8671	196.438	3.80869e-52	RecName: Full=2-methylene-furan-3-one reductase; AltName: Full=Enone oxidoreductase; Short=SlEO; Flags: Precursor
gene_27129	5.8742	33.0496	2.49217	0.0031	0.048145	0.8143	92.8189	2.40417e-19	RecName: Full=30S ribosomal protein S20, chloroplastic; Flags: Precursor
gene_26924	7.43589	25.8383	1.79693	0.0023	0.0404133	0.8286	64.3142	3.19377e-11	RecName: Full=30S ribosomal protein S21, chloroplastic, partial [Spinacia oleracea]
gene_26628	15.1612	56.3046	1.89287	0.00085	0.0223989	0.8906	112.849	2.90284e-26	RecName: Full=30S ribosomal protein S3, chloroplastic (chloroplast) [Ranunculus macranthus]
gene_28492	2.43804	12.2824	2.33279	0.00135	0.0295562	0.8875	149.058	3.13023e-39	RecName: Full=30S ribosomal protein S6 alpha, chloroplastic; Contains: RecName: Full=30S ribosomal protein S6 beta, chloroplastic; Contains: RecName: Full=30S ribosomal protein S6 gamma, chloroplastic; Contains: RecName: Full=30S ribosomal protein S6 delta, chloroplastic; Contains: RecName: Full=30S ribosomal protein S6 epsilon, chloroplastic; Flags: Precursor, partial [Spinacia oleracea]
gene_25771	0.710693	20.3907	4.84254	0.00215	0.0388176	0.9444	108.997	1.55505e-24	RecName: Full=36.4 kDa proline-rich protein [Solanum lycopersicum]
gene_10074	8.94567	33.6831	1.91276	0.00265	0.0440266	0.4715	96.2857	2.5646e-19	RecName: Full=3-hydroxyisobutyryl-CoA hydrolase-like protein 5
gene_73590	7.46082	24.5269	1.71696	0.00145	0.0306388	0.8028	374.785	2.05694e-113	RecName: Full=3-ketoacyl-CoA synthase 10; Short=KCS-10; AltName: Full=Protein FIDDLEHEAD; AltName: Full=Very long-chain fatty acid condensing enzyme 10; Short=VLCFA condensing enzyme 10
gene_17511	10.8344	42.217	1.96221	0.0001	0.0055482	0.8143	372.859	1.7426e-112	RecName: Full=3-ketoacyl-CoA synthase 10; Short=KCS-10; AltName: Full=Protein FIDDLEHEAD; AltName: Full=Very long-chain fatty acid condensing enzyme 10; Short=VLCFA condensing enzyme 10
gene_1388	2.16645	15.0557	2.79691	0.0003	0.0116973	0.8121	749.584	0	RecName: Full=3-ketoacyl-CoA synthase 5; Short=KCS-5; AltName: Full=Very long-chain fatty acid condensing enzyme 5; Short=VLCFA condensing enzyme 5
gene_62626	1.76776	12.5634	2.82924	5e-05	0.00329305	0.8208	746.888	0	RecName: Full=3-ketoacyl-CoA synthase 6; Short=KCS-6; AltName: Full=Cuticular protein 1; AltName: Full=Very long-chain fatty acid condensing enzyme 6; Short=VLCFA condensing enzyme 6
gene_70989	7.08552	24.6052	1.79602	0.00055	0.0170561	0.9172	285.419	1.88749e-82	RecName: Full=3-oxoacyl-[acyl-carrier-protein] synthase I, chloroplastic; AltName: Full=Beta-ketoacyl-ACP synthase I; Short=KAS I; Flags: Precursor
gene_38147	1.51989	14.3978	3.24381	5e-05	0.00329305	0.931	256.529	2.05226e-72	RecName: Full=3-oxoacyl-[acyl-carrier-protein] synthase I, chloroplastic; AltName: Full=Beta-ketoacyl-ACP synthase I; Short=KAS I; Flags: Precursor
gene_61616	1.4481	9.28077	2.68008	0.00065	0.0190703	0.9172	251.906	3.12858e-70	RecName: Full=3-oxoacyl-[acyl-carrier-protein] synthase I, chloroplastic; AltName: Full=Beta-ketoacyl-ACP synthase I; Short=KAS I; Flags: Precursor
gene_80045	2.1709	14.6549	2.75502	0.00015	0.00729893	0.9103	250.366	9.5587e-70	RecName: Full=3-oxoacyl-[acyl-carrier-protein] synthase I, chloroplastic; AltName: Full=Beta-ketoacyl-ACP synthase I; Short=KAS I; Flags: Precursor
gene_37734	1.44257	5.46295	1.92104	0.00195	0.0368606	0.569	187.578	1.55883e-59	RecName: Full=3-oxoacyl-[acyl-carrier-protein] synthase II, chloroplastic; AltName: Full=Beta-ketoacyl-acyl-carrier-protein synthase II; Short=AtKAS2; Short=Beta-ketoacyl-ACP synthetase 2; AltName: Full=Protein FATTY ACID BIOSYNTHESIS 1; Flags: Precursor
gene_59763	1.7005	7.25895	2.0938	0.0025	0.042508	0.6436	124.02	2.66691e-50	RecName: Full=3-oxoacyl-[acyl-carrier-protein] synthase II, chloroplastic; AltName: Full=Beta-ketoacyl-acyl-carrier-protein synthase II; Short=AtKAS2; Short=Beta-ketoacyl-ACP synthetase 2; AltName: Full=Protein FATTY ACID BIOSYNTHESIS 1; Flags: Precursor
gene_5762	11.004	43.8764	1.99541	0.0013	0.0289513	0.8739	189.889	1.99587e-48	RecName: Full=3-phosphoshikimate 1-carboxyvinyltransferase 1, chloroplastic; AltName: Full=5-enolpyruvylshikimate-3-phosphate synthase 1; Short=EPSP synthase 1; Flags: Precursor [Nicotiana tabacum]
gene_11325	6.36344	28.17	2.14628	0.00035	0.0128122	0.697	182.57	3.25007e-48	RecName: Full=3-phosphoshikimate 1-carboxyvinyltransferase 2; AltName: Full=5-enolpyruvylshikimate-3-phosphate synthase 2; Short=EPSP synthase 2, partial [Nicotiana tabacum]
gene_72074	5.09262	36.9563	2.85934	5e-05	0.00329305	0.6862	249.98	1.92444e-69	RecName: Full=3-phosphoshikimate 1-carboxyvinyltransferase, chloroplastic; AltName: Full=5-enolpyruvylshikimate-3-phosphate synthase; Short=EPSP synthase; Flags: Precursor [Petunia x hybrida]
gene_83044	17.8399	65.3194	1.8724	0.0005	0.0161107	0.6404	106.301	4.20178e-47	RecName: Full=40S ribosomal protein S11
gene_1506	24.6237	82.091	1.73718	0.00125	0.0283252	0.9216	103.99	2.05848e-46	RecName: Full=40S ribosomal protein S11
gene_86581	27.7902	90.7834	1.70785	0.00185	0.0356889	0.8372	151.369	2.74136e-41	RecName: Full=40S ribosomal protein S12
gene_30776	42.2174	138.914	1.71828	0.0008	0.0215923	0.8452	149.828	3.90839e-40	RecName: Full=40S ribosomal protein S12
gene_72077	10.3536	44.8905	2.11628	0.00025	0.010337	0.7554	197.593	3.72217e-57	RecName: Full=40S ribosomal protein S13
gene_22476	29.4732	101.561	1.78487	0.00075	0.0206384	0.9839	125.561	2.20353e-49	RecName: Full=40S ribosomal protein S13
gene_30017	19.8447	66.4447	1.7434	0.00055	0.0170561	1	126.716	3.11261e-56	RecName: Full=40S ribosomal protein S13-2
gene_25660	49.4075	150.881	1.61061	0.00265	0.0440266	0.7206	189.119	2.16039e-55	RecName: Full=40S ribosomal protein S15a-1
gene_11948	36.9357	123.925	1.74638	0.00105	0.0254944	1	121.709	8.25129e-48	RecName: Full=40S ribosomal protein S15a-1
gene_237	16.8969	82.9959	2.29628	5e-05	0.00329305	1	115.546	1.40354e-46	RecName: Full=40S ribosomal protein S15a-1
gene_87027	34.7911	107.133	1.62262	0.00175	0.0343691	1	115.546	1.39524e-45	RecName: Full=40S ribosomal protein S15a-1
gene_34300	14.7508	49.1639	1.7368	0.0016	0.0326415	0.9353	267.314	1.5243e-88	RecName: Full=40S ribosomal protein S16 [Gossypium hirsutum]
gene_57401	21.9811	80.8443	1.87888	0.0002	0.00894972	0.9861	290.041	3.98221e-93	RecName: Full=40S ribosomal protein S17
gene_33777	51.2695	169.539	1.72545	0.0007	0.0199623	0.985	267.314	1.45788e-83	RecName: Full=40S ribosomal protein S17
gene_70759	30.631	108.733	1.82772	0.0009	0.0232057	0.9697	263.077	9.49182e-83	RecName: Full=40S ribosomal protein S17
gene_54691	23.1976	73.9637	1.67284	0.0017	0.0339016	0.9062	125.946	3.24141e-32	RecName: Full=40S ribosomal protein S18
gene_61986	45.9499	147.148	1.67914	0.00315	0.0486847	0.646	110.153	4.26637e-26	RecName: Full=40S ribosomal protein S19-3
gene_21099	45.6843	165.77	1.85941	0.00145	0.0306388	0.9787	95.5153	3.67664e-21	RecName: Full=40S ribosomal protein S20-2
gene_47731	39.1951	136.75	1.8028	0.00175	0.0343691	0.48	85.5001	1.47809e-18	RecName: Full=40S ribosomal protein S21-2
gene_41353	28.137	96.3721	1.77615	0.0008	0.0215923	0.7755	81.6481	7.25571e-18	RecName: Full=40S ribosomal protein S21-2
gene_83099	21.4057	81.552	1.92973	0.0006	0.0181712	0.7955	77.411	1.37672e-15	RecName: Full=40S ribosomal protein S21-2
gene_80773	36.819	121.764	1.72557	0.00285	0.0457462	0.9389	349.362	1.47212e-113	RecName: Full=40S ribosomal protein S2-2
gene_19901	31.734	102.488	1.69136	0.0016	0.0326415	0.6749	249.595	2.48619e-74	RecName: Full=40S ribosomal protein S23; AltName: Full=S12 [Fragaria x ananassa]
gene_74585	25.2411	71.6696	1.50558	0.0023	0.0404133	0.6683	248.825	5.47449e-74	RecName: Full=40S ribosomal protein S23; AltName: Full=S12 [Fragaria x ananassa]
gene_5640	57.8331	165.166	1.51395	0.00275	0.0449242	0.7023	176.792	9.22032e-51	RecName: Full=40S ribosomal protein S23; AltName: Full=S12 [Fragaria x ananassa]
gene_41965	30.8113	97.8592	1.66725	0.00125	0.0283252	0.8966	114.39	1.21105e-27	RecName: Full=40S ribosomal protein S24-2
gene_40448	39.0713	118.307	1.59835	0.00185	0.0356889	0.8793	112.849	5.52388e-27	RecName: Full=40S ribosomal protein S24-2
gene_4895	35.5181	116.814	1.71758	0.0009	0.0232057	0.898	99.7525	1.65692e-22	RecName: Full=40S ribosomal protein S24-2
gene_51623	44.334	158.031	1.83372	0.0016	0.0326415	0.8776	98.2117	6.90547e-22	RecName: Full=40S ribosomal protein S24-2
gene_37273	70.5119	205.907	1.54606	0.001	0.0248474	0.9487	79.337	5.16186e-16	RecName: Full=40S ribosomal protein S25
gene_40219	131.175	391.932	1.57911	0.0018	0.0350349	0.8824	67.0106	1.11136e-12	RecName: Full=40S ribosomal protein S27-1
gene_8560	112.405	387.517	1.78555	0.0012	0.0275971	0.5844	85.8853	4.43666e-19	RecName: Full=40S ribosomal protein S27-2
gene_34876	79.5519	260.606	1.7119	0.00195	0.0368606	0.8	64.6994	2.66726e-11	RecName: Full=40S ribosomal protein S29
gene_31218	84.3338	253.212	1.58616	0.0016	0.0326415	0.9565	66.6254	2.30203e-12	RecName: Full=40S ribosomal protein S30
gene_47881	27.8457	98.9383	1.82907	0.00145	0.0306388	0.9565	66.6254	3.41239e-12	RecName: Full=40S ribosomal protein S30
gene_71361	22.7092	68.1743	1.58595	0.0024	0.0414554	0.9048	125.176	6.53732e-87	RecName: Full=40S ribosomal protein S3a [Cicer arietinum]
gene_32106	60.117	186.586	1.63399	0.0029	0.0461772	0.8075	256.144	8.04084e-105	RecName: Full=40S ribosomal protein S3a; AltName: Full=Protein cyc07 [Nicotiana tabacum]
gene_59440	52.092	159.457	1.61403	0.00235	0.0409314	0.765	285.034	2.42528e-87	RecName: Full=40S ribosomal protein S4
gene_85164	29.1905	94.7278	1.69829	0.00085	0.0223989	0.7626	281.952	2.53883e-85	RecName: Full=40S ribosomal protein S4
gene_11692	25.9957	88.228	1.76296	0.0025	0.042508	0.9517	244.202	8.68259e-73	RecName: Full=40S ribosomal protein S4
gene_48988	24.1406	84.7455	1.81168	0.00145	0.0306388	0.9379	243.432	8.30509e-72	RecName: Full=40S ribosomal protein S4
gene_41536	31.9031	113.751	1.83412	0.0009	0.0232057	0.8095	232.646	2.20777e-68	RecName: Full=40S ribosomal protein S4 [Gossypium hirsutum]
gene_82950	13.0312	39.6004	1.60354	0.0022	0.0393641	0.8222	164.851	5.48851e-44	RecName: Full=40S ribosomal protein S5-2
gene_7540	23.9406	89.7267	1.90608	0.0001	0.0055482	0.6799	260.381	2.12842e-78	RecName: Full=40S ribosomal protein S6 [Asparagus officinalis]
gene_63182	14.1984	59.0781	2.0569	5e-05	0.00329305	0.9565	142.51	2.89601e-51	RecName: Full=40S ribosomal protein S6 [Asparagus officinalis]
gene_21493	15.9856	65.2194	2.02853	0.0004	0.0140413	0.4817	130.568	1.3431e-32	RecName: Full=40S ribosomal protein S7 [Avicennia marina]
gene_27684	26.7777	82.634	1.6257	0.00255	0.0429615	0.814	75.0998	4.32055e-27	RecName: Full=40S ribosomal protein S7-3
gene_42297	7.21066	27.4483	1.92851	0.00145	0.0306388	0.8929	204.912	1.90881e-60	RecName: Full=40S ribosomal protein S8
gene_12828	22.3365	71.0794	1.67003	0.00175	0.0343691	0.8632	201.445	1.48733e-57	RecName: Full=40S ribosomal protein S8
gene_64422	12.7622	69.2616	2.44017	0.0002	0.00894972	0.9381	192.971	1.46242e-54	RecName: Full=40S ribosomal protein S8
gene_57668	27.4288	91.2871	1.73472	0.00265	0.0440266	0.9381	192.971	1.73416e-54	RecName: Full=40S ribosomal protein S8
gene_34444	8.9185	37.6088	2.0762	0.00015	0.00729893	0.9333	88.1965	5.84154e-19	RecName: Full=40S ribosomal protein S9; AltName: Full=S4, partial [Nicotiana tabacum]
gene_84007	19.0803	60.579	1.66673	0.0011	0.0262951	0.925	153.295	1.24418e-40	RecName: Full=40S ribosomal protein S9-2
gene_61334	21.6942	77.6316	1.83934	0.00035	0.0128122	0.9231	102.449	8.18111e-23	RecName: Full=40S ribosomal protein S9-2
gene_25314	2.38831	9.27972	1.95809	0.00125	0.0283252	0.6047	112.849	1.15145e-24	RecName: Full=4-hydroxy-tetrahydrodipicolinate reductase 1, chloroplastic; Short=HTPA reductase 1; Flags: Precursor
gene_23933	2.47999	11.7854	2.2486	0.00145	0.0306388	0.7925	91.6633	4.48852e-26	RecName: Full=4-hydroxy-tetrahydrodipicolinate reductase 2, chloroplastic; Short=HTPA reductase 2; Flags: Precursor
gene_72138	7.39628	51.1657	2.7903	0.00015	0.00729893	0.5545	75.8702	3.32467e-16	RecName: Full=50S ribosomal protein 6, chloroplastic; AltName: Full=CL25; AltName: Full=Plastid-specific 50S ribosomal protein 6; Short=PSRP-6; Flags: Precursor [Spinacia oleracea]
gene_60106	3.09232	15.1363	2.29125	0.0028	0.0453541	0.8108	125.176	3.88923e-30	RecName: Full=50S ribosomal protein L11, chloroplastic; AltName: Full=CL11; Flags: Precursor
gene_73739	3.78987	21.1772	2.4823	0.00065	0.0190703	0.8551	124.79	6.12894e-30	RecName: Full=50S ribosomal protein L11, chloroplastic; AltName: Full=CL11; Flags: Precursor
gene_8805	9.05265	32.3729	1.83837	0.002	0.037276	1	279.641	2.86798e-92	RecName: Full=50S ribosomal protein L12, chloroplastic; AltName: Full=CL12; Flags: Precursor [Nicotiana tabacum]
gene_63601	5.86436	24.236	2.04711	0.0015	0.0312948	0.875	122.479	3.46243e-29	RecName: Full=50S ribosomal protein L13, chloroplastic; AltName: Full=CL13; Flags: Precursor [Spinacia oleracea]
gene_52883	2.818	17.8252	2.66118	0.0002	0.00894972	0.8594	122.094	7.53709e-29	RecName: Full=50S ribosomal protein L13, chloroplastic; AltName: Full=CL13; Flags: Precursor [Spinacia oleracea]
gene_34177	3.22071	14.0748	2.12766	0.0019	0.036259	0.9926	282.337	5.89921e-88	RecName: Full=50S ribosomal protein L17, chloroplastic; AltName: Full=CL17; Flags: Precursor [Nicotiana tabacum]
gene_57868	7.08125	21.9922	1.63492	0.0027	0.0444409	0.8519	104.375	2.20029e-23	RecName: Full=50S ribosomal protein L18, chloroplastic; AltName: Full=CL18; Flags: Precursor
gene_74181	3.86671	16.4484	2.08877	0.00225	0.0399156	0.942	135.191	5.40766e-34	RecName: Full=50S ribosomal protein L24, chloroplastic; AltName: Full=CL24; Flags: Precursor [Nicotiana tabacum]
gene_25751	9.16941	30.4066	1.72948	0.00325	0.0496216	1	158.688	1.53031e-42	RecName: Full=50S ribosomal protein L28, chloroplastic; AltName: Full=CL28; Flags: Precursor [Nicotiana tabacum]
gene_1995	16.4912	58.3303	1.82255	0.0014	0.0301545	0.7791	158.303	2.27039e-47	RecName: Full=50S ribosomal protein L31, chloroplastic; AltName: Full=CL31; AltName: Full=Protein EMBRYO DEFECTIVE 2184; Flags: Precursor
gene_15001	30.435	87.1668	1.51805	0.0026	0.0435891	0.7791	158.303	3.01518e-42	RecName: Full=50S ribosomal protein L31, chloroplastic; AltName: Full=CL31; AltName: Full=Protein EMBRYO DEFECTIVE 2184; Flags: Precursor
gene_2486	9.96217	33.1534	1.73462	0.0031	0.048145	0.7808	110.153	6.82762e-26	RecName: Full=50S ribosomal protein L34, chloroplastic; AltName: Full=CL34; Flags: Precursor
gene_45435	4.02353	15.102	1.90821	0.00105	0.0254944	0.6154	56.225	5.95137e-17	RecName: Full=50S ribosomal protein L4
gene_67090	5.0863	23.1198	2.18444	0.00025	0.010337	0.9644	433.335	3.1366e-148	RecName: Full=50S ribosomal protein L4, chloroplastic; AltName: Full=CL4; AltName: Full=R-protein L4; Flags: Precursor [Nicotiana tabacum]
gene_380	6.19693	26.6149	2.10261	0.00145	0.0306388	0.8952	198.364	2.16258e-55	RecName: Full=50S ribosomal protein L6, chloroplastic; AltName: Full=Protein EMBRYO DEFECTIVE 2394; Flags: Precursor
gene_10487	1.75224	6.98287	1.99462	0.00285	0.0457462	0.9029	197.978	4.7169e-55	RecName: Full=50S ribosomal protein L6, chloroplastic; AltName: Full=Protein EMBRYO DEFECTIVE 2394; Flags: Precursor
gene_52735	1.69315	7.73186	2.19111	0.00105	0.0254944	0.8106	224.557	4.63752e-76	RecName: Full=5-methyltetrahydropteroyltriglutamate--homocysteine methyltransferase; AltName: Full=Cobalamin-independent methionine synthase isozyme; AltName: Full=Vitamin-B12-independent methionine synthase isozyme [Catharanthus roseus]
gene_82730	100.784	305.083	1.59793	0.0024	0.0414554	0.7105	65.855	6.34484e-14	RecName: Full=60S acidic ribosomal protein P1-3
gene_82646	18.5035	67.8109	1.87372	0.0017	0.0339016	0.7895	67.0106	3.48393e-12	RecName: Full=60S acidic ribosomal protein P1-3
gene_62549	45.271	149.607	1.72452	0.0023	0.0404133	0.5714	68.1662	6.1377e-12	RecName: Full=60S acidic ribosomal protein P2 [Parthenium argentatum]
gene_32225	42.5823	143.327	1.75098	0.00215	0.0388176	0.614	64.6994	7.75444e-11	RecName: Full=60S acidic ribosomal protein P2 [Parthenium argentatum]
gene_20038	35.2267	112.178	1.67105	0.003	0.0472821	0.6274	199.904	2.12394e-57	RecName: Full=60S ribosomal protein L10a-1
gene_65408	30.5344	112.024	1.8753	0.0007	0.0199623	0.8875	141.354	3.97928e-37	RecName: Full=60S ribosomal protein L10a-1
gene_7609	17.8038	66.5421	1.90208	0.0005	0.0161107	0.9437	139.813	3.12952e-35	RecName: Full=60S ribosomal protein L10a-1
gene_25536	17.7503	53.4792	1.59114	0.00135	0.0295562	1	132.109	1.02388e-33	RecName: Full=60S ribosomal protein L11 &gt;gi|158513172|sp|A2YDY2.2|RL11_ORYSI RecName: Full=60S ribosomal protein L11
gene_25636	20.8187	70.8678	1.76725	0.00115	0.0268732	0.9337	308.145	4.46648e-103	RecName: Full=60S ribosomal protein L12 [Prunus armeniaca]
gene_57771	14.4327	56.7338	1.97486	0.0001	0.0055482	0.6014	172.17	8.2169e-48	RecName: Full=60S ribosomal protein L13-1; AltName: Full=Protein BBC1 homolog
gene_29864	17.4962	62.7815	1.84329	0.0007	0.0199623	0.6225	177.948	8.31267e-50	RecName: Full=60S ribosomal protein L13-2; AltName: Full=Cold-induced protein C24B [Brassica napus]
gene_53623	71.3036	224.88	1.65711	0.00225	0.0399156	0.9032	177.178	1.89675e-49	RecName: Full=60S ribosomal protein L13a [Picea mariana]
gene_55082	26.4827	89.55	1.75764	0.0006	0.0181712	0.55	92.4337	4.04973e-20	RecName: Full=60S ribosomal protein L14-2
gene_41735	50.709	151.455	1.57857	0.0024	0.0414554	0.5546	91.6633	7.74636e-20	RecName: Full=60S ribosomal protein L14-2
gene_49512	12.5931	41.9393	1.73567	0.0024	0.0414554	0.8415	149.058	1.48265e-55	RecName: Full=60S ribosomal protein L15 [Petunia x hybrida]
gene_10949	23.1024	67.2298	1.54106	0.0029	0.0461772	0.9383	159.844	8.94198e-43	RecName: Full=60S ribosomal protein L15 [Petunia x hybrida]
gene_52907	14.3766	44.8433	1.64117	0.00155	0.0319895	0.9259	158.688	1.36061e-42	RecName: Full=60S ribosomal protein L15 [Petunia x hybrida]
gene_80307	10.627	36.393	1.77593	0.00245	0.0419858	0.7812	111.694	7.97906e-38	RecName: Full=60S ribosomal protein L18-2
gene_85767	36.8595	107.461	1.54371	0.00295	0.0467712	0.9115	220.32	2.25966e-65	RecName: Full=60S ribosomal protein L18a-2
gene_50333	50.6661	191.337	1.91703	0.0007	0.0199623	0.9	157.147	1.9216e-43	RecName: Full=60S ribosomal protein L21-1
gene_38954	51.917	174.76	1.7511	0.00305	0.0476622	0.8875	155.221	1.21925e-42	RecName: Full=60S ribosomal protein L21-1
gene_80306	27.1712	86.6484	1.6731	0.00205	0.0377233	0.8525	110.153	3.09811e-26	RecName: Full=60S ribosomal protein L22-2
gene_55883	21.413	69.3512	1.69543	0.00285	0.0457462	0.8361	108.997	3.42486e-25	RecName: Full=60S ribosomal protein L22-2
gene_37747	57.0797	214.238	1.90817	0.00105	0.0254944	0.9789	192.586	1.47636e-56	RecName: Full=60S ribosomal protein L23 [Nicotiana tabacum]
gene_4782	25.126	80.1319	1.6732	0.00175	0.0343691	0.9789	192.971	3.77313e-56	RecName: Full=60S ribosomal protein L23 [Nicotiana tabacum]
gene_42386	41.2076	193.868	2.2341	0.0001	0.0055482	1	193.741	1.57947e-55	RecName: Full=60S ribosomal protein L23 [Nicotiana tabacum]
gene_68936	49.2133	204.537	2.05524	0.0004	0.0140413	0.9895	192.2	2.27454e-55	RecName: Full=60S ribosomal protein L23 [Nicotiana tabacum]
gene_70891	6.1092	27.4828	2.16947	0.00165	0.0332927	0.9109	147.132	3.56874e-39	RecName: Full=60S ribosomal protein L23a; AltName: Full=L25 [Nicotiana tabacum]
gene_44272	11.2723	76.913	2.77044	5e-05	0.00329305	1	142.895	1.29072e-37	RecName: Full=60S ribosomal protein L23a; AltName: Full=L25 [Nicotiana tabacum]
gene_70340	16.1317	69.7625	2.11255	0.00035	0.0128122	1	142.895	1.58754e-37	RecName: Full=60S ribosomal protein L23a; AltName: Full=L25 [Nicotiana tabacum]
gene_54311	4.91133	23.0448	2.23026	0.00075	0.0206384	0.863	214.927	6.33683e-69	RecName: Full=60S ribosomal protein L26-1
gene_51687	113.028	423.472	1.90558	0.0002	0.00894972	0.8807	203.756	3.8512e-66	RecName: Full=60S ribosomal protein L26-1
gene_20503	82.3782	249.62	1.5994	0.00155	0.0319895	0.8889	167.162	9.78905e-52	RecName: Full=60S ribosomal protein L26-1
gene_45100	2.73662	19.3873	2.82464	0.0017	0.0339016	0.8705	223.787	5.32849e-72	RecName: Full=60S ribosomal protein L27
gene_7643	41.6523	128.084	1.62062	0.00265	0.0440266	0.8148	206.453	5.32759e-62	RecName: Full=60S ribosomal protein L27-3
gene_63212	60.8924	192.198	1.65826	0.00165	0.0332927	0.8378	253.447	4.61638e-83	RecName: Full=60S ribosomal protein L27a-3
gene_72823	17.1753	55.6545	1.69616	0.0013	0.0289513	0.6515	88.1965	1.25699e-18	RecName: Full=60S ribosomal protein L28-1
gene_22996	28.0696	85.276	1.60313	0.0025	0.042508	0.76	85.5001	2.17706e-17	RecName: Full=60S ribosomal protein L28-1
gene_8347	70.4044	211.756	1.58866	0.00215	0.0388176	0.7714	58.9214	4.22872e-14	RecName: Full=60S ribosomal protein L29-1
gene_78584	20.9566	94.6947	2.17588	0.0007	0.0199623	0.8	60.077	1.11204e-13	RecName: Full=60S ribosomal protein L29-1
gene_6906	29.4587	110.819	1.91143	0.00035	0.0128122	0.9203	272.322	9.51503e-80	RecName: Full=60S ribosomal protein L3
gene_45652	33.0883	108.699	1.71594	0.0022	0.0393641	0.9203	271.937	9.55266e-80	RecName: Full=60S ribosomal protein L3
gene_35719	10.6474	47.2607	2.15014	5e-05	0.00329305	0.8421	74.3294	6.71061e-14	RecName: Full=60S ribosomal protein L30 [Euphorbia esula]
gene_72891	18.5473	68.3104	1.8809	0.00065	0.0190703	0.8857	72.7886	6.95586e-25	RecName: Full=60S ribosomal protein L30 [Lupinus luteus]
gene_59961	26.4017	74.5384	1.49735	0.00305	0.0476622	0.8857	71.633	7.21938e-25	RecName: Full=60S ribosomal protein L30 [Lupinus luteus]
gene_63564	8.66013	32.5683	1.91101	0.0025	0.042508	0.8571	70.8626	2.07611e-23	RecName: Full=60S ribosomal protein L30 [Lupinus luteus]
gene_12111	25.5035	79.4847	1.63998	0.00175	0.0343691	0.9143	75.0998	2.93771e-14	RecName: Full=60S ribosomal protein L30 [Lupinus luteus]
gene_20964	40.1406	119.405	1.57273	0.00275	0.0449242	0.9583	142.124	1.81705e-38	RecName: Full=60S ribosomal protein L31 [Nicotiana glutinosa]
gene_77655	38.0821	136.711	1.84395	0.0009	0.0232057	0.9565	134.42	7.28069e-36	RecName: Full=60S ribosomal protein L31 [Nicotiana glutinosa]
gene_33398	33.6294	99.0719	1.55875	0.0027	0.0444409	0.9149	129.798	6.11632e-34	RecName: Full=60S ribosomal protein L31 [Nicotiana glutinosa]
gene_61058	40.988	151.74	1.88833	0.00075	0.0206384	0.9273	99.3673	5.60371e-23	RecName: Full=60S ribosomal protein L35 [Euphorbia esula]
gene_17655	23.491	85.9752	1.87181	0.00175	0.0343691	0.791	99.3673	1.37815e-22	RecName: Full=60S ribosomal protein L35 [Euphorbia esula]
gene_29360	23.3594	83.1786	1.83221	0.0011	0.0262951	0.9615	98.5969	4.04977e-22	RecName: Full=60S ribosomal protein L35 [Euphorbia esula]
gene_27872	66.7635	193.207	1.53302	0.00305	0.0476622	0.9091	97.4413	6.30091e-22	RecName: Full=60S ribosomal protein L35 [Euphorbia esula]
gene_74518	44.1922	137.809	1.6408	0.0021	0.0382902	0.9423	97.0561	9.05363e-22	RecName: Full=60S ribosomal protein L35 [Euphorbia esula]
gene_14530	32.284	99.5499	1.6246	0.00195	0.0368606	0.9423	97.0561	1.26588e-21	RecName: Full=60S ribosomal protein L35 [Euphorbia esula]
gene_85327	79.4545	236.533	1.57384	0.0032	0.0491402	0.712	176.022	1.81285e-50	RecName: Full=60S ribosomal protein L35a-3
gene_80476	29.7373	101.341	1.76888	0.00095	0.0241182	0.8961	148.288	6.24357e-40	RecName: Full=60S ribosomal protein L35a-3
gene_53683	76.9295	251.313	1.70788	0.0021	0.0382902	0.9104	117.087	1.77373e-29	RecName: Full=60S ribosomal protein L36-1
gene_13751	27.1155	94.2511	1.79739	0.00145	0.0306388	0.9048	93.2041	2.19817e-20	RecName: Full=60S ribosomal protein L36a
gene_17409	32.1737	117.165	1.86458	0.00015	0.00729893	0.9545	87.4261	1.08114e-18	RecName: Full=60S ribosomal protein L37-3
gene_54014	37.9643	140.969	1.89266	0.00045	0.0150359	0.9545	87.8113	1.50675e-18	RecName: Full=60S ribosomal protein L37-3
gene_27605	44.4578	146.393	1.71934	0.00115	0.0268732	0.5101	121.324	9.96984e-31	RecName: Full=60S ribosomal protein L37a [Gossypium hirsutum]
gene_49784	17.943	68.0112	1.92235	0.00035	0.0128122	0.5101	121.324	2.12189e-30	RecName: Full=60S ribosomal protein L37a [Gossypium hirsutum]
gene_22095	65.3971	193.858	1.5677	0.00255	0.0429615	0.5407	105.145	2.06186e-25	RecName: Full=60S ribosomal protein L37a [Gossypium hirsutum]
gene_70733	33.5032	132.668	1.98545	0.00045	0.0150359	1	130.954	1.53256e-34	RecName: Full=60S ribosomal protein L38
gene_13034	26.9043	145.598	2.43608	5e-05	0.00329305	1	127.487	2.03581e-33	RecName: Full=60S ribosomal protein L38
gene_7781	43.2622	139.007	1.68398	0.002	0.037276	0.9839	125.561	1.41325e-32	RecName: Full=60S ribosomal protein L38
gene_13819	19.0462	76.9911	2.01519	0.0009	0.0232057	0.8384	530.791	3.24265e-177	RecName: Full=60S ribosomal protein L4; AltName: Full=L1 [Prunus armeniaca]
gene_24981	34.0951	106.377	1.64155	0.00225	0.0399156	0.5327	106.301	8.35268e-40	RecName: Full=60S ribosomal protein L5 [Cucumis sativus]
gene_5347	22.1872	75.0803	1.7587	0.00105	0.0254944	0.6333	77.7962	1.30898e-39	RecName: Full=60S ribosomal protein L5 [Cucumis sativus]
gene_61648	53.1998	164.845	1.63162	0.0029	0.0461772	0.8255	230.335	1.45912e-70	RecName: Full=60S ribosomal protein L6; AltName: Full=YL16-like [Mesembryanthemum crystallinum]
gene_29530	26.3577	78.0438	1.56606	0.0017	0.0339016	0.6434	190.66	9.1108e-59	RecName: Full=60S ribosomal protein L7-3
gene_66047	23.3279	79.2601	1.76454	0.0005	0.0161107	0.8113	95.9005	2.54258e-48	RecName: Full=60S ribosomal protein L7a
gene_8880	32.1421	109.088	1.76295	0.0031	0.048145	0.7541	96.2857	5.0498e-66	RecName: Full=60S ribosomal protein L7a-2
gene_8701	42.2063	141.115	1.74134	0.00115	0.0268732	0.966	297.36	1.23713e-94	RecName: Full=60S ribosomal protein L8; AltName: Full=L2; AltName: Full=Ribosomal protein TL2
gene_9240	0.737005	2.9232	1.9878	0.0026	0.0435891	0.7805	65.0846	9.02721e-24	RecName: Full=7-hydroxymethyl chlorophyll a reductase, chloroplastic; Flags: Precursor
gene_39145	1.03735	6.10077	2.55609	0.00255	0.0429615	0.893	690.649	0	RecName: Full=ABC transporter B family member 19; Short=ABC transporter ABCB.19; Short=AtABCB19; AltName: Full=Multidrug resistance protein 11; AltName: Full=P-glycoprotein 19
gene_64343	0.853083	5.2337	2.61707	0.00145	0.0306388	0.8929	673.7	0	RecName: Full=ABC transporter B family member 19; Short=ABC transporter ABCB.19; Short=AtABCB19; AltName: Full=Multidrug resistance protein 11; AltName: Full=P-glycoprotein 19
gene_50175	1.35531	6.75002	2.31627	0.00035	0.0128122	0.6117	321.627	0	RecName: Full=ABC transporter C family member 8; Short=ABC transporter ABCC.8; Short=AtABCC8; AltName: Full=ATP-energized glutathione S-conjugate pump 6; AltName: Full=Glutathione S-conjugate-transporting ATPase 6; AltName: Full=Multidrug resistance-associated protein 6; Flags: Precursor
gene_75484	5.5869	19.4857	1.8023	0.00225	0.0399156	0.7083	144.821	6.87554e-69	RecName: Full=ABC transporter G family member 12; Short=ABC transporter ABCG.12; Short=AtABCG12; AltName: Full=Protein ECERIFERUM 5; AltName: Full=White-brown complex homolog protein 12; Short=AtWBC12
gene_15157	1.52155	4.70359	1.62822	0.0027	0.0444409	0.5731	298.516	3.07309e-83	RecName: Full=ABC transporter G family member 22; Short=ABC transporter ABCG.22; Short=AtABCG22; AltName: Full=White-brown complex homolog protein 23; Short=AtWBC23
gene_14053	0.546275	3.26116	2.57768	0.0024	0.0414554	0.8545	202.216	1.07083e-124	RecName: Full=ABC transporter G family member 32; Short=ABC transporter ABCG.32; Short=AtABCG32; AltName: Full=Pleiotropic drug resistance protein 4; AltName: Full=Protein PERMEABLE CUTICLE 1
gene_50054	0.504536	3.93014	2.96155	0.0014	0.0301545	0.7764	239.195	7.60878e-73	RecName: Full=Abscisic acid receptor PYL4; AltName: Full=ABI1-binding protein 2; AltName: Full=PYR1-like protein 4; AltName: Full=Regulatory components of ABA receptor 10
gene_12320	2.53232	58.4937	4.52975	5e-05	0.00329305	0.3275	184.111	3.01957e-50	RecName: Full=Acetyl-CoA-benzylalcohol acetyltransferase; Short=CbBEAT-1 [Clarkia breweri]
gene_20720	4.45167	58.0159	3.70403	5e-05	0.00329305	0.3175	175.637	1.77676e-47	RecName: Full=Acetyl-CoA-benzylalcohol acetyltransferase; Short=CbBEAT-1 [Clarkia breweri]
gene_8904	8.67831	28.8758	1.73437	0.00155	0.0319895	0.3087	108.997	2.89569e-25	RecName: Full=Acetyl-CoA-benzylalcohol acetyltransferase; Short=CbBEAT-1 [Clarkia breweri]
gene_45262	3.4605	56.8519	4.03816	5e-05	0.00329305	0.3612	195.282	6.30059e-57	RecName: Full=Acid phosphatase 1; AltName: Full=Apase-1(1); Flags: Precursor
gene_12816	21.8534	490.806	4.48922	5e-05	0.00329305	0.351	149.058	2.41686e-50	RecName: Full=Acid phosphatase 1; AltName: Full=Apase-1(1); Flags: Precursor
gene_39292	6.54113	31.4553	2.26569	0.00075	0.0206384	0.9005	364.77	2.88296e-121	RecName: Full=Acidic endochitinase; Flags: Precursor [Nicotiana tabacum]
gene_13425	1.84757	20.4619	3.46924	5e-05	0.00329305	0.7566	298.901	1.3809e-88	RecName: Full=Acyl-[acyl-carrier-protein] desaturase 6, chloroplastic; AltName: Full=Stearoyl-ACP desaturase 6; Flags: Precursor
gene_9291	13.8033	55.9403	2.01887	5e-05	0.00329305	0.4583	142.895	1.02113e-56	RecName: Full=Adenosine kinase 2; Short=AK 2; AltName: Full=Adenosine 5&apos;-phosphotransferase 2
gene_45393	3.11017	11.0024	1.82275	0.00115	0.0268732	0.8793	115.546	3.54862e-42	RecName: Full=Adenylate kinase 4; Short=AK 4; AltName: Full=ATP-AMP transphosphorylase 4; AltName: Full=ATP:AMP phosphotransferase; AltName: Full=Adenylate monophosphate kinase 4; Short=AMK4
gene_65213	7.67233	69.7083	3.18359	5e-05	0.00329305	0.4829	436.032	3.19541e-146	RecName: Full=Agmatine coumaroyltransferase-2
gene_72212	1.73324	17.7892	3.35946	0.00065	0.0190703	0.492	412.92	1.47143e-137	RecName: Full=Agmatine coumaroyltransferase-2
gene_65486	2.05267	14.8826	2.85805	0.0017	0.0339016	0.6575	101.293	2.30885e-31	RecName: Full=Alcohol-forming fatty acyl-CoA reductase [Simmondsia chinensis]
gene_21594	9.07141	90.0333	3.31106	5e-05	0.00329305	0.5962	238.81	1.46085e-73	RecName: Full=Allene oxide cyclase 3, chloroplastic; Flags: Precursor
gene_1377	10.9944	75.4622	2.77898	5e-05	0.00329305	0.5463	228.024	7.00035e-70	RecName: Full=Allene oxide cyclase 3, chloroplastic; Flags: Precursor
gene_16484	1.90258	28.1118	3.88515	5e-05	0.00329305	0.6761	693.345	0	RecName: Full=Allene oxide synthase, chloroplastic; AltName: Full=Cytochrome P450 74A; AltName: Full=Hydroperoxide dehydrase; Flags: Precursor
gene_59097	1.78062	14.0472	2.97983	5e-05	0.00329305	0.6783	683.33	0	RecName: Full=Allene oxide synthase, chloroplastic; AltName: Full=Cytochrome P450 74A; AltName: Full=Hydroperoxide dehydrase; Flags: Precursor
gene_35984	1.09951	9.55713	3.11972	0.0009	0.0232057	0.418	93.5893	4.8872e-19	RecName: Full=Alpha carbonic anhydrase 2; Short=AtaCA2; Short=AtalphaCA2; AltName: Full=Alpha carbonate dehydratase 2; Flags: Precursor
gene_79095	15.3573	72.8923	2.24684	0.00015	0.00729893	0.9277	166.007	7.4011e-59	RecName: Full=Alpha-1,4 glucan phosphorylase L-1 isozyme, chloroplastic/amyloplastic; AltName: Full=Starch phosphorylase L-1; Flags: Precursor
gene_79096	10.6122	54.0332	2.34813	0.0004	0.0140413	0.6126	197.208	1.70589e-54	RecName: Full=Alpha-1,4 glucan phosphorylase L-1 isozyme, chloroplastic/amyloplastic; AltName: Full=Starch phosphorylase L-1; Flags: Precursor
gene_79094	7.53819	33.0956	2.13435	0.00125	0.0283252	0.87	193.741	8.6738e-49	RecName: Full=Alpha-1,4 glucan phosphorylase L-1 isozyme, chloroplastic/amyloplastic; AltName: Full=Starch phosphorylase L-1; Flags: Precursor
gene_78461	2.80711	34.9248	3.6371	5e-05	0.00329305	0.9245	208.379	3.50149e-60	RecName: Full=Alpha-1,4-glucan-protein synthase [UDP-forming] 2; AltName: Full=Reversibly glycosylated polypeptide 2; Short=RGP2; AltName: Full=UDP-glucose:protein transglucosylase 2; Short=UPTG 2
gene_54520	1.49984	7.15545	2.25423	0.00045	0.0150359	0.4468	102.449	1.07822e-28	RecName: Full=Alpha-galactosidase; AltName: Full=Alpha-D-galactoside galactohydrolase; AltName: Full=Melibiase; Flags: Precursor [Coffea arabica]
gene_78532	1.48022	6.94174	2.22948	0.00105	0.0254944	0.5729	358.607	5.53148e-103	RecName: Full=Alpha-glucosidase; AltName: Full=Maltase; Flags: Precursor
gene_27059	0.394215	7.99564	4.34216	0.00085	0.0223989	0.5824	104.375	4.10699e-32	RecName: Full=Aluminum-activated malate transporter 2; Short=AtALMT2
gene_23707	9.95182	36.2776	1.86605	0.0015	0.0312948	0.9722	364.77	9.95779e-114	RecName: Full=Aminomethyltransferase, mitochondrial; AltName: Full=Glycine cleavage system T protein; Short=GCVT; Flags: Precursor
gene_27094	8.13279	31.0158	1.93118	0.00035	0.0128122	0.74	152.525	5.58904e-38	RecName: Full=Annexin D2; AltName: Full=AnnAt2
gene_28641	3.67139	26.9771	2.87734	0.00015	0.00729893	0.5556	102.449	8.99453e-22	RecName: Full=Annexin D3; AltName: Full=AnnAt3
gene_28652	8.76551	141.659	4.01444	5e-05	0.00329305	0.5109	100.523	1.8665e-21	RecName: Full=Annexin D4; AltName: Full=AnnAt4
gene_66537	1.39941	13.5836	3.27897	5e-05	0.00329305	0.4886	187.578	3.26979e-49	RecName: Full=Anthocyanidin 3-O-glucosyltransferase 5; AltName: Full=Flavonol 3-O-glucosyltransferase 5; AltName: Full=UDP-glucose flavonoid 3-O-glucosyltransferase 5 [Manihot esculenta]
gene_14930	0.76742	13.3004	4.11531	0.0003	0.0116973	0.8732	868.226	0	RecName: Full=Anthocyanidin 3-O-glucosyltransferase; AltName: Full=Anthocyanin rhamnosyl transferase; AltName: Full=Flavonol 3-O-glucosyltransferase; AltName: Full=UDP-glucose flavonoid 3-O-glucosyltransferase [Petunia x hybrida]
gene_35956	3.52572	55.2629	3.97032	5e-05	0.00329305	0.8755	866.685	0	RecName: Full=Anthocyanidin 3-O-glucosyltransferase; AltName: Full=Anthocyanin rhamnosyl transferase; AltName: Full=Flavonol 3-O-glucosyltransferase; AltName: Full=UDP-glucose flavonoid 3-O-glucosyltransferase [Petunia x hybrida]
gene_53094	0.894803	5.61644	2.65001	0.00085	0.0223989	0.7804	626.706	0	RecName: Full=Anthocyanidin 3-O-glucosyltransferase; AltName: Full=Flavonol 3-O-glucosyltransferase; AltName: Full=UDP-glucose flavonoid 3-O-glucosyltransferase [Solanum melongena]
gene_77763	2.77868	17.1386	2.62478	0.00165	0.0332927	0.4078	240.35	2.95087e-73	RecName: Full=Anthocyanin 5-aromatic acyltransferase; Short=5AT [Gentiana triflora]
gene_8957	0.484368	3.15078	2.70153	0.0024	0.0414554	0.5294	153.295	1.54491e-42	RecName: Full=Anthranilate synthase alpha subunit 1, chloroplastic; Flags: Precursor
gene_46879	2.34959	7.6067	1.69486	0.00065	0.0190703	0.6279	156.762	1.0537e-46	RecName: Full=Anthranilate synthase alpha subunit 2, chloroplastic; AltName: Full=Anthranilate synthase component 1-2; AltName: Full=Anthranilate synthase component I-2; Flags: Precursor
gene_9677	1.38886	37.3406	4.74877	0.0012	0.0275971	0.5658	158.303	5.12884e-39	RecName: Full=Apyrase; AltName: Full=ATP-diphosphatase; AltName: Full=ATP-diphosphohydrolase; AltName: Full=Adenosine diphosphatase; Short=ADPase
gene_85125	15.8016	85.3529	2.43337	0.00175	0.0343691	0.801	333.183	3.00696e-107	RecName: Full=Aquaporin PIP2-4; AltName: Full=Plasma membrane intrinsic protein 2-4; AltName: Full=ZmPIP2-4; AltName: Full=ZmPIP2;4
gene_14112	2.12644	60.1781	4.82273	5e-05	0.00329305	0.75	180.644	1.30411e-49	RecName: Full=Aquaporin PIP2-7; AltName: Full=Plasma membrane intrinsic protein 2-7; Short=AtPIP2;7; AltName: Full=Plasma membrane intrinsic protein 3; AltName: Full=Salt stress-induced major intrinsic protein; Contains: RecName: Full=Aquaporin PIP2-7, N-terminally processed
gene_1418	12.5489	150.481	3.58395	5e-05	0.00329305	0.7768	177.178	1.33645e-47	RecName: Full=Aquaporin PIP2-7; AltName: Full=Plasma membrane intrinsic protein 2-7; Short=AtPIP2;7; AltName: Full=Plasma membrane intrinsic protein 3; AltName: Full=Salt stress-induced major intrinsic protein; Contains: RecName: Full=Aquaporin PIP2-7, N-terminally processed
gene_13385	67.7834	466.394	2.78255	0.0002	0.00894972	0.825	200.675	9.4783e-57	RecName: Full=Aquaporin TIP1-1; AltName: Full=Aquaporin TIP; AltName: Full=Gamma-tonoplast intrinsic protein; Short=Gamma-TIP; AltName: Full=Tonoplast intrinsic protein 1-1; Short=AtTIP1;1; AltName: Full=Tonoplast intrinsic protein, root-specific RB7; Contains: RecName: Full=Aquaporin TIP1-1, N-terminally processed
gene_39685	11.9002	66.8121	2.48912	0.00125	0.0283252	0.7661	198.364	1.0893e-55	RecName: Full=Aquaporin TIP1-1; AltName: Full=Tonoplast intrinsic protein 1-1; AltName: Full=ZmTIP1-1; AltName: Full=ZmTIP1;1; Short=ZmTIP1
gene_80671	3.29422	21.8697	2.73092	5e-05	0.00329305	0.8571	94.3597	5.9047e-18	RecName: Full=Arginine biosynthesis bifunctional protein ArgJ, chloroplastic; Includes: RecName: Full=Glutamate N-acetyltransferase; Short=GAT; AltName: Full=Ornithine acetyltransferase; Short=OATase; AltName: Full=Ornithine transacetylase; Includes: RecName: Full=Amino-acid acetyltransferase; AltName: Full=N-acetylglutamate synthase; Short=AGS; Contains: RecName: Full=Arginine biosynthesis bifun…
gene_44639	0	1.98319	inf	0.0001	0.0055482	0.625	87.4261	4.36639e-18	RecName: Full=Aspartic proteinase A2; AltName: Full=Aspartic protease 57; Short=AtASP57; Flags: Precursor
gene_44855	2.82135	14.7042	2.38177	0.00225	0.0399156	0.3492	179.489	2.29254e-48	RecName: Full=Aspartic proteinase nepenthesin-1; AltName: Full=Nepenthesin-I; Flags: Precursor [Nepenthes gracilis]
gene_58674	4.74158	179.659	5.24375	5e-05	0.00329305	0.2981	92.0485	3.03411e-18	RecName: Full=Aspartic proteinase nepenthesin-1; AltName: Full=Nepenthesin-I; Flags: Precursor [Nepenthes gracilis]
gene_21158	1.63609	10.7619	2.71761	0.00045	0.0150359	0.3209	155.221	1.33984e-39	RecName: Full=Aspartic proteinase nepenthesin-2; AltName: Full=Nepenthesin-II; Flags: Precursor [Nepenthes gracilis]
gene_9172	0.945372	8.80699	3.21969	0.00135	0.0295562	0.3308	151.754	1.07446e-38	RecName: Full=Aspartic proteinase nepenthesin-2; AltName: Full=Nepenthesin-II; Flags: Precursor [Nepenthes gracilis]
gene_37455	2.43471	8.83616	1.85967	0.00145	0.0306388	0.5968	74.7146	1.25178e-12	RecName: Full=AT-hook motif nuclear-localized protein 10; AltName: Full=AT-hook protein 1
gene_85216	0.49256	2.95744	2.58598	0.0032	0.0491402	0.598	176.792	1.7427e-48	RecName: Full=AT-hook motif nuclear-localized protein 20
gene_15945	3.32183	10.0085	1.59117	0.0029	0.0461772	0.9124	271.552	1.08469e-118	RecName: Full=ATP sulfurylase 2; Flags: Precursor
gene_15590	3.95557	15.0762	1.93032	0.0028	0.0453541	0.4747	155.606	2.02325e-58	RecName: Full=ATP-citrate synthase alpha chain protein 3; Short=ATP-citrate synthase A-3; AltName: Full=ATP-citrate lyase A-3; AltName: Full=Citrate cleavage enzyme A-3
gene_67002	0.365013	3.8221	3.38835	0.0004	0.0140413	0.8276	176.022	1.66662e-43	RecName: Full=ATP-dependent DNA helicase DDM1; AltName: Full=Protein CHROMATIN REMODELING 1; Short=AtCHR1; Short=CHR01; AltName: Full=Protein DECREASED DNA METHYLATION 1; Short=AtDDM1; AltName: Full=Protein SOMNIFEROUS 1; AltName: Full=SWI/SNF2-related matrix-associated actin-dependent regulator of chromatin DDM1
gene_41920	0.44042	3.17601	2.85026	0.0013	0.0289513	0.8276	175.637	2.30526e-43	RecName: Full=ATP-dependent DNA helicase DDM1; AltName: Full=Protein CHROMATIN REMODELING 1; Short=AtCHR1; Short=CHR01; AltName: Full=Protein DECREASED DNA METHYLATION 1; Short=AtDDM1; AltName: Full=Protein SOMNIFEROUS 1; AltName: Full=SWI/SNF2-related matrix-associated actin-dependent regulator of chromatin DDM1
gene_73796	0.426323	1.85165	2.11879	0.0028	0.0453541	0.7311	189.504	9.47277e-63	RecName: Full=ATP-dependent DNA helicase Q-like 1; AltName: Full=RecQ-like protein 1; Short=AtRecQ1; Short=AtRecQl1
gene_4839	0.935514	7.8739	3.07325	0.0001	0.0055482	0.5778	103.219	1.69747e-43	RecName: Full=Auxin response factor 11
gene_27660	0	1.60324	inf	5e-05	0.00329305	0.7577	285.804	1.14024e-94	RecName: Full=Auxin-binding protein ABP19a; Flags: Precursor
gene_62158	1.81962	8.60492	2.24152	0.00325	0.0496216	0.7353	107.457	2.83866e-25	RecName: Full=Auxin-induced protein IAA4
gene_19025	18.0062	81.9406	2.18609	0.00105	0.0254944	0.8269	93.5893	6.24513e-27	RecName: Full=Auxin-responsive protein IAA16; AltName: Full=Indoleacetic acid-induced protein 16
gene_61957	3.52163	22.2935	2.66231	0.0008	0.0215923	0.4359	114.775	7.85213e-27	RecName: Full=Auxin-responsive protein IAA17; AltName: Full=Auxin response 3; AltName: Full=Indoleacetic acid-induced protein 17
gene_64045	4.4192	32.8897	2.89578	0.00065	0.0190703	0.6494	106.301	3.90204e-23	RecName: Full=Auxin-responsive protein IAA19; AltName: Full=Indoleacetic acid-induced protein 19
gene_60922	0.498568	4.87849	3.29057	0.0026	0.0435891	0.6935	251.906	8.7888e-80	RecName: Full=Auxin-responsive protein IAA4; AltName: Full=Auxin-induced protein AUX2-11; AltName: Full=Indoleacetic acid-induced protein 4
gene_81579	1.95971	10.927	2.47918	0.00015	0.00729893	0.7308	125.561	2.36809e-29	RecName: Full=Auxin-responsive protein IAA8; AltName: Full=Indoleacetic acid-induced protein 8
gene_9527	6.70257	37.4848	2.48352	0.0002	0.00894972	0.619	69.707	1.62438e-11	RecName: Full=Axial regulator YABBY 1; AltName: Full=Fl-54; AltName: Full=Protein ABNORMAL FLORAL ORGANS; AltName: Full=Protein FILAMENTOUS FLOWER; AltName: Full=Protein antherless
gene_5746	4.14549	39.9367	3.2681	0.0004	0.0140413	0.6607	69.707	1.6964e-11	RecName: Full=Axial regulator YABBY 1; AltName: Full=Fl-54; AltName: Full=Protein ABNORMAL FLORAL ORGANS; AltName: Full=Protein FILAMENTOUS FLOWER; AltName: Full=Protein antherless
gene_83709	2.25045	16.1303	2.84149	0.00085	0.0223989	0.5474	105.145	1.58014e-23	RecName: Full=B2 protein [Daucus carota]
gene_44509	4.64221	20.3492	2.13209	0.0012	0.0275971	0.7105	65.4698	2.81723e-21	RecName: Full=B2 protein [Daucus carota]
gene_39476	1.31572	7.20435	2.45302	0.0022	0.0393641	0.7931	147.517	2.92932e-37	RecName: Full=BAG family molecular chaperone regulator 1; AltName: Full=Bcl-2-associated athanogene 1
gene_63551	5.10497	20.8372	2.02919	5e-05	0.00329305	0.7292	147.517	3.89833e-37	RecName: Full=BAG family molecular chaperone regulator 1; AltName: Full=Bcl-2-associated athanogene 1
gene_30078	8.71226	31.0026	1.83127	0.00145	0.0306388	0.7595	120.553	9.11811e-27	RecName: Full=BAG family molecular chaperone regulator 7; AltName: Full=Bcl-2-associated athanogene 7
gene_1625	5.54457	44.3772	3.00067	5e-05	0.00329305	0.9885	326.25	4.58112e-104	RecName: Full=Basic endochitinase; Flags: Precursor [Nicotiana tabacum]
gene_39293	2.29407	14.3511	2.64518	0.00085	0.0223989	0.9533	298.901	4.44393e-94	RecName: Full=Basic endochitinase; Flags: Precursor [Nicotiana tabacum]
gene_43810	2.07973	8.15627	1.97151	0.00105	0.0254944	0.6094	224.942	1.81155e-63	RecName: Full=BES1/BZR1 homolog protein 4
gene_36066	1.27245	8.07733	2.66627	0.001	0.0248474	0.9385	137.117	4.4016e-49	RecName: Full=Beta-amyrin synthase; AltName: Full=Triterpenoid synthase 1; Short=SlTTS1
gene_69465	3.4521	15.7065	2.18582	0.00065	0.0190703	0.5692	258.84	2.061e-169	RecName: Full=Beta-D-xylosidase 4; Short=AtBXL4; Flags: Precursor
gene_13727	1.89324	7.7971	2.04208	0.00045	0.0150359	0.5902	258.07	2.97261e-85	RecName: Full=Beta-galactosidase 2; Short=Lactase 2; Flags: Precursor
gene_45743	0.697824	9.29343	3.73528	5e-05	0.00329305	0.5917	288.5	1.33267e-116	RecName: Full=Beta-galactosidase 3; Short=Lactase 3; Flags: Precursor
gene_48255	1.21418	16.8633	3.79583	5e-05	0.00329305	0.6295	295.434	6.23532e-112	RecName: Full=Beta-galactosidase 5; Short=Lactase 5; Flags: Precursor
gene_49472	1.13243	5.80978	2.35906	0.00285	0.0457462	0.4887	218.394	1.24235e-58	RecName: Full=Beta-glucosidase 40; Short=AtBGLU40; Flags: Precursor
gene_35269	4.8933	20.4662	2.06436	0.001	0.0248474	0.551	211.075	9.81516e-79	RecName: Full=Beta-glucosidase 44; Short=AtBGLU44; Flags: Precursor
gene_69073	3.30755	18.0302	2.44658	0.00125	0.0283252	0.4061	112.464	1.16819e-43	RecName: Full=Beta-hexosaminidase 3; AltName: Full=Beta-GlcNAcase 3; AltName: Full=Beta-N-acetylhexosaminidase 3; AltName: Full=Beta-hexosaminidase 1; Short=AtHEX1; AltName: Full=N-acetyl-beta-glucosaminidase 3; Flags: Precursor
gene_33411	0.809499	3.88033	2.26108	0.00065	0.0190703	0.7818	186.037	1.53348e-56	RecName: Full=Bifunctional aspartokinase/homoserine dehydrogenase 2, chloroplastic; Short=AK-HD 2; Short=AK-HSDH 2; AltName: Full=Beta-aspartyl phosphate homoserine 2; Includes: RecName: Full=Aspartokinase; Includes: RecName: Full=Homoserine dehydrogenase; Flags: Precursor
gene_50417	3.11903	14.4084	2.20775	0.0003	0.0116973	0.8	134.42	7.5565e-34	RecName: Full=Bifunctional protein FolD 2; AltName: Full=Tetrahydrofolate dehydrogenase/cyclohydrolase 2; Includes: RecName: Full=Methylenetetrahydrofolate dehydrogenase; Includes: RecName: Full=Methenyltetrahydrofolate cyclohydrolase
gene_20505	2.63097	9.21817	1.80888	0.003	0.0472821	0.7338	212.231	4.78181e-59	RecName: Full=Binding partner of ACD11 1
gene_12005	7.61321	21.7062	1.51153	0.00225	0.0399156	0.4925	84.3445	2.86926e-16	RecName: Full=Biotin carboxyl carrier protein of acetyl-CoA carboxylase 1, chloroplastic; Short=AtBCCP1; Short=BCCP-1; Flags: Precursor
gene_12592	3.40827	21.6133	2.6648	5e-05	0.00329305	0.8704	202.986	5.98234e-97	RecName: Full=Boron transporter 1
gene_27401	1.33078	11.0862	3.05841	5e-05	0.00329305	0.6903	169.088	1.59045e-43	RecName: Full=BTB/POZ and TAZ domain-containing protein 4; AltName: Full=BTB and TAZ domain protein 4
gene_10778	0.700751	6.81793	3.28236	5e-05	0.00329305	0.5973	477.248	0	RecName: Full=BTB/POZ domain-containing protein At5g66560
gene_78259	1.86174	7.76867	2.06101	0.00135	0.0295562	0.5163	468.003	1.87404e-144	RecName: Full=BTB/POZ domain-containing protein NPY2; AltName: Full=Protein NAKED PINS IN YUC MUTANTS 2
gene_14456	3.00051	14.7629	2.2987	0.0015	0.0312948	0.6161	144.436	2.31918e-35	RecName: Full=Caffeic acid 3-O-methyltransferase; Short=CAOMT; Short=COMT; AltName: Full=S-adenosysl-L-methionine:caffeic acid 3-O-methyltransferase [Zinnia violacea]
gene_71430	2.5957	10.5864	2.02801	0.003	0.0472821	0.6535	145.206	2.40495e-35	RecName: Full=Caffeic acid 3-O-methyltransferase; Short=CAOMT; Short=COMT; AltName: Full=S-adenosysl-L-methionine:caffeic acid 3-O-methyltransferase [Zinnia violacea]
gene_60722	5.1036	54.4697	3.41587	5e-05	0.00329305	0.6311	142.124	1.6659e-34	RecName: Full=Caffeic acid 3-O-methyltransferase; Short=CAOMT; Short=COMT; AltName: Full=S-adenosysl-L-methionine:caffeic acid 3-O-methyltransferase [Zinnia violacea]
gene_85536	1.70682	7.96066	2.22158	0.00235	0.0409314	0.4314	90.1225	1.63196e-17	RecName: Full=Caffeoylshikimate esterase; AltName: Full=Lysophospholipase 2; Short=LysoPL2
gene_80087	0.606315	4.2165	2.79791	0.002	0.037276	0.5211	81.2629	1.2707e-14	RecName: Full=Caffeoylshikimate esterase; AltName: Full=Lysophospholipase 2; Short=LysoPL2
gene_28220	0.513587	3.57322	2.79854	0.0019	0.036259	0.619	64.6994	1.0706e-17	RecName: Full=Calcineurin B-like protein 4
gene_59577	4.19515	26.3777	2.65253	0.0023	0.0404133	0.6875	134.42	2.10538e-34	RecName: Full=CASP-like protein 2A1; Short=PtCASPL2A1
gene_32667	2.56586	20.9039	3.02626	0.0003	0.0116973	0.9808	546.584	3.56428e-176	RecName: Full=Catalase isozyme 1, partial [Nicotiana plumbaginifolia]
gene_37299	9.69877	141.04	3.86216	5e-05	0.00329305	0.7	216.083	4.62555e-77	RecName: Full=Cationic peroxidase 2; AltName: Full=PNPC2; Flags: Precursor [Arachis hypogaea]
gene_80606	0.866359	3.663	2.07999	0.0031	0.048145	0.6491	219.935	3.5094e-114	RecName: Full=CDPK-related kinase 5; Short=AtCRK5; AltName: Full=Calcium/calmodulin-dependent protein kinase 1
gene_1518	3.0554	12.6148	2.04569	0.00055	0.0170561	0.9091	130.183	7.5075e-31	RecName: Full=Cell division control protein 2 homolog A [Antirrhinum majus]
gene_68392	2.52541	11.1349	2.1405	0.0027	0.0444409	0.9091	129.798	9.12076e-31	RecName: Full=Cell division control protein 2 homolog A [Antirrhinum majus]
gene_63234	0.824112	9.61731	3.54472	0.0002	0.00894972	0.8306	205.297	9.88368e-57	RecName: Full=Cell division control protein 2 homolog C [Antirrhinum majus]
gene_46008	0.72834	5.26466	2.85366	0.00045	0.0150359	0.7078	625.55	0	RecName: Full=Cell division cycle 20.1, cofactor of APC complex; Short=AtCDC20.1
gene_49351	2.29659	27.2861	3.5706	5e-05	0.00329305	0.7845	378.637	0	RecName: Full=Cellulose synthase A catalytic subunit 2 [UDP-forming]; Short=AtCesA2; Short=Ath-A
gene_79765	3.039	15.8024	2.37848	0.00235	0.0409314	0.9316	234.572	5.82921e-130	RecName: Full=Cellulose synthase A catalytic subunit 2 [UDP-forming]; Short=AtCesA2; Short=Ath-A
gene_8337	2.11168	9.21109	2.12498	0.00075	0.0206384	0.9145	224.942	8.20383e-118	RecName: Full=Cellulose synthase A catalytic subunit 2 [UDP-forming]; Short=AtCesA2; Short=Ath-A
gene_79773	3.03806	20.6409	2.76428	0.00115	0.0268732	0.8394	320.857	9.39992e-92	RecName: Full=Cellulose synthase A catalytic subunit 6 [UDP-forming]; Short=AtCesA6; AltName: Full=AraxCelA; AltName: Full=Isoxaben-resistant protein 2; AltName: Full=Protein PROCUSTE 1; AltName: Full=Protein QUILL
gene_5201	5.76552	121.059	4.39212	5e-05	0.00329305	0.9514	600.897	0	RecName: Full=Chalcone synthase A; AltName: Full=Naringenin-chalcone synthase A
gene_77491	34.0313	197.904	2.53986	0.0009	0.0232057	0.9544	599.742	0	RecName: Full=Chalcone synthase A; AltName: Full=Naringenin-chalcone synthase A
gene_48293	10.6482	71.7443	2.75226	5e-05	0.00329305	0.9483	649.818	0	RecName: Full=Chalcone synthase J; AltName: Full=Naringenin-chalcone synthase J
gene_28506	7.01956	20.4879	1.54532	0.00115	0.0268732	0.8718	68.1662	6.47028e-44	RecName: Full=Chaperonin CPN60-1, mitochondrial; AltName: Full=HSP60-1; Flags: Precursor
gene_24659	19.2211	115.028	2.58122	0.0003	0.0116973	0.7444	225.713	2.03183e-64	RecName: Full=Chitinase-like protein 1; Short=AtCTL1; AltName: Full=Protein ANION ALTERED ROOT MORPHOLOGY; AltName: Full=Protein ECTOPIC DEPOSITION OF LIGNIN IN PITH 1; AltName: Full=Protein ECTOPIC ROOT HAIR 2; AltName: Full=Protein POM-POM1; AltName: Full=Protein SENSITIVE TO HOT TEMPERATURES 2; Flags: Precursor
gene_33288	18.9762	94.7015	2.3192	5e-05	0.00329305	0.7442	218.009	1.74384e-61	RecName: Full=Chitinase-like protein 1; Short=AtCTL1; AltName: Full=Protein ANION ALTERED ROOT MORPHOLOGY; AltName: Full=Protein ECTOPIC DEPOSITION OF LIGNIN IN PITH 1; AltName: Full=Protein ECTOPIC ROOT HAIR 2; AltName: Full=Protein POM-POM1; AltName: Full=Protein SENSITIVE TO HOT TEMPERATURES 2; Flags: Precursor
gene_13754	1.56776	9.75803	2.63788	0.0018	0.0350349	0.9532	336.65	2.57897e-111	RecName: Full=Chlorophyll a-b binding protein 13, chloroplastic; AltName: Full=LHCII type III CAB-13; Flags: Precursor
gene_86829	5.20739	25.6153	2.29838	0.00015	0.00729893	0.9593	339.732	1.11731e-109	RecName: Full=Chlorophyll a-b binding protein 13, chloroplastic; AltName: Full=LHCII type III CAB-13; Flags: Precursor
gene_86691	10.4589	47.7746	2.19151	0.00225	0.0399156	0.9861	442.58	2.55494e-137	RecName: Full=Chlorophyll a-b binding protein 36, chloroplastic; AltName: Full=LHCII type I CAB-36; Short=LHCP; Flags: Precursor [Nicotiana tabacum]
gene_13094	1.62506	7.57455	2.22067	0.0029	0.0461772	0.8395	150.984	2.44314e-37	RecName: Full=Chloroplast stem-loop binding protein of 41 kDa b, chloroplastic; Short=CSP41-b; AltName: Full=Heteroglycan-interacting protein 1.3; AltName: Full=Protein CHLOROPLAST RNA BINDING; AltName: Full=Protein Gb5f; Flags: Precursor
gene_69134	0.864717	3.20088	1.88817	0.0018	0.0350349	0.4718	109.768	2.40429e-38	RecName: Full=Chromatin assembly factor 1 subunit FAS1; Short=CAF-1 subunit FAS1; AltName: Full=CAF-1 p150 homolog; AltName: Full=Protein FASCIATA 1
gene_51771	0.256837	1.51902	2.56421	0.00085	0.0223989	0.2755	46.9802	4.87798e-16	RecName: Full=Condensin-2 complex subunit D3; AltName: Full=Non-SMC condensin II complex subunit D3; Short=hCAP-D3
gene_7023	7.90186	39.0552	2.30525	0.00025	0.010337	0.6842	85.5001	3.42306e-15	RecName: Full=Copper-transporting ATPase PAA1, chloroplastic; AltName: Full=Protein HEAVY METAL ATPASE 6; AltName: Full=Protein glucose insensitive root 1; Flags: Precursor
gene_19189	4.24195	14.4768	1.77094	0.0023	0.0404133	0.8352	301.597	3.0427e-88	RecName: Full=C-type lectin receptor-like tyrosine-protein kinase At1g52310; Flags: Precursor
gene_81099	5.80945	28.8211	2.31065	0.00265	0.0440266	0.5705	154.451	5.96412e-71	RecName: Full=Cyclin-D3-2; AltName: Full=G1/S-specific cyclin-D3-2; Short=CycD3;2
gene_49555	3.23328	19.1518	2.56641	0.00165	0.0332927	0.3871	119.398	1.55168e-50	RecName: Full=Cyclin-D3-3; AltName: Full=G1/S-specific cyclin-D3-3; Short=CycD3;3
gene_77790	1.05909	8.43386	2.99336	0.00025	0.010337	0.342	117.472	1.41673e-57	RecName: Full=Cyclin-dependent kinase B1-1; Short=CDKB1;1; Short=CDKB;1
gene_71604	3.76368	17.3954	2.20849	0.00055	0.0170561	0.7521	181.8	1.22e-51	RecName: Full=Cyclin-U4-1; Short=CycU4;1; AltName: Full=Cyclin-P4.1; Short=CycP4;1
gene_9694	1.42932	8.436	2.56123	0.0009	0.0232057	0.6923	103.99	8.18705e-51	RecName: Full=Cycloeucalenol cycloisomerase; AltName: Full=Cycloeucalenol--obtusifoliol isomerase; AltName: Full=Cyclopropyl sterol isomerase
gene_44640	0	1.98315	inf	5e-05	0.00329305	0.4286	50.447	1.02865e-15	RecName: Full=Cyprosin; Flags: Precursor, partial [Cynara cardunculus]
gene_29311	1.15746	26.0033	4.48966	5e-05	0.00329305	0.6447	118.242	1.22609e-45	RecName: Full=Cysteine proteinase COT44; Flags: Precursor, partial [Brassica napus]
gene_16923	1.10009	5.40726	2.29727	0.0018	0.0350349	0.6519	171.014	3.92113e-45	RecName: Full=Cysteine-rich repeat secretory protein 3; AltName: Full=Plasmodesmata-located protein 2; Short=PDLP2; Flags: Precursor
gene_16317	0	2.06257	inf	5e-05	0.00329305	0.6113	290.812	1.21887e-90	RecName: Full=Cysteine-rich repeat secretory protein 60; AltName: Full=Plasmodesmata-located protein 7; Short=PDLP7; Flags: Precursor
gene_44460	0.224037	5.51042	4.62035	0.00215	0.0388176	0.6358	358.992	5.31798e-112	RecName: Full=Cytochrome P450 78A5; AltName: Full=Protein KLUH
gene_44185	0.267592	4.81764	4.17022	0.00075	0.0206384	0.6118	347.051	4.24011e-107	RecName: Full=Cytochrome P450 78A5; AltName: Full=Protein KLUH
gene_47035	1.00747	13.9432	3.79075	0.0002	0.00894972	0.5843	369.777	3.86393e-115	RecName: Full=Cytochrome P450 78A6; AltName: Full=Protein ENHANCER OF DA1-1
gene_6382	14.2389	54.5727	1.93834	0.00305	0.0476622	0.838	392.889	1.66296e-121	RecName: Full=Cytochrome P450 98A2
gene_37243	4.12368	26.1339	2.66391	5e-05	0.00329305	0.7742	374.4	9.47982e-114	RecName: Full=Cytochrome P450 98A3; AltName: Full=Protein REDUCED EPIDERMAL FLUORESCENCE 8; AltName: Full=p-coumaroylshikimate/quinate 3&apos;-hydrolxylase; Short=C3&apos;H
gene_71558	4.70861	30.1193	2.67731	5e-05	0.00329305	0.6404	286.189	5.04059e-81	RecName: Full=Cytochrome P450 CYP736A12 [Panax ginseng]
gene_33885	15.024	151.803	3.33686	5e-05	0.00329305	0.9444	70.8626	2.25116e-14	RecName: Full=Defensin J1-2; Flags: Precursor [Capsicum annuum]
gene_27358	7.32424	76.2799	3.38055	0.0001	0.0055482	0.7258	97.0561	1.22425e-23	RecName: Full=Defensin-like protein; AltName: Full=Gamma-thionin homolog PPT; Flags: Precursor [Petunia integrifolia]
gene_9587	2.04206	8.33902	2.02985	0.00325	0.0496216	0.4879	156.762	5.86085e-43	RecName: Full=Dehydration-responsive element-binding protein 3; AltName: Full=Protein TINY 2
gene_11817	4.03052	15.6956	1.96132	0.0013	0.0289513	0.7841	152.14	2.82572e-41	RecName: Full=Dehydration-responsive element-binding protein 3; AltName: Full=Protein TINY 2
gene_8363	2.19666	8.24275	1.90781	0.00305	0.0476622	0.6376	207.608	6.50361e-59	RecName: Full=Dehydrodolichyl diphosphate synthase 2; Short=Dedol-PP synthase 2
gene_9293	1.51604	6.32518	2.0608	0.00155	0.0319895	0.85	79.7221	8.30053e-14	RecName: Full=Delta(14)-sterol reductase; AltName: Full=C-14 sterol reductase; AltName: Full=Protein FACKEL; AltName: Full=Sterol C14-reductase
gene_51469	6.0389	31.4077	2.37876	0.0019	0.036259	0.8548	429.483	1.28962e-146	RecName: Full=Delta(24)-sterol reductase; AltName: Full=Cell elongation protein diminuto [Pisum sativum]
gene_10511	1.7869	7.5345	2.07605	0.00085	0.0223989	0.6637	660.218	0	RecName: Full=Delta(8)-fatty-acid desaturase 2; AltName: Full=Delta(8)-sphingolipid desaturase 2; AltName: Full=Sphingoid long-chain base desaturase 2; Short=Sphingoid LCB desaturase 2
gene_68427	0.918315	18.2334	4.31145	0.0009	0.0232057	0.9024	156.377	4.3399e-44	RecName: Full=Deoxyuridine 5&apos;-triphosphate nucleotidohydrolase; Short=dUTPase; AltName: Full=P18; AltName: Full=dUTP pyrophosphatase
gene_34921	1.30809	29.428	4.49165	0.0001	0.0055482	0.9136	154.451	2.25855e-43	RecName: Full=Deoxyuridine 5&apos;-triphosphate nucleotidohydrolase; Short=dUTPase; AltName: Full=P18; AltName: Full=dUTP pyrophosphatase
gene_38560	8.00904	33.375	2.05907	0.00025	0.010337	0.7698	199.904	1.15029e-52	RecName: Full=Diaminopimelate decarboxylase 1, chloroplastic; Short=DAP decarboxylase 1; Short=DAPDC 1; Flags: Precursor
gene_25212	4.40383	59.5049	3.75618	5e-05	0.00329305	0.7714	166.392	2.53876e-45	RecName: Full=Dihydroflavonol-4-reductase; Short=DFR; AltName: Full=Dihydrokaempferol 4-reductase
gene_55792	1.89025	8.44701	2.15987	0.0031	0.048145	0.5232	276.174	7.94489e-86	RecName: Full=DNA (cytosine-5)-methyltransferase 1; AltName: Full=DNA methyltransferase 01; AltName: Full=DNA methyltransferase 2; AltName: Full=DNA methyltransferase AthI; Short=DNA Metase AthI; Short=M.AthI; AltName: Full=DNA methyltransferase DDM2; AltName: Full=Protein DECREASED DNA METHYLATION 2
gene_10911	1.98913	7.95674	2.00004	0.0005	0.0161107	0.6122	321.242	7.4896e-168	RecName: Full=DNA (cytosine-5)-methyltransferase 1B; Short=OsMET1b; AltName: Full=DNA methyltransferase 1-2; Short=OsMET1-2
gene_55795	1.28049	6.82287	2.41368	0.00035	0.0128122	0.5453	469.929	1.41678e-135	RecName: Full=DNA (cytosine-5)-methyltransferase 4; AltName: Full=DNA methyltransferase 4; AltName: Full=DNA methyltransferase IIa; Short=DMT02; Short=MET02
gene_8562	1.81144	17.8507	3.30077	5e-05	0.00329305	0.6698	398.282	2.50112e-115	RecName: Full=DNA replication licensing factor MCM2; AltName: Full=Minichromosome maintenance protein 2
gene_40217	1.8905	22.2921	3.55969	0.0001	0.0055482	0.6996	291.197	1.16914e-108	RecName: Full=DNA replication licensing factor MCM2; AltName: Full=Minichromosome maintenance protein 2; Short=OsMCM2
gene_70990	2.13566	14.7732	2.79023	5e-05	0.00329305	0.709	273.478	2.43194e-89	RecName: Full=DNA replication licensing factor MCM3 homolog 1; AltName: Full=Replication origin activator 1; Short=ROA-1
gene_38149	2.80176	11.3985	2.02443	0.00045	0.0150359	0.7128	272.707	4.61463e-89	RecName: Full=DNA replication licensing factor MCM3 homolog 1; AltName: Full=Replication origin activator 1; Short=ROA-1
gene_61316	2.26541	11.3589	2.32597	0.00035	0.0128122	0.4494	278.485	1.76293e-163	RecName: Full=DNA replication licensing factor MCM4; AltName: Full=Minichromosome maintenance protein 4; Short=OsMCM4
gene_43990	1.39422	15.2472	3.45102	0.00015	0.00729893	0.6581	199.904	4.46077e-78	RecName: Full=DNA replication licensing factor MCM4; AltName: Full=Minichromosome maintenance protein 4; Short=OsMCM4
gene_1716	1.49461	13.5223	3.1775	0.0006	0.0181712	0.621	157.147	1.05954e-74	RecName: Full=DNA replication licensing factor MCM5; AltName: Full=Minichromosome maintenance protein 5; Short=AtMCM5
gene_77443	1.08419	14.0287	3.69369	0.0002	0.00894972	0.9714	70.4774	1.17533e-22	RecName: Full=DNA replication licensing factor MCM5; AltName: Full=Minichromosome maintenance protein 5; Short=OsMCM5
gene_21960	0.777354	8.19282	3.39772	0.00075	0.0206384	0.6376	192.586	2.70685e-97	RecName: Full=DNA replication licensing factor MCM6; AltName: Full=Minichromosome maintenance protein 6
gene_39932	1.31699	10.68	3.0196	5e-05	0.00329305	0.6419	196.052	4.75234e-62	RecName: Full=DNA replication licensing factor MCM6; AltName: Full=Minichromosome maintenance protein 6; Short=OsMCM6
gene_59925	0.618474	12.3748	4.32255	0.0032	0.0491402	0.7372	223.787	5.32215e-59	RecName: Full=DNA replication licensing factor MCM7; AltName: Full=Minichromosome maintenance protein 7; Short=AtMCM7; AltName: Full=Protein PROLIFERA
gene_11306	0.83776	12.8437	3.93838	5e-05	0.00329305	0.4944	154.836	4.55314e-59	RecName: Full=DNA replication licensing factor MCM7; AltName: Full=Minichromosome maintenance protein 7; Short=OsMCM7
gene_60067	0.550668	3.42193	2.63556	0.00055	0.0170561	0.5505	424.091	0	RecName: Full=DNA topoisomerase 2; AltName: Full=DNA topoisomerase II; AltName: Full=PsTopII
gene_61609	0.478197	3.64666	2.9309	0.00075	0.0206384	0.5584	231.106	0	RecName: Full=DNA topoisomerase 2; AltName: Full=DNA topoisomerase II; AltName: Full=PsTopII
gene_66138	1.40387	10.0824	2.84436	0.00045	0.0150359	0.3471	142.124	7.32344e-36	RecName: Full=DNA-damage-repair/toleration protein DRT100; Flags: Precursor
gene_38670	1.21083	6.84331	2.4987	0.001	0.0248474	0.6331	144.821	2.16566e-35	RecName: Full=Dof zinc finger protein DOF2.5; Short=AtDOF2.5; AltName: Full=Dof affecting germination 2
gene_84837	0.81682	4.36617	2.41828	0.0013	0.0289513	0.9259	134.806	1.8845e-31	RecName: Full=Double-stranded RNA-binding protein 2; AltName: Full=dsRNA-binding protein 2; Short=AtDRB2
gene_78466	0.698752	6.578	3.2348	0.0007	0.0199623	0.5938	770.77	0	RecName: Full=Dynamin-related protein 4C
gene_71272	1.1501	8.53312	2.89131	0.00015	0.00729893	0.7354	293.893	3.20246e-83	RecName: Full=E3 ubiquitin-protein ligase ORTHRUS 2; AltName: Full=Protein VARIANT IN METHYLATION 1
gene_20090	0.686883	4.18758	2.60798	0.0032	0.0491402	0.7465	124.02	3.79873e-30	RecName: Full=E3 ubiquitin-protein ligase SGR9, amyloplastic; AltName: Full=Protein SHOOT GRAVITROPISM 9; Flags: Precursor
gene_23489	0.691637	14.462	4.38611	0.00235	0.0409314	0.4914	113.62	3.47875e-28	RecName: Full=Early nodulin-like protein 1; AltName: Full=Phytocyanin-like protein; Flags: Precursor
gene_79946	0.683203	9.98608	3.86953	0.00235	0.0409314	0.4853	73.559	4.54397e-14	RecName: Full=Early nodulin-like protein 1; AltName: Full=Phytocyanin-like protein; Flags: Precursor
gene_21902	5.07535	15.1989	1.58238	0.00145	0.0306388	0.9933	784.252	0	RecName: Full=Elongation factor TuA, chloroplastic; Short=EF-TuA; Flags: Precursor &gt;gi|68566318|sp|P68158.1|EFTU_TOBAC RecName: Full=Elongation factor Tu, chloroplastic; Short=EF-Tu; Flags: Precursor
gene_23565	0.470194	7.08735	3.91392	0.00075	0.0206384	0.7243	300.056	1.29754e-86	RecName: Full=Endoglucanase 11; AltName: Full=Endo-1,4-beta glucanase 11; Flags: Precursor
gene_36025	3.91422	39.2552	3.32609	5e-05	0.00329305	0.5689	274.248	9.95389e-79	RecName: Full=Endoglucanase 11; AltName: Full=Endo-1,4-beta glucanase 11; Flags: Precursor
gene_79192	1.08336	18.6435	4.10509	0.0023	0.0404133	0.5294	274.248	9.85309e-78	RecName: Full=Endoglucanase 11; AltName: Full=Endo-1,4-beta glucanase 11; Flags: Precursor
gene_64512	5.37745	30.0688	2.48328	0.0008	0.0215923	0.4882	202.986	1.3961e-71	RecName: Full=Endoglucanase 21; AltName: Full=Endo-1,4-beta glucanase 21
gene_18314	8.0221	44.3911	2.46822	0.0006	0.0181712	0.8559	219.935	2.29201e-58	RecName: Full=Endoglucanase 6; AltName: Full=Endo-1,4-beta glucanase 6; Flags: Precursor
gene_7082	1.14453	29.4395	4.68493	5e-05	0.00329305	0.8475	214.542	7.96357e-57	RecName: Full=Endoglucanase 6; AltName: Full=Endo-1,4-beta glucanase 6; Flags: Precursor
gene_34836	1.11929	5.66931	2.34059	0.00045	0.0150359	0.7883	195.282	4.05436e-51	RecName: Full=Endoglucanase 8; AltName: Full=Cellulase 1; Short=AtCEL1; AltName: Full=Endo-1,4-beta glucanase 8; Flags: Precursor
gene_26389	10.1309	37.6697	1.89464	0.0007	0.0199623	0.7358	228.409	3.63281e-114	RecName: Full=Endoplasmin homolog; AltName: Full=Glucose-regulated protein 94 homolog; Short=GRP-94 homolog; Flags: Precursor [Catharanthus roseus]
gene_52179	2.52701	15.241	2.59246	0.00025	0.010337	0.5176	79.7221	1.04434e-34	RecName: Full=Enoyl-[acyl-carrier-protein] reductase [NADH] 2, chloroplastic; Short=ENR; AltName: Full=NADH-dependent enoyl-ACP reductase; Flags: Precursor
gene_49927	0.429109	3.43903	3.00259	5e-05	0.00329305	0.7391	73.9442	7.36225e-40	RecName: Full=Enoyl-[acyl-carrier-protein] reductase [NADH], chloroplastic; AltName: Full=NADH-dependent enoyl-ACP reductase; Flags: Precursor [Brassica napus]
gene_4658	0.219922	3.03191	3.78516	0.0021	0.0382902	0.7391	74.7146	2.01602e-38	RecName: Full=Enoyl-[acyl-carrier-protein] reductase [NADH], chloroplastic; AltName: Full=NADH-dependent enoyl-ACP reductase; Flags: Precursor [Brassica napus]
gene_65953	1.27123	9.02858	2.82827	5e-05	0.00329305	0.6136	101.679	4.16514e-35	RecName: Full=Enoyl-[acyl-carrier-protein] reductase [NADH], chloroplastic; AltName: Full=NADH-dependent enoyl-ACP reductase; Flags: Precursor [Brassica napus]
gene_81385	1.74667	13.7426	2.97597	0.0001	0.0055482	0.8261	78.5666	1.14617e-34	RecName: Full=Enoyl-[acyl-carrier-protein] reductase [NADH], chloroplastic; AltName: Full=NADH-dependent enoyl-ACP reductase; Flags: Precursor [Brassica napus]
gene_10870	2.8069	13.7347	2.29078	0.00015	0.00729893	0.5036	74.3294	7.47453e-25	RecName: Full=Enoyl-[acyl-carrier-protein] reductase [NADH], chloroplastic; Short=ENR; AltName: Full=NADH-dependent enoyl-ACP reductase 1; AltName: Full=Protein MOSAIC DEATH 1; Flags: Precursor
gene_46894	8.78611	28.8259	1.71407	0.00155	0.0319895	0.8295	144.436	2.64117e-56	RecName: Full=ERBB-3 BINDING PROTEIN 1; Short=StEBP1
gene_72086	3.22569	13.3025	2.04402	0.00265	0.0440266	0.8	96.2857	7.75822e-21	RecName: Full=Ergosterol biosynthetic protein 28
gene_26114	0	3.46956	inf	0.00015	0.00729893	0.6505	135.576	3.63647e-37	RecName: Full=Ethylene-responsive transcription factor 13; Short=AtERF13; AltName: Full=Ethylene-responsive element-binding factor 13; Short=EREBP-13
gene_12372	0	5.17871	inf	5e-05	0.00329305	0.6039	135.576	7.38469e-36	RecName: Full=Ethylene-responsive transcription factor ERF003
gene_26175	8.22196	112.971	3.78032	5e-05	0.00329305	0.6649	196.823	1.0785e-55	RecName: Full=Expansin-A1; Short=AtEXPA1; AltName: Full=Alpha-expansin-1; Short=At-EXP1; Short=AtEx1; AltName: Full=Ath-ExpAlpha-1.2; Flags: Precursor
gene_32418	5.08386	86.9449	4.0961	5e-05	0.00329305	0.8962	177.948	2.10584e-49	RecName: Full=Expansin-A1; Short=AtEXPA1; AltName: Full=Alpha-expansin-1; Short=At-EXP1; Short=AtEx1; AltName: Full=Ath-ExpAlpha-1.2; Flags: Precursor
gene_10860	4.67968	32.0774	2.77707	5e-05	0.00329305	0.8558	184.496	8.90014e-52	RecName: Full=Expansin-A10; Short=AtEXPA10; AltName: Full=Alpha-expansin-10; Short=At-EXP10; Short=AtEx10; AltName: Full=Ath-ExpAlpha-1.1; Flags: Precursor
gene_77391	6.78436	49.4023	2.86429	0.00065	0.0190703	0.8627	184.496	1.43377e-51	RecName: Full=Expansin-A10; Short=AtEXPA10; AltName: Full=Alpha-expansin-10; Short=At-EXP10; Short=AtEx10; AltName: Full=Ath-ExpAlpha-1.1; Flags: Precursor
gene_38257	2.4149	15.962	2.72461	0.0003	0.0116973	0.787	195.282	1.23586e-54	RecName: Full=Expansin-A29; AltName: Full=Alpha-expansin-29; AltName: Full=OsEXP29; AltName: Full=OsEXPA29; AltName: Full=OsaEXPa1.14; Flags: Precursor
gene_25016	4.03248	28.7137	2.832	0.00015	0.00729893	0.787	195.282	2.29907e-54	RecName: Full=Expansin-A29; AltName: Full=Alpha-expansin-29; AltName: Full=OsEXP29; AltName: Full=OsEXPA29; AltName: Full=OsaEXPa1.14; Flags: Precursor
gene_31245	1.75111	33.5064	4.25809	0.0025	0.042508	0.8785	205.297	3.33926e-66	RecName: Full=Expansin-A3; Short=AtEXPA3; AltName: Full=Alpha-expansin-3; Short=At-EXP3; Short=AtEx3; AltName: Full=Ath-ExpAlpha-1.9; Flags: Precursor
gene_29184	17.9557	83.1553	2.21137	0.0029	0.0461772	0.8972	207.994	4.26522e-66	RecName: Full=Expansin-A3; Short=AtEXPA3; AltName: Full=Alpha-expansin-3; Short=At-EXP3; Short=AtEx3; AltName: Full=Ath-ExpAlpha-1.9; Flags: Precursor
gene_83029	0.60133	13.2451	4.46116	0.0027	0.0444409	0.8879	206.838	3.19695e-64	RecName: Full=Expansin-A6; Short=AtEXPA6; AltName: Full=Alpha-expansin-6; Short=At-EXP6; Short=AtEx6; AltName: Full=Ath-ExpAlpha-1.8; Flags: Precursor
gene_31873	0.604501	28.8824	5.5783	0.00295	0.0467712	0.8879	205.682	1.098e-58	RecName: Full=Expansin-A6; Short=AtEXPA6; AltName: Full=Alpha-expansin-6; Short=At-EXP6; Short=AtEx6; AltName: Full=Ath-ExpAlpha-1.8; Flags: Precursor
gene_66791	0.51196	3.64717	2.83267	0.0024	0.0414554	0.7057	1463.36	0	RecName: Full=FACT complex subunit SPT16; AltName: Full=Facilitates chromatin transcription complex subunit SPT16; AltName: Full=Global transcription factor group C protein 102
gene_63520	5.74238	21.0048	1.871	0.00045	0.0150359	0.5625	80.4925	8.13734e-60	RecName: Full=Farnesyl pyrophosphate synthase 2; Short=FPP synthase 2; Short=FPS 2; AltName: Full=(2E,6E)-farnesyl diphosphate synthase 2; AltName: Full=Dimethylallyltranstransferase 2; AltName: Full=Farnesyl diphosphate synthase 2; AltName: Full=Geranyltranstransferase 2 [Parthenium argentatum]
gene_47042	4.95044	21.6061	2.12581	0.00085	0.0223989	0.5714	121.709	4.30008e-61	RecName: Full=Farnesyl pyrophosphate synthase; Short=FPP synthase; Short=FPS; AltName: Full=(2E,6E)-farnesyl diphosphate synthase; AltName: Full=Dimethylallyltranstransferase; AltName: Full=Farnesyl diphosphate synthase; AltName: Full=Geranyltranstransferase [Helianthus annuus]
gene_4874	6.16446	37.3502	2.59907	5e-05	0.00329305	0.6624	416.772	2.95606e-138	RecName: Full=Fasciclin-like arabinogalactan protein 1; Flags: Precursor
gene_75948	3.75154	28.0805	2.90401	5e-05	0.00329305	0.6592	413.305	2.34313e-133	RecName: Full=Fasciclin-like arabinogalactan protein 1; Flags: Precursor
gene_18148	4.03519	24.0894	2.57769	0.00025	0.010337	0.7618	608.216	0	RecName: Full=Fasciclin-like arabinogalactan protein 17; Flags: Precursor
gene_67122	1.88015	21.3859	3.50774	5e-05	0.00329305	0.7075	581.252	0	RecName: Full=Fasciclin-like arabinogalactan protein 17; Flags: Precursor
gene_73218	8.14574	22.8542	1.48834	0.0011	0.0262951	0.7482	592.038	0	RecName: Full=Fasciclin-like arabinogalactan protein 17; Flags: Precursor
gene_29965	2.36157	23.1959	3.29605	5e-05	0.00329305	0.6548	412.149	2.49484e-138	RecName: Full=Fasciclin-like arabinogalactan protein 2; Flags: Precursor
gene_8204	1.98779	31.9685	4.00742	5e-05	0.00329305	0.6516	410.609	8.85572e-138	RecName: Full=Fasciclin-like arabinogalactan protein 2; Flags: Precursor
gene_55893	15.2091	59.951	1.97885	0.00015	0.00729893	0.7303	226.098	5.93776e-67	RecName: Full=Fasciclin-like arabinogalactan protein 7; Flags: Precursor
gene_84559	10.5343	82.6446	2.97182	5e-05	0.00329305	0.7032	222.631	2.32226e-64	RecName: Full=Fasciclin-like arabinogalactan protein 7; Flags: Precursor
gene_75048	2.34673	43.8835	4.22495	5e-05	0.00329305	0.7165	441.039	9.22951e-146	RecName: Full=Fasciclin-like arabinogalactan protein 8; Short=AtAGP8; Flags: Precursor
gene_67823	1.18659	22.044	4.21549	0.00315	0.0486847	0.7251	346.28	4.94918e-115	RecName: Full=Fasciclin-like arabinogalactan protein 8; Short=AtAGP8; Flags: Precursor
gene_40449	0.61705	5.50199	3.1565	0.00205	0.0377233	0.4836	107.457	1.03834e-23	RecName: Full=Fatty-acid-binding protein 1; Short=AtFAP1; AltName: Full=Chalcone-flavanone isomerase family protein 1
gene_46539	0.863034	4.4013	2.35044	0.00135	0.0295562	0.3831	152.14	8.15465e-38	RecName: Full=F-box protein At4g00755
gene_26580	1.19931	8.23065	2.7788	0.002	0.037276	0.3022	146.362	3.88438e-37	RecName: Full=F-box protein At5g07610
gene_76362	1.34114	8.10343	2.59507	0.0004	0.0140413	0.3093	143.665	2.6208e-36	RecName: Full=F-box protein At5g07610
gene_57511	2.08243	8.97104	2.10701	0.0013	0.0289513	0.7918	668.307	0	RecName: Full=F-box/kelch-repeat protein At1g55270
gene_66455	0.755788	5.20637	2.78422	0.00265	0.0440266	0.6315	502.286	9.1921e-163	RecName: Full=F-box/kelch-repeat protein SKIP11; AltName: Full=SKP1-interacting partner 11
gene_16132	2.95915	22.4984	2.92657	0.003	0.0472821	0.5352	221.476	4.84029e-159	RecName: Full=Ferric reduction oxidase 6; Short=AtFRO6; AltName: Full=Ferric-chelate reductase 6
gene_72981	1.0722	11.6393	3.44036	5e-05	0.00329305	0.5568	348.206	6.83794e-102	RecName: Full=Ferric reduction oxidase 6; Short=AtFRO6; AltName: Full=Ferric-chelate reductase 6
gene_68933	4.62758	120.345	4.70077	5e-05	0.00329305	0.7302	301.212	1.29562e-92	RecName: Full=Feruloyl CoA ortho-hydroxylase 2
gene_10293	1.4057	7.19473	2.35565	0.0001	0.0055482	0.5104	689.108	0	RecName: Full=Filament-like plant protein 4; Short=AtFPP4
gene_44182	10.7887	40.4134	1.90531	0.00015	0.00729893	0.9028	403.29	2.92005e-123	RecName: Full=Flavonoid 3&apos;-monooxygenase; AltName: Full=Cytochrome P450 75B2; AltName: Full=Flavonoid 3&apos;-hydroxylase [Petunia x hybrida]
gene_56937	1.94928	23.0678	3.56486	5e-05	0.00329305	0.4675	269.626	4.64522e-84	RecName: Full=Flavonol 3-sulfotransferase; Short=F3-ST [Flaveria chlorifolia]
gene_3645	1.24497	10.7584	3.11128	0.00205	0.0377233	0.7414	392.119	4.27656e-123	RecName: Full=Formin-like protein 1; Short=AtFH1; Short=AtFORMIN-8; Flags: Precursor
gene_1657	1.7872	11.2352	2.65225	0.00155	0.0319895	0.7376	392.119	6.49087e-114	RecName: Full=Formin-like protein 1; Short=AtFH1; Short=AtFORMIN-8; Flags: Precursor
gene_26609	2.1429	10.1048	2.2374	0.002	0.037276	0.8197	300.442	1.29656e-90	RecName: Full=Fructose-1,6-bisphosphatase, chloroplastic; Short=FBPase; AltName: Full=D-fructose-1,6-bisphosphate 1-phosphohydrolase; Flags: Precursor
gene_51025	14.6408	55.7914	1.93005	0.00185	0.0356889	0.7	276.174	1.70075e-82	RecName: Full=Fructose-bisphosphate aldolase 1, chloroplastic; Flags: Precursor, partial [Pisum sativum]
gene_4809	25.03	86.0242	1.78108	0.0013	0.0289513	0.9121	181.03	6.19683e-89	RecName: Full=Fructose-bisphosphate aldolase, chloroplastic; Short=ALDP; Flags: Precursor
gene_57427	4.48483	25.0186	2.47988	0.0031	0.048145	0.925	237.269	6.74351e-78	RecName: Full=Fructose-bisphosphate aldolase, chloroplastic; Short=ALDP; Flags: Precursor
gene_4807	12.3786	42.6012	1.78305	0.0018	0.0350349	0.7083	233.802	6.35865e-67	RecName: Full=Fructose-bisphosphate aldolase, chloroplastic; Short=ALDP; Flags: Precursor
gene_63365	28.2236	99.5219	1.81811	0.0013	0.0289513	0.961	155.992	3.51338e-41	RecName: Full=Fructose-bisphosphate aldolase, chloroplastic; Short=ALDP; Flags: Precursor
gene_62115	0.849458	7.69636	3.17956	0.0012	0.0275971	0.5038	210.69	8.93759e-61	RecName: Full=GATA transcription factor 12
gene_70636	1.28573	13.212	3.36119	0.0001	0.0055482	0.7191	140.198	3.39706e-34	RecName: Full=GATA transcription factor 8
gene_32768	5.51918	47.3774	3.10167	0.0001	0.0055482	0.4527	157.147	5.00847e-40	RecName: Full=GDSL esterase/lipase APG; AltName: Full=Extracellular lipase APG; Flags: Precursor
gene_33860	6.30953	33.0938	2.39096	0.0027	0.0444409	0.6495	139.813	4.93417e-34	RecName: Full=GDSL esterase/lipase APG; AltName: Full=Extracellular lipase APG; Flags: Precursor
gene_51998	1.30997	21.9384	4.06585	0.0001	0.0055482	0.6524	245.743	6.92295e-95	RecName: Full=GDSL esterase/lipase At1g29670; AltName: Full=Extracellular lipase At1g29670; Flags: Precursor
gene_61865	0	3.30394	inf	5e-05	0.00329305	0.6	106.301	5.85929e-23	RecName: Full=GDSL esterase/lipase At1g71691; AltName: Full=Extracellular lipase At1g71691; Flags: Precursor
gene_39387	6.66782	36.9288	2.46946	5e-05	0.00329305	0.5543	121.709	2.34185e-52	RecName: Full=GDSL esterase/lipase At4g01130; AltName: Full=Extracellular lipase At4g01130; Flags: Precursor
gene_51997	1.19708	26.4675	4.46663	0.00215	0.0388176	0.5723	179.104	6.80991e-106	RecName: Full=GDSL esterase/lipase At4g18970; AltName: Full=Extracellular lipase At4g18970; Flags: Precursor
gene_796	2.92475	20.2974	2.79491	5e-05	0.00329305	0.7108	127.487	3.61393e-45	RecName: Full=GDSL esterase/lipase At4g18970; AltName: Full=Extracellular lipase At4g18970; Flags: Precursor
gene_79562	1.50574	6.34076	2.07418	0.0025	0.042508	0.6327	112.079	3.44737e-24	RecName: Full=GDSL esterase/lipase At5g03610; AltName: Full=Extracellular lipase At5g03610; Flags: Precursor
gene_25690	0.395602	4.67419	3.56259	0.00135	0.0295562	0.4327	301.212	4.32406e-96	RecName: Full=GDSL esterase/lipase At5g03980; AltName: Full=Extracellular lipase At5g03980; Flags: Precursor
gene_76423	0.330052	5.32633	4.01237	0.00175	0.0343691	0.4269	297.36	2.94897e-94	RecName: Full=GDSL esterase/lipase At5g03980; AltName: Full=Extracellular lipase At5g03980; Flags: Precursor
gene_24158	6.99847	189.068	4.75572	0.0014	0.0301545	0.5	105.531	6.66975e-27	RecName: Full=GDSL esterase/lipase At5g03980; AltName: Full=Extracellular lipase At5g03980; Flags: Precursor
gene_68226	0	5.14423	inf	5e-05	0.00329305	0.6283	284.648	6.23067e-85	RecName: Full=GDSL esterase/lipase At5g33370; AltName: Full=Extracellular lipase At5g33370; Flags: Precursor
gene_43320	0	1.65412	inf	5e-05	0.00329305	0.6552	87.0409	1.0675e-16	RecName: Full=GDSL esterase/lipase At5g45960; AltName: Full=Extracellular lipase At5g45960; Flags: Precursor
gene_68988	7.95488	90.0429	3.5007	0.0001	0.0055482	0.7027	146.747	1.18934e-36	RecName: Full=Geraniol dehydrogenase 1; Short=ObaGEDH1 [Ocimum basilicum]
gene_18738	1.29868	6.38402	2.29742	0.00135	0.0295562	0.9935	924.85	0	RecName: Full=Geranylgeranyl diphosphate reductase, chloroplastic; AltName: Full=Geranylgeranyl reductase; Flags: Precursor
gene_75706	1.3097	6.67438	2.3494	0.00025	0.010337	0.8229	582.022	0	RecName: Full=Geranylgeranyl pyrophosphate synthase, chloroplastic; Short=GGPP synthase; Short=GGPS; AltName: Full=(2E,6E)-farnesyl diphosphate synthase; AltName: Full=Dimethylallyltranstransferase; AltName: Full=Farnesyl diphosphate synthase; AltName: Full=Farnesyltranstransferase; AltName: Full=Geranyltranstransferase; Flags: Precursor [Capsicum annuum]
gene_71709	1.91371	16.5928	3.11611	0.00015	0.00729893	0.8516	288.5	5.64227e-94	RecName: Full=Geranylgeranyl pyrophosphate synthase, chloroplastic; Short=GGPP synthase; Short=GGPS; AltName: Full=(2E,6E)-farnesyl diphosphate synthase; AltName: Full=Dimethylallyltranstransferase; AltName: Full=Farnesyl diphosphate synthase; AltName: Full=Farnesyltranstransferase; AltName: Full=Geranyltranstransferase; Flags: Precursor [Capsicum annuum]
gene_29356	3.85395	88.3762	4.51925	0.00165	0.0332927	0.8333	107.457	3.90449e-27	RecName: Full=Gibberellin-regulated protein 6; AltName: Full=GAST1 protein homolog 6; Flags: Precursor
gene_31735	1.39748	85.7794	5.93973	0.0009	0.0232057	0.8333	106.686	1.24911e-26	RecName: Full=Gibberellin-regulated protein 6; AltName: Full=GAST1 protein homolog 6; Flags: Precursor
gene_41575	1.63482	7.25426	2.1497	0.0003	0.0116973	0.8314	727.628	0	RecName: Full=Glucan endo-1,3-beta-glucosidase 1; AltName: Full=(1-&gt;3)-beta-glucan endohydrolase 1; Short=(1-&gt;3)-beta-glucanase 1; AltName: Full=Beta-1,3-endoglucanase 1; Short=Beta-1,3-glucanase 1; Flags: Precursor
gene_42238	2.08823	7.6401	1.87131	0.00175	0.0343691	0.829	729.169	0	RecName: Full=Glucan endo-1,3-beta-glucosidase 1; AltName: Full=(1-&gt;3)-beta-glucan endohydrolase 1; Short=(1-&gt;3)-beta-glucanase 1; AltName: Full=Beta-1,3-endoglucanase 1; Short=Beta-1,3-glucanase 1; Flags: Precursor
gene_24699	2.1462	8.59866	2.00233	0.0017	0.0339016	0.7009	493.812	1.16416e-166	RecName: Full=Glucan endo-1,3-beta-glucosidase 11; AltName: Full=(1-&gt;3)-beta-glucan endohydrolase 11; Short=(1-&gt;3)-beta-glucanase 11; AltName: Full=Beta-1,3-endoglucanase 11; Short=Beta-1,3-glucanase 11; Flags: Precursor
gene_27042	4.03269	28.4271	2.81745	0.00065	0.0190703	0.6718	457.218	1.2986e-152	RecName: Full=Glucan endo-1,3-beta-glucosidase 11; AltName: Full=(1-&gt;3)-beta-glucan endohydrolase 11; Short=(1-&gt;3)-beta-glucanase 11; AltName: Full=Beta-1,3-endoglucanase 11; Short=Beta-1,3-glucanase 11; Flags: Precursor
gene_5854	7.12421	27.7568	1.96204	0.00025	0.010337	0.411	346.665	4.52997e-107	RecName: Full=Glucan endo-1,3-beta-glucosidase 13; AltName: Full=(1-&gt;3)-beta-glucan endohydrolase 13; Short=(1-&gt;3)-beta-glucanase 13; AltName: Full=Beta-1,3-endoglucanase 13; Short=Beta-1,3-glucanase 13; Flags: Precursor
gene_3320	3.01336	15.0022	2.31572	0.0021	0.0382902	0.2598	120.168	3.38216e-27	RecName: Full=Glucan endo-1,3-beta-glucosidase 13; AltName: Full=(1-&gt;3)-beta-glucan endohydrolase 13; Short=(1-&gt;3)-beta-glucanase 13; AltName: Full=Beta-1,3-endoglucanase 13; Short=Beta-1,3-glucanase 13; Flags: Precursor
gene_59110	4.70549	38.9429	3.04894	5e-05	0.00329305	0.425	363.229	1.07843e-112	RecName: Full=Glucan endo-1,3-beta-glucosidase 3; AltName: Full=(1-&gt;3)-beta-glucan endohydrolase 3; Short=(1-&gt;3)-beta-glucanase 3; AltName: Full=Beta-1,3-endoglucanase 3; Short=Beta-1,3-glucanase 3; Flags: Precursor
gene_43096	1.77839	24.5222	3.78544	5e-05	0.00329305	0.4127	359.377	6.99855e-111	RecName: Full=Glucan endo-1,3-beta-glucosidase 3; AltName: Full=(1-&gt;3)-beta-glucan endohydrolase 3; Short=(1-&gt;3)-beta-glucanase 3; AltName: Full=Beta-1,3-endoglucanase 3; Short=Beta-1,3-glucanase 3; Flags: Precursor
gene_19312	0.418112	5.20199	3.6371	5e-05	0.00329305	0.6591	541.191	4.71258e-174	RecName: Full=Glucan endo-1,3-beta-glucosidase 4; AltName: Full=(1-&gt;3)-beta-glucan endohydrolase 4; Short=(1-&gt;3)-beta-glucanase 4; AltName: Full=Beta-1,3-endoglucanase 4; Short=Beta-1,3-glucanase 4; Flags: Precursor
gene_19318	0.626625	5.42725	3.11455	0.00025	0.010337	0.6592	532.717	1.09425e-171	RecName: Full=Glucan endo-1,3-beta-glucosidase 4; AltName: Full=(1-&gt;3)-beta-glucan endohydrolase 4; Short=(1-&gt;3)-beta-glucanase 4; AltName: Full=Beta-1,3-endoglucanase 4; Short=Beta-1,3-glucanase 4; Flags: Precursor
gene_60771	8.68629	57.8423	2.73531	0.0007	0.0199623	0.7442	200.675	9.58036e-53	RecName: Full=Glucan endo-1,3-beta-glucosidase 7; AltName: Full=(1-&gt;3)-beta-glucan endohydrolase 7; Short=(1-&gt;3)-beta-glucanase 7; AltName: Full=Beta-1,3-endoglucanase 7; Short=Beta-1,3-glucanase 7; Flags: Precursor
gene_80852	1.36805	26.7838	4.29117	5e-05	0.00329305	0.5361	164.081	1.2655e-40	RecName: Full=Glucomannan 4-beta-mannosyltransferase 1; AltName: Full=Cellulose synthase-like protein A1; AltName: Full=Glucomannan-synthase 1; Short=Mannan synthase 1; AltName: Full=OsCslA1; AltName: Full=OsCslA9
gene_86467	0.431705	3.47507	3.00893	0.001	0.0248474	0.6923	159.073	1.20245e-94	RecName: Full=Glucomannan 4-beta-mannosyltransferase 2; AltName: Full=Cellulose synthase-like protein A2; Short=AtCslA2; AltName: Full=Glucomannan synthase; AltName: Full=Mannan synthase 2
gene_30559	1.28651	27.6811	4.42736	0.00015	0.00729893	0.6048	192.2	1.53069e-70	RecName: Full=Glucomannan 4-beta-mannosyltransferase 2; AltName: Full=Cellulose synthase-like protein A2; Short=AtCslA2; AltName: Full=Glucomannan synthase; AltName: Full=Mannan synthase 2
gene_3713	17.488	110.723	2.66251	0.00145	0.0306388	0.4601	127.102	7.24653e-72	RecName: Full=Glucose-1-phosphate adenylyltransferase large subunit, chloroplastic/amyloplastic; AltName: Full=ADP-glucose pyrophosphorylase; AltName: Full=ADP-glucose synthase; AltName: Full=AGPase S; AltName: Full=Alpha-D-glucose-1-phosphate adenyl transferase; Flags: Precursor [Beta vulgaris]
gene_84391	5.37929	44.7211	3.05547	0.00025	0.010337	0.8022	292.738	2.78074e-84	RecName: Full=Glucose-1-phosphate adenylyltransferase small subunit, chloroplastic; AltName: Full=ADP-glucose pyrophosphorylase; AltName: Full=ADP-glucose synthase; AltName: Full=AGPase B; AltName: Full=Alpha-D-glucose-1-phosphate adenyl transferase; Flags: Precursor
gene_1351	9.05102	61.1894	2.75713	0.00075	0.0206384	0.956	187.193	5.35904e-77	RecName: Full=Glucose-1-phosphate adenylyltransferase small subunit, chloroplastic; AltName: Full=ADP-glucose pyrophosphorylase; AltName: Full=ADP-glucose synthase; AltName: Full=AGPase B; AltName: Full=Alpha-D-glucose-1-phosphate adenyl transferase; Flags: Precursor
gene_10533	1.88595	20.6746	3.4545	0.0001	0.0055482	0.9211	142.51	1.15696e-68	RecName: Full=Glucose-6-phosphate/phosphate translocator 2, chloroplastic; Flags: Precursor
gene_10135	4.67681	47.5709	3.34648	5e-05	0.00329305	0.7196	169.088	1.08294e-46	RecName: Full=Glutathione S-transferase 3
gene_61048	36.4623	142.314	1.9646	0.0012	0.0275971	0.5462	121.709	6.08279e-29	RecName: Full=Glutathione S-transferase DHAR2; AltName: Full=Chloride intracellular channel homolog 2; Short=CLIC homolog 2; AltName: Full=Glutathione-dependent dehydroascorbate reductase 2; Short=AtDHAR2; Short=CytDHAR; Short=GSH-dependent dehydroascorbate reductase 2
gene_84736	18.0686	58.661	1.69892	0.0005	0.0161107	0.6019	138.658	3.11374e-36	RecName: Full=Glutathione S-transferase U7; Short=AtGSTU7; AltName: Full=GST class-tau member 7; AltName: Full=Glutathione S-transferase 25
gene_43198	26.9156	106.045	1.97816	0.0004	0.0140413	0.8618	278.1	3.03388e-86	RecName: Full=Glutathione S-transferase; AltName: Full=25 kDa auxin-binding protein; AltName: Full=GST class-phi [Hyoscyamus muticus]
gene_82501	5.8229	27.1029	2.21864	0.0002	0.00894972	0.7842	214.927	1.54612e-88	RecName: Full=Glyceraldehyde-3-phosphate dehydrogenase B, chloroplastic; AltName: Full=NADP-dependent glyceraldehydephosphate dehydrogenase subunit B; Flags: Precursor, partial [Nicotiana tabacum]
gene_82426	6.02719	47.0613	2.96498	5e-05	0.00329305	1	202.601	1.39419e-54	RecName: Full=Glyceraldehyde-3-phosphate dehydrogenase B, chloroplastic; AltName: Full=NADP-dependent glyceraldehydephosphate dehydrogenase subunit B; Flags: Precursor, partial [Nicotiana tabacum]
gene_19671	18.4137	71.8239	1.96369	0.00055	0.0170561	0.5632	172.94	1.1516e-100	RecName: Full=Glyceraldehyde-3-phosphate dehydrogenase GAPCP2, chloroplastic; AltName: Full=Glyceraldehyde-3-phosphate dehydrogenase of plastid 2; AltName: Full=NAD-dependent glyceraldehydephosphate dehydrogenase chloroplastic 2; Flags: Precursor
gene_73390	18.6521	78.5288	2.07388	0.0002	0.00894972	0.7734	187.578	1.26822e-69	RecName: Full=Glyceraldehyde-3-phosphate dehydrogenase, cytosolic [Petunia x hybrida]
gene_6065	6.13245	17.5978	1.52086	0.003	0.0472821	0.6972	379.793	3.61447e-117	RecName: Full=Glycerol-3-phosphate 2-O-acyltransferase 4; Short=AtGPAT4; AltName: Full=Glycerol-3-phosphate acyltransferase 4
gene_61017	1.26651	8.15711	2.6872	0.00245	0.0419858	0.642	247.284	2.44327e-66	RecName: Full=Glycerophosphodiester phosphodiesterase GDPDL5; AltName: Full=Glycerophosphodiester phosphodiesterase-like 5; Short=ATGDPDL5; AltName: Full=Glycerophosphodiesterase-like 4; AltName: Full=Protein SHV3-LIKE 3; Flags: Precursor
gene_79009	6.13951	33.4998	2.44796	0.0022	0.0393641	0.7619	108.227	2.64129e-25	RecName: Full=Glycine cleavage system H protein, mitochondrial; Flags: Precursor
gene_67332	113.315	372.23	1.71585	0.0019	0.036259	1	169.088	1.98908e-51	RecName: Full=Glycine-rich protein 2 [Nicotiana sylvestris]
gene_46957	9.58856	38.4518	2.00367	0.00045	0.0150359	0.6667	86.2705	8.06759e-17	RecName: Full=Glycolipid transfer protein 1
gene_24698	18.9686	90.2323	2.25003	0.00035	0.0128122	0.7885	235.343	0	RecName: Full=Granule-bound starch synthase 1, chloroplastic/amyloplastic; AltName: Full=Granule-bound starch synthase I; Short=GBSS-I; Flags: Precursor
gene_10858	2.13446	9.1966	2.10723	0.00055	0.0170561	0.9113	638.262	0	RecName: Full=Granule-bound starch synthase 2, chloroplastic/amyloplastic; AltName: Full=Granule-bound starch synthase II; Short=GBSS-II; Short=SS II; Flags: Precursor
gene_84877	0.806163	19.8588	4.62256	0.00025	0.010337	0.8594	125.176	2.00677e-28	RecName: Full=Growth-regulating factor 1; Short=AtGRF1; AltName: Full=Transcription activator GRF1
gene_11630	0.661368	3.74222	2.50037	0.0029	0.0461772	0.4843	402.905	2.00941e-119	RecName: Full=G-type lectin S-receptor-like serine/threonine-protein kinase At1g11410; Flags: Precursor
gene_77029	0.519141	3.42313	2.72112	0.0005	0.0161107	0.4808	404.06	5.06583e-120	RecName: Full=G-type lectin S-receptor-like serine/threonine-protein kinase RKS1; AltName: Full=Receptor-like protein kinase 1; Flags: Precursor
gene_53029	27.8808	82.5272	1.5656	0.00305	0.0476622	0.9736	597.045	0	RecName: Full=Guanine nucleotide-binding protein subunit beta-like protein [Nicotiana plumbaginifolia]
gene_7772	10.0179	30.1316	1.5887	0.00275	0.0449242	0.9416	567	0	RecName: Full=Guanine nucleotide-binding protein subunit beta-like protein [Nicotiana plumbaginifolia]
gene_5138	18.3127	66.2651	1.85541	0.0012	0.0275971	0.967	591.652	0	RecName: Full=Guanine nucleotide-binding protein subunit beta-like protein [Nicotiana tabacum]
gene_17304	21.414	80.4943	1.91034	0.00065	0.0190703	0.8571	70.4774	2.02003e-12	RecName: Full=H/ACA ribonucleoprotein complex subunit 2-like protein; AltName: Full=Nhp2-like protein
gene_34559	21.1373	78.0856	1.88526	0.00115	0.0268732	0.6038	70.0922	3.79969e-12	RecName: Full=H/ACA ribonucleoprotein complex subunit 2-like protein; AltName: Full=Nhp2-like protein
gene_22240	8.56399	33.3545	1.96153	0.00095	0.0241182	0.9171	728.398	0	RecName: Full=H/ACA ribonucleoprotein complex subunit 4; AltName: Full=CBF5 homolog; AltName: Full=Dyskerin; AltName: Full=Nopp-140-associated protein of 57 kDa homolog; Short=AtNAP57; AltName: Full=Nucleolar protein NAP57 homolog
gene_70706	0.742576	3.6696	2.30501	0.0024	0.0414554	0.8548	118.242	9.17806e-27	RecName: Full=Haloacid dehalogenase-like hydrolase domain-containing protein At4g39970; Flags: Precursor
gene_37389	1.098	31.0255	4.82051	0.00165	0.0332927	0.5385	82.8037	3.70596e-17	RecName: Full=Heavy metal-associated isoprenylated plant protein 26; Short=AtHIPP26; AltName: Full=Farnesylated protein 6; Short=AtFP6; Flags: Precursor
gene_66316	12.9994	48.4031	1.89665	0.00065	0.0190703	0.6157	256.914	2.60889e-75	RecName: Full=Heterodimeric geranylgeranyl pyrophosphate synthase small subunit, chloroplastic; Flags: Precursor
gene_66302	17.1844	57.3549	1.73882	0.0018	0.0350349	0.8947	142.124	1.31563e-41	RecName: Full=Histone deacetylase HDT1; AltName: Full=Histone deacetylase 2a; Short=HD2a; AltName: Full=ScHD2a [Solanum chacoense]
gene_6654	26.1456	407.198	3.96109	5e-05	0.00329305	0.6397	164.081	6.70058e-48	RecName: Full=Histone H2A.1; AltName: Full=LeH2A-1
gene_29628	26.7797	409.561	3.93487	5e-05	0.00329305	0.6618	161.384	1.78063e-47	RecName: Full=Histone H2A.1; AltName: Full=LeH2A-1
gene_59597	6.61779	46.088	2.79997	0.00025	0.010337	0.9178	137.117	9.02068e-37	RecName: Full=Histone H2AX [Cicer arietinum]
gene_18681	6.70711	97.5973	3.86308	5e-05	0.00329305	0.6507	182.57	1.39391e-55	RecName: Full=Histone H2AX [Picea abies]
gene_83641	6.75949	161.087	4.57479	5e-05	0.00329305	0.9926	235.343	1.80649e-77	RecName: Full=Histone H3.2 [Pisum sativum] &gt;gi|55977043|sp|P68428.2|H32_WHEAT RecName: Full=Histone H3.2 &gt;gi|55977044|sp|P68429.2|H32_MEDSA RecName: Full=Histone H3.2; AltName: Full=Histone H3.1; AltName: Full=Major histone H3 [Medicago sativa] &gt;gi|55977045|sp|P68430.2|H32_ONOVI RecName: Full=Histone H3.2 [Onobrychis viciifolia]
gene_44679	26.7957	174.708	2.70487	5e-05	0.00329305	0.9926	236.498	5.26854e-77	RecName: Full=Histone H3.2 [Pisum sativum] &gt;gi|55977043|sp|P68428.2|H32_WHEAT RecName: Full=Histone H3.2 &gt;gi|55977044|sp|P68429.2|H32_MEDSA RecName: Full=Histone H3.2; AltName: Full=Histone H3.1; AltName: Full=Major histone H3 [Medicago sativa] &gt;gi|55977045|sp|P68430.2|H32_ONOVI RecName: Full=Histone H3.2 [Onobrychis viciifolia]
gene_24935	5.27933	65.6356	3.63605	0.00015	0.00729893	0.9926	235.343	6.82334e-77	RecName: Full=Histone H3.2 [Pisum sativum] &gt;gi|55977043|sp|P68428.2|H32_WHEAT RecName: Full=Histone H3.2 &gt;gi|55977044|sp|P68429.2|H32_MEDSA RecName: Full=Histone H3.2; AltName: Full=Histone H3.1; AltName: Full=Major histone H3 [Medicago sativa] &gt;gi|55977045|sp|P68430.2|H32_ONOVI RecName: Full=Histone H3.2 [Onobrychis viciifolia]
gene_68873	10.5055	122.822	3.54734	5e-05	0.00329305	0.9926	234.958	7.19658e-77	RecName: Full=Histone H3.2 [Pisum sativum] &gt;gi|55977043|sp|P68428.2|H32_WHEAT RecName: Full=Histone H3.2 &gt;gi|55977044|sp|P68429.2|H32_MEDSA RecName: Full=Histone H3.2; AltName: Full=Histone H3.1; AltName: Full=Major histone H3 [Medicago sativa] &gt;gi|55977045|sp|P68430.2|H32_ONOVI RecName: Full=Histone H3.2 [Onobrychis viciifolia]
gene_648	6.06819	139.222	4.51998	5e-05	0.00329305	0.9926	235.728	8.45906e-77	RecName: Full=Histone H3.2 [Pisum sativum] &gt;gi|55977043|sp|P68428.2|H32_WHEAT RecName: Full=Histone H3.2 &gt;gi|55977044|sp|P68429.2|H32_MEDSA RecName: Full=Histone H3.2; AltName: Full=Histone H3.1; AltName: Full=Major histone H3 [Medicago sativa] &gt;gi|55977045|sp|P68430.2|H32_ONOVI RecName: Full=Histone H3.2 [Onobrychis viciifolia]
gene_11251	7.39557	178.63	4.59417	5e-05	0.00329305	0.9853	234.572	1.41689e-76	RecName: Full=Histone H3.2 [Pisum sativum] &gt;gi|55977043|sp|P68428.2|H32_WHEAT RecName: Full=Histone H3.2 &gt;gi|55977044|sp|P68429.2|H32_MEDSA RecName: Full=Histone H3.2; AltName: Full=Histone H3.1; AltName: Full=Major histone H3 [Medicago sativa] &gt;gi|55977045|sp|P68430.2|H32_ONOVI RecName: Full=Histone H3.2 [Onobrychis viciifolia]
gene_81283	1.7655	23.3859	3.72749	5e-05	0.00329305	0.9926	237.269	1.72501e-71	RecName: Full=Histone H3.2 [Pisum sativum] &gt;gi|55977043|sp|P68428.2|H32_WHEAT RecName: Full=Histone H3.2 &gt;gi|55977044|sp|P68429.2|H32_MEDSA RecName: Full=Histone H3.2; AltName: Full=Histone H3.1; AltName: Full=Major histone H3 [Medicago sativa] &gt;gi|55977045|sp|P68430.2|H32_ONOVI RecName: Full=Histone H3.2 [Onobrychis viciifolia]
gene_68512	17.657	230.534	3.70667	5e-05	0.00329305	0.9921	220.32	4.84589e-71	RecName: Full=Histone H3.2 [Pisum sativum] &gt;gi|55977043|sp|P68428.2|H32_WHEAT RecName: Full=Histone H3.2 &gt;gi|55977044|sp|P68429.2|H32_MEDSA RecName: Full=Histone H3.2; AltName: Full=Histone H3.1; AltName: Full=Major histone H3 [Medicago sativa] &gt;gi|55977045|sp|P68430.2|H32_ONOVI RecName: Full=Histone H3.2 [Onobrychis viciifolia]
gene_24936	11.2554	35.0017	1.63681	0.00265	0.0440266	0.9921	221.09	1.4006e-70	RecName: Full=Histone H3.2 [Pisum sativum] &gt;gi|55977043|sp|P68428.2|H32_WHEAT RecName: Full=Histone H3.2 &gt;gi|55977044|sp|P68429.2|H32_MEDSA RecName: Full=Histone H3.2; AltName: Full=Histone H3.1; AltName: Full=Major histone H3 [Medicago sativa] &gt;gi|55977045|sp|P68430.2|H32_ONOVI RecName: Full=Histone H3.2 [Onobrychis viciifolia]
gene_27491	12.4056	264.509	4.41426	5e-05	0.00329305	0.9919	214.157	3.50019e-70	RecName: Full=Histone H3.2 [Pisum sativum] &gt;gi|55977043|sp|P68428.2|H32_WHEAT RecName: Full=Histone H3.2 &gt;gi|55977044|sp|P68429.2|H32_MEDSA RecName: Full=Histone H3.2; AltName: Full=Histone H3.1; AltName: Full=Major histone H3 [Medicago sativa] &gt;gi|55977045|sp|P68430.2|H32_ONOVI RecName: Full=Histone H3.2 [Onobrychis viciifolia]
gene_31183	8.09584	121.93	3.91272	5e-05	0.00329305	0.9921	219.55	4.63882e-69	RecName: Full=Histone H3.2 [Pisum sativum] &gt;gi|55977043|sp|P68428.2|H32_WHEAT RecName: Full=Histone H3.2 &gt;gi|55977044|sp|P68429.2|H32_MEDSA RecName: Full=Histone H3.2; AltName: Full=Histone H3.1; AltName: Full=Major histone H3 [Medicago sativa] &gt;gi|55977045|sp|P68430.2|H32_ONOVI RecName: Full=Histone H3.2 [Onobrychis viciifolia]
gene_14195	5.43467	184.373	5.08429	5e-05	0.00329305	0.9853	269.626	3.03916e-90	RecName: Full=Histone H3.2; AltName: Full=Histone H3.1 &gt;gi|59799552|sp|P69246.2|H32_MAIZE RecName: Full=Histone H3.2 &gt;gi|59799553|sp|P69248.2|H32_PETCR RecName: Full=Histone H3.2 [Petroselinum crispum] &gt;gi|62286642|sp|Q71T45.3|H32_EUPES RecName: Full=Histone H3.2 [Euphorbia esula] &gt;gi|73919911|sp|Q6LBE3.3|H32_ASPOF RecName: Full=Histone H3.2 [Asparagus officinalis] &gt;gi|73919912|sp|…
gene_81477	7.08456	120.612	4.08956	5e-05	0.00329305	1	235.728	2.19387e-77	RecName: Full=Histone H3.2; AltName: Full=Histone H3.1 &gt;gi|59799552|sp|P69246.2|H32_MAIZE RecName: Full=Histone H3.2 &gt;gi|59799553|sp|P69248.2|H32_PETCR RecName: Full=Histone H3.2 [Petroselinum crispum] &gt;gi|62286642|sp|Q71T45.3|H32_EUPES RecName: Full=Histone H3.2 [Euphorbia esula] &gt;gi|73919911|sp|Q6LBE3.3|H32_ASPOF RecName: Full=Histone H3.2 [Asparagus officinalis] &gt;gi|73919912|sp|…
gene_11134	46.2467	148.219	1.6803	0.00155	0.0319895	0.9878	163.696	3.21861e-50	RecName: Full=Histone H4 &gt;gi|51315699|sp|Q6LAF3.3|H4_FLATR RecName: Full=Histone H4 [Flaveria trinervia] &gt;gi|51315702|sp|Q6PMI5.3|H4_CHEMJ RecName: Full=Histone H4 [Chelidonium majus] &gt;gi|51315711|sp|Q6WZ83.3|H4_EUCGL RecName: Full=Histone H4 [Eucalyptus globulus] &gt;gi|51315719|sp|Q76H85.3|H4_SILLA RecName: Full=Histone H4 [Silene latifolia] &gt;gi|51317313|sp|P62788.2|H4_PEA RecName: …
gene_39599	12.5216	155.277	3.63236	5e-05	0.00329305	0.9878	163.31	1.06995e-49	RecName: Full=Histone H4 &gt;gi|51315699|sp|Q6LAF3.3|H4_FLATR RecName: Full=Histone H4 [Flaveria trinervia] &gt;gi|51315702|sp|Q6PMI5.3|H4_CHEMJ RecName: Full=Histone H4 [Chelidonium majus] &gt;gi|51315711|sp|Q6WZ83.3|H4_EUCGL RecName: Full=Histone H4 [Eucalyptus globulus] &gt;gi|51315719|sp|Q76H85.3|H4_SILLA RecName: Full=Histone H4 [Silene latifolia] &gt;gi|51317313|sp|P62788.2|H4_PEA RecName: …
gene_9025	7.26502	61.4534	3.08045	5e-05	0.00329305	1	162.925	1.63364e-49	RecName: Full=Histone H4 &gt;gi|51315699|sp|Q6LAF3.3|H4_FLATR RecName: Full=Histone H4 [Flaveria trinervia] &gt;gi|51315702|sp|Q6PMI5.3|H4_CHEMJ RecName: Full=Histone H4 [Chelidonium majus] &gt;gi|51315711|sp|Q6WZ83.3|H4_EUCGL RecName: Full=Histone H4 [Eucalyptus globulus] &gt;gi|51315719|sp|Q76H85.3|H4_SILLA RecName: Full=Histone H4 [Silene latifolia] &gt;gi|51317313|sp|P62788.2|H4_PEA RecName: …
gene_25348	3.89994	67.7561	4.11883	0.0001	0.0055482	0.9878	161.77	4.59143e-49	RecName: Full=Histone H4 &gt;gi|51315699|sp|Q6LAF3.3|H4_FLATR RecName: Full=Histone H4 [Flaveria trinervia] &gt;gi|51315702|sp|Q6PMI5.3|H4_CHEMJ RecName: Full=Histone H4 [Chelidonium majus] &gt;gi|51315711|sp|Q6WZ83.3|H4_EUCGL RecName: Full=Histone H4 [Eucalyptus globulus] &gt;gi|51315719|sp|Q76H85.3|H4_SILLA RecName: Full=Histone H4 [Silene latifolia] &gt;gi|51317313|sp|P62788.2|H4_PEA RecName: …
gene_13505	6.82284	58.3031	3.09513	5e-05	0.00329305	1	162.54	9.78862e-49	RecName: Full=Histone H4 &gt;gi|51315699|sp|Q6LAF3.3|H4_FLATR RecName: Full=Histone H4 [Flaveria trinervia] &gt;gi|51315702|sp|Q6PMI5.3|H4_CHEMJ RecName: Full=Histone H4 [Chelidonium majus] &gt;gi|51315711|sp|Q6WZ83.3|H4_EUCGL RecName: Full=Histone H4 [Eucalyptus globulus] &gt;gi|51315719|sp|Q76H85.3|H4_SILLA RecName: Full=Histone H4 [Silene latifolia] &gt;gi|51317313|sp|P62788.2|H4_PEA RecName: …
gene_15235	24.9854	127.824	2.355	5e-05	0.00329305	0.9878	161.77	1.16281e-48	RecName: Full=Histone H4 &gt;gi|51315699|sp|Q6LAF3.3|H4_FLATR RecName: Full=Histone H4 [Flaveria trinervia] &gt;gi|51315702|sp|Q6PMI5.3|H4_CHEMJ RecName: Full=Histone H4 [Chelidonium majus] &gt;gi|51315711|sp|Q6WZ83.3|H4_EUCGL RecName: Full=Histone H4 [Eucalyptus globulus] &gt;gi|51315719|sp|Q76H85.3|H4_SILLA RecName: Full=Histone H4 [Silene latifolia] &gt;gi|51317313|sp|P62788.2|H4_PEA RecName: …
gene_6781	9.52012	83.9832	3.14105	5e-05	0.00329305	1	162.54	2.67505e-48	RecName: Full=Histone H4 &gt;gi|51315699|sp|Q6LAF3.3|H4_FLATR RecName: Full=Histone H4 [Flaveria trinervia] &gt;gi|51315702|sp|Q6PMI5.3|H4_CHEMJ RecName: Full=Histone H4 [Chelidonium majus] &gt;gi|51315711|sp|Q6WZ83.3|H4_EUCGL RecName: Full=Histone H4 [Eucalyptus globulus] &gt;gi|51315719|sp|Q76H85.3|H4_SILLA RecName: Full=Histone H4 [Silene latifolia] &gt;gi|51317313|sp|P62788.2|H4_PEA RecName: …
gene_58503	22.9024	230.771	3.33289	5e-05	0.00329305	1	162.54	2.82684e-48	RecName: Full=Histone H4 &gt;gi|51315699|sp|Q6LAF3.3|H4_FLATR RecName: Full=Histone H4 [Flaveria trinervia] &gt;gi|51315702|sp|Q6PMI5.3|H4_CHEMJ RecName: Full=Histone H4 [Chelidonium majus] &gt;gi|51315711|sp|Q6WZ83.3|H4_EUCGL RecName: Full=Histone H4 [Eucalyptus globulus] &gt;gi|51315719|sp|Q76H85.3|H4_SILLA RecName: Full=Histone H4 [Silene latifolia] &gt;gi|51317313|sp|P62788.2|H4_PEA RecName: …
gene_25995	32.8063	125.345	1.93386	0.0028	0.0453541	1	164.466	3.27283e-48	RecName: Full=Histone H4 &gt;gi|51315699|sp|Q6LAF3.3|H4_FLATR RecName: Full=Histone H4 [Flaveria trinervia] &gt;gi|51315702|sp|Q6PMI5.3|H4_CHEMJ RecName: Full=Histone H4 [Chelidonium majus] &gt;gi|51315711|sp|Q6WZ83.3|H4_EUCGL RecName: Full=Histone H4 [Eucalyptus globulus] &gt;gi|51315719|sp|Q76H85.3|H4_SILLA RecName: Full=Histone H4 [Silene latifolia] &gt;gi|51317313|sp|P62788.2|H4_PEA RecName: …
gene_62794	42.2134	166.726	1.98171	0.0003	0.0116973	1	157.918	2.17696e-47	RecName: Full=Histone H4 &gt;gi|51315699|sp|Q6LAF3.3|H4_FLATR RecName: Full=Histone H4 [Flaveria trinervia] &gt;gi|51315702|sp|Q6PMI5.3|H4_CHEMJ RecName: Full=Histone H4 [Chelidonium majus] &gt;gi|51315711|sp|Q6WZ83.3|H4_EUCGL RecName: Full=Histone H4 [Eucalyptus globulus] &gt;gi|51315719|sp|Q76H85.3|H4_SILLA RecName: Full=Histone H4 [Silene latifolia] &gt;gi|51317313|sp|P62788.2|H4_PEA RecName: …
gene_15234	30.2644	133.248	2.13842	0.00025	0.010337	1	157.918	2.66353e-47	RecName: Full=Histone H4 &gt;gi|51315699|sp|Q6LAF3.3|H4_FLATR RecName: Full=Histone H4 [Flaveria trinervia] &gt;gi|51315702|sp|Q6PMI5.3|H4_CHEMJ RecName: Full=Histone H4 [Chelidonium majus] &gt;gi|51315711|sp|Q6WZ83.3|H4_EUCGL RecName: Full=Histone H4 [Eucalyptus globulus] &gt;gi|51315719|sp|Q76H85.3|H4_SILLA RecName: Full=Histone H4 [Silene latifolia] &gt;gi|51317313|sp|P62788.2|H4_PEA RecName: …
gene_58504	26.7921	89.348	1.73763	0.0028	0.0453541	1	159.458	4.78274e-47	RecName: Full=Histone H4 &gt;gi|51315699|sp|Q6LAF3.3|H4_FLATR RecName: Full=Histone H4 [Flaveria trinervia] &gt;gi|51315702|sp|Q6PMI5.3|H4_CHEMJ RecName: Full=Histone H4 [Chelidonium majus] &gt;gi|51315711|sp|Q6WZ83.3|H4_EUCGL RecName: Full=Histone H4 [Eucalyptus globulus] &gt;gi|51315719|sp|Q76H85.3|H4_SILLA RecName: Full=Histone H4 [Silene latifolia] &gt;gi|51317313|sp|P62788.2|H4_PEA RecName: …
gene_75667	10.8749	174.341	4.00284	5e-05	0.00329305	1	155.221	1.2414e-46	RecName: Full=Histone H4 &gt;gi|51315699|sp|Q6LAF3.3|H4_FLATR RecName: Full=Histone H4 [Flaveria trinervia] &gt;gi|51315702|sp|Q6PMI5.3|H4_CHEMJ RecName: Full=Histone H4 [Chelidonium majus] &gt;gi|51315711|sp|Q6WZ83.3|H4_EUCGL RecName: Full=Histone H4 [Eucalyptus globulus] &gt;gi|51315719|sp|Q76H85.3|H4_SILLA RecName: Full=Histone H4 [Silene latifolia] &gt;gi|51317313|sp|P62788.2|H4_PEA RecName: …
gene_11133	5.40531	126.003	4.54294	5e-05	0.00329305	0.987	151.754	1.3194e-45	RecName: Full=Histone H4 &gt;gi|51315699|sp|Q6LAF3.3|H4_FLATR RecName: Full=Histone H4 [Flaveria trinervia] &gt;gi|51315702|sp|Q6PMI5.3|H4_CHEMJ RecName: Full=Histone H4 [Chelidonium majus] &gt;gi|51315711|sp|Q6WZ83.3|H4_EUCGL RecName: Full=Histone H4 [Eucalyptus globulus] &gt;gi|51315719|sp|Q76H85.3|H4_SILLA RecName: Full=Histone H4 [Silene latifolia] &gt;gi|51317313|sp|P62788.2|H4_PEA RecName: …
gene_65774	36.0257	148.446	2.04284	0.0003	0.0116973	1	155.221	3.87906e-45	RecName: Full=Histone H4 &gt;gi|51315699|sp|Q6LAF3.3|H4_FLATR RecName: Full=Histone H4 [Flaveria trinervia] &gt;gi|51315702|sp|Q6PMI5.3|H4_CHEMJ RecName: Full=Histone H4 [Chelidonium majus] &gt;gi|51315711|sp|Q6WZ83.3|H4_EUCGL RecName: Full=Histone H4 [Eucalyptus globulus] &gt;gi|51315719|sp|Q76H85.3|H4_SILLA RecName: Full=Histone H4 [Silene latifolia] &gt;gi|51317313|sp|P62788.2|H4_PEA RecName: …
gene_6782	11.6609	68.1524	2.54708	5e-05	0.00329305	1	163.696	7.93585e-49	RecName: Full=Histone H4 variant TH091
gene_76899	0	1.54359	inf	5e-05	0.00329305	0.8194	122.479	2.1184e-37	RecName: Full=Histone-lysine N-methyltransferase ATXR6; AltName: Full=Protein SET DOMAIN GROUP 34; AltName: Full=Trithorax-related protein 6; Short=TRX-related protein 6
gene_6021	0.276351	1.5381	2.47658	0.00255	0.0429615	0.5682	99.7525	8.50776e-50	RecName: Full=Histone-lysine N-methyltransferase EZA1; AltName: Full=CURLY LEAF-like 1; AltName: Full=Protein SET DOMAIN GROUP 10; AltName: Full=Protein SWINGER
gene_67522	0.343551	2.74365	2.9975	0.00255	0.0429615	0.5484	88.5817	1.46669e-29	RecName: Full=Histone-lysine N-methyltransferase, H3 lysine-9 specific SUVH4; AltName: Full=Histone H3-K9 methyltransferase 4; Short=H3-K9-HMTase 4; AltName: Full=Protein KRYPTONITE; AltName: Full=Protein SET DOMAIN GROUP 33; AltName: Full=Suppressor of variegation 3-9 homolog protein 4; Short=Su(var)3-9 homolog protein 4
gene_69747	3.65293	69.69	4.25383	5e-05	0.00329305	0.6667	138.272	1.67839e-34	RecName: Full=Homeobox-leucine zipper protein ATHB-5; AltName: Full=HD-ZIP protein ATHB-5; AltName: Full=Homeodomain transcription factor ATHB-5
gene_59538	3.79391	46.842	3.62605	5e-05	0.00329305	0.6889	136.346	8.45705e-34	RecName: Full=Homeobox-leucine zipper protein ATHB-5; AltName: Full=HD-ZIP protein ATHB-5; AltName: Full=Homeodomain transcription factor ATHB-5
gene_4548	2.42766	18.6287	2.93989	0.00075	0.0206384	0.7041	135.576	2.03455e-33	RecName: Full=Homeobox-leucine zipper protein HAT4; AltName: Full=HD-ZIP protein ATHB-2; AltName: Full=Homeodomain transcription factor ATHB-2; AltName: Full=Homeodomain-leucine zipper protein HAT4; Short=HD-ZIP protein 4
gene_40404	3.37035	14.831	2.13764	0.00115	0.0268732	0.6791	252.677	1.0721e-98	RecName: Full=Homeobox-leucine zipper protein ROC2; AltName: Full=GLABRA 2-like homeobox protein 2; AltName: Full=HD-ZIP protein ROC2; AltName: Full=Homeodomain transcription factor ROC2; AltName: Full=Protein RICE OUTERMOST CELL-SPECIFIC 2
gene_46686	7.27631	19.675	1.43509	0.00275	0.0449242	0.8318	183.341	1.27777e-47	RecName: Full=IAA-amino acid hydrolase ILR1-like 4; Flags: Precursor
gene_79299	0.789998	4.85734	2.62025	0.00225	0.0399156	0.6566	257.299	3.52846e-73	RecName: Full=Importin subunit alpha-2; Short=IMPa-2
gene_39566	2.1891	7.71768	1.81783	0.0016	0.0326415	0.6616	257.299	7.98875e-72	RecName: Full=Importin subunit alpha-2; Short=IMPa-2
gene_71242	1.2448	9.61641	2.94959	0.00075	0.0206384	0.6261	294.664	1.04669e-89	RecName: Full=Inactive leucine-rich repeat receptor-like protein kinase CORYNE; AltName: Full=Protein SUPPRESSOR OF OVEREXPRESSION OF LLP1 2; Flags: Precursor
gene_19886	0.441822	3.17278	2.84421	0.0009	0.0232057	0.5765	429.483	9.35485e-130	RecName: Full=Inactive leucine-rich repeat receptor-like serine/threonine-protein kinase At1g60630; Flags: Precursor
gene_13629	6.08783	32.7872	2.42913	5e-05	0.00329305	0.6489	115.161	5.93237e-35	RecName: Full=Inositol monophosphatase 3; Short=IMP 3; Short=IMPase 3; Short=LeIMP3; AltName: Full=Inositol-1(or 4)-monophosphatase 3
gene_56040	5.6878	36.0025	2.66215	0.00025	0.010337	0.6064	105.531	1.01648e-31	RecName: Full=Inositol monophosphatase; Short=IMP; Short=IMPase; AltName: Full=Inositol-1(or 4)-monophosphatase [Mesembryanthemum crystallinum]
gene_76088	12.9995	51.4334	1.98425	5e-05	0.00329305	0.7871	237.654	6.16753e-127	RecName: Full=Inositol-3-phosphate synthase; Short=MIP synthase; AltName: Full=Myo-inositol 1-phosphate synthase; Short=IPS; Short=MI-1-P synthase [Nicotiana tabacum]
gene_43665	2.26423	13.7961	2.60717	0.001	0.0248474	0.4446	322.398	8.22223e-94	RecName: Full=Interactor of constitutive active ROPs 3; AltName: Full=ROP-interactive partner 5
gene_16719	0.539851	4.24474	2.97504	0.0001	0.0055482	0.7419	102.834	1.25154e-33	RecName: Full=Isoamylase 1, chloroplastic; Short=AtISA1; Flags: Precursor
gene_54960	1.35635	9.89272	2.86664	5e-05	0.00329305	0.7727	153.295	3.85606e-63	RecName: Full=Isoflavone reductase homolog [Lupinus albus]
gene_70590	3.08538	13.4774	2.12702	0.0007	0.0199623	0.5676	88.1965	3.45415e-16	RecName: Full=Katanin p60 ATPase-containing subunit A-like 2; Short=Katanin p60 subunit A-like 2; AltName: Full=p60 katanin-like 2
gene_79657	2.52668	9.00064	1.83278	0.00035	0.0128122	0.5864	222.631	2.32651e-97	RecName: Full=Kinesin-13A; Short=AtKinesin-13A
gene_80957	0.637628	3.30738	2.3749	0.0015	0.0312948	0.5366	125.176	9.29927e-43	RecName: Full=Kinesin-2; AltName: Full=Kinesin-like protein B
gene_10136	0.252916	1.56328	2.62784	0.00125	0.0283252	0.6421	124.79	7.32461e-61	RecName: Full=Kinesin-4; AltName: Full=Kinesin-like protein D
gene_13569	1.04777	23.7046	4.49977	0.0001	0.0055482	0.5351	132.88	1.16061e-33	RecName: Full=Lamin-like protein; Flags: Precursor
gene_36648	1.53957	22.5707	3.87386	0.0001	0.0055482	0.5439	111.309	3.51092e-26	RecName: Full=Lamin-like protein; Flags: Precursor
gene_81545	3.93675	17.089	2.11799	0.0003	0.0116973	0.5508	139.043	4.69585e-89	RecName: Full=L-ascorbate oxidase homolog; Flags: Precursor [Brassica napus]
gene_26920	6.87962	47.43	2.7854	5e-05	0.00329305	0.5417	139.813	2.06222e-88	RecName: Full=L-ascorbate oxidase homolog; Flags: Precursor [Brassica napus]
gene_4587	0.742753	8.15419	3.45659	0.0007	0.0199623	0.3647	149.443	8.30308e-36	RecName: Full=L-ascorbate oxidase homolog; Flags: Precursor [Brassica napus]
gene_15689	0.987222	5.92849	2.58622	0.0008	0.0215923	0.8475	111.694	4.43041e-31	RecName: Full=L-ascorbate peroxidase, cytosolic; Short=AP; AltName: Full=PsAPx01 [Pisum sativum]
gene_3222	20.7175	75.4047	1.86381	0.00065	0.0190703	0.75	105.916	1.79033e-29	RecName: Full=L-ascorbate peroxidase, cytosolic; Short=AP; AltName: Full=PsAPx01 [Pisum sativum]
gene_45340	1.0061	6.88935	2.7756	5e-05	0.00329305	0.7126	462.996	2.03297e-151	RecName: Full=Leucine-rich repeat extensin-like protein 2; Short=AtLRX2; Short=LRR/EXTENSIN2; AltName: Full=Cell wall hydroxyproline-rich glycoprotein; Flags: Precursor
gene_16799	1.13143	6.3382	2.48593	0.00125	0.0283252	0.7048	456.833	7.33246e-150	RecName: Full=Leucine-rich repeat extensin-like protein 2; Short=AtLRX2; Short=LRR/EXTENSIN2; AltName: Full=Cell wall hydroxyproline-rich glycoprotein; Flags: Precursor
gene_84912	0.29368	1.94016	2.72386	0.00205	0.0377233	0.6774	989.178	0	RecName: Full=Leucine-rich repeat receptor-like tyrosine-protein kinase PXC3; AltName: Full=Protein PXY/TDR-CORRELATED 3; Flags: Precursor
gene_66070	27.9454	216.985	2.95691	0.0004	0.0140413	1	280.411	2.74793e-85	RecName: Full=Lignin-forming anionic peroxidase; AltName: Full=TOPA; Flags: Precursor [Nicotiana tabacum]
gene_11605	13.6151	84.4239	2.63244	0.0007	0.0199623	0.971	273.092	2.44459e-82	RecName: Full=Lignin-forming anionic peroxidase; AltName: Full=TOPA; Flags: Precursor [Nicotiana tabacum]
gene_52565	1.6715	32.0153	4.25955	5e-05	0.00329305	0.942	267.7	6.24956e-80	RecName: Full=Lignin-forming anionic peroxidase; AltName: Full=TOPA; Flags: Precursor [Nicotiana tabacum]
gene_41511	2.01819	15.2797	2.92048	0.001	0.0248474	0.2435	80.1073	1.79049e-14	RecName: Full=LINE-1 reverse transcriptase homolog
gene_30428	7.58187	45.6846	2.59108	0.00155	0.0319895	0.6786	77.7962	1.58124e-16	RecName: Full=Lipid transfer protein EARLI 1; AltName: Full=Protein EARLY ARABIDOPSIS ALUMINUM INDUCED 1; Short=pEARLI1; Flags: Precursor
gene_35847	3.34197	17.3504	2.3762	0.0001	0.0055482	0.6434	358.992	7.46281e-102	RecName: Full=Lipoxygenase 6, chloroplastic; Short=AtLOX6; Flags: Precursor
gene_77905	1.98937	10.7102	2.4286	0.00165	0.0332927	0.8462	230.335	1.33248e-115	RecName: Full=LRR receptor-like serine/threonine-protein kinase ERECTA; AltName: Full=Protein QUANTITATIVE RESISTANCE TO PLECTOSPHAERELLA 1; AltName: Full=Protein QUANTITATIVE RESISTANCE TO RALSTONIA SOLANACEARUM 1; AltName: Full=Protein TRANSPIRATION EFFICIENCY 1; Flags: Precursor
gene_15486	0.424273	3.09893	2.8687	0.00265	0.0440266	0.6894	398.667	3.41909e-160	RecName: Full=LRR receptor-like serine/threonine-protein kinase ERL1; AltName: Full=Protein ERECTA-like kinase 1; Flags: Precursor
gene_62366	2.8158	10.3403	1.87667	0.001	0.0248474	0.9189	214.157	5.54958e-73	RecName: Full=LRR receptor-like serine/threonine-protein kinase FEI 1; Flags: Precursor
gene_15540	5.87052	20.4387	1.79974	0.0012	0.0275971	0.3348	84.7297	4.12653e-16	RecName: Full=L-type lectin-domain containing receptor kinase S.4; Short=LecRK-S.4; Flags: Precursor
gene_59690	1.89676	10.6069	2.4834	0.0028	0.0453541	0.3447	101.293	3.70189e-21	RecName: Full=L-type lectin-domain containing receptor kinase VIII.2; Short=LecRK-VIII.2; Flags: Precursor
gene_5360	6.5693	26.462	2.01011	0.0018	0.0350349	0.763	218.779	2.1455e-63	RecName: Full=Lysine histidine transporter-like 6
gene_73307	1.12632	8.01727	2.8315	0.00175	0.0343691	0.6847	310.457	2.61886e-93	RecName: Full=LysM domain-containing GPI-anchored protein 1; Flags: Precursor
gene_29636	1.88616	10.4241	2.4664	0.0005	0.0161107	0.715	306.605	6.97913e-91	RecName: Full=LysM domain-containing GPI-anchored protein 1; Flags: Precursor
gene_61814	2.02491	12.3593	2.60967	0.002	0.037276	0.4434	195.667	3.70968e-53	RecName: Full=LysM domain-containing GPI-anchored protein 2; AltName: Full=Chitin elicitor-binding protein LYM2; Short=CEBiP LYM2; Flags: Precursor
gene_84978	1.38142	9.27502	2.7472	0.0001	0.0055482	0.7546	789.26	0	RecName: Full=Magnesium-chelatase subunit ChlH, chloroplastic; Short=Mg-chelatase subunit H; AltName: Full=ABA-binding protein; AltName: Full=Mg-protoporphyrin IX chelatase subunit ChlH; AltName: Full=Protein CONDITIONAL CHLORINA; AltName: Full=Protein GENOMES UNCOUPLED 5; AltName: Full=Protein RAPID TRANSPIRATION IN DETACHED LEAVES 1; Flags: Precursor
gene_84977	1.61104	14.5737	3.1773	0.00015	0.00729893	0.8354	294.664	1.18331e-177	RecName: Full=Magnesium-chelatase subunit ChlH, chloroplastic; Short=Mg-chelatase subunit H; AltName: Full=ABA-binding protein; AltName: Full=Mg-protoporphyrin IX chelatase subunit ChlH; AltName: Full=Protein CONDITIONAL CHLORINA; AltName: Full=Protein GENOMES UNCOUPLED 5; AltName: Full=Protein RAPID TRANSPIRATION IN DETACHED LEAVES 1; Flags: Precursor
gene_21608	5.6117	23.3574	2.05737	0.0022	0.0393641	0.9914	637.876	0	RecName: Full=Magnesium-chelatase subunit ChlI, chloroplastic; Short=Mg-chelatase subunit I-1; AltName: Full=Mg-protoporphyrin IX chelatase subunit ChlI; Flags: Precursor [Nicotiana tabacum]
gene_76858	7.69791	23.0921	1.58486	0.002	0.037276	0.9856	634.795	0	RecName: Full=Magnesium-chelatase subunit ChlI, chloroplastic; Short=Mg-chelatase subunit I-1; AltName: Full=Mg-protoporphyrin IX chelatase subunit ChlI; Flags: Precursor [Nicotiana tabacum]
gene_32947	10.5482	40.9368	1.9564	0.0005	0.0161107	0.9636	231.876	9.15556e-85	RecName: Full=Magnesium-protoporphyrin IX monomethyl ester [oxidative] cyclase, chloroplastic; Short=Mg-protoporphyrin IX monomethyl ester oxidative cyclase; AltName: Full=Copper response defect 1 protein; AltName: Full=Dicarboxylate diiron protein; Short=AtZIP; AltName: Full=MPE-cyclase; Flags: Precursor
gene_37357	10.5513	39.7281	1.91274	0.0023	0.0404133	0.9727	234.187	8.22223e-69	RecName: Full=Magnesium-protoporphyrin IX monomethyl ester [oxidative] cyclase, chloroplastic; Short=Mg-protoporphyrin IX monomethyl ester oxidative cyclase; Flags: Precursor [Gossypium hirsutum]
gene_78753	0.54794	3.62	2.7239	0.0016	0.0326415	0.7273	53.5286	1.0333e-18	RecName: Full=MATE efflux family protein 2, chloroplastic; AltName: Full=Protein DTX44; Flags: Precursor
gene_33709	1.14517	5.16951	2.17447	0.0018	0.0350349	0.6885	90.8929	1.80721e-19	RecName: Full=Mediator of RNA polymerase II transcription subunit 11
gene_80936	0.877518	7.09545	3.01539	5e-05	0.00329305	0.7662	504.982	6.32161e-161	RecName: Full=Metal-nicotianamine transporter YSL2; AltName: Full=Protein YELLOW STRIPE LIKE 2; Short=AtYSL2
gene_35638	0	6.27898	inf	0.0003	0.0116973	0.619	142.895	5.5731e-40	RecName: Full=Methanol O-anthraniloyltransferase; AltName: Full=Anthraniloyl-CoA:methanol acyltransferase; AltName: Full=Benzyl alcohol O-benzoyltransferase [Vitis labrusca]
gene_13592	0.79017	8.70901	3.46227	0.00045	0.0150359	0.7597	194.512	3.0061e-60	RecName: Full=Methylsterol monooxygenase 2-1; AltName: Full=Sterol 4-alpha-methyl-oxidase 2; Short=AtSMO2; AltName: Full=Sterol 4-alpha-methyl-oxidase 2-1
gene_80159	0	2.39547	inf	5e-05	0.00329305	0.4946	183.341	5.64372e-54	RecName: Full=Miraculin; Short=MIR; Flags: Precursor [Synsepalum dulcificum]
gene_42844	1.41641	10.6694	2.91318	0.00195	0.0368606	0.5027	181.03	8.5604e-54	RecName: Full=Miraculin; Short=MIR; Flags: Precursor [Synsepalum dulcificum]
gene_50229	8.00984	43.5247	2.44199	5e-05	0.00329305	0.4973	179.874	7.13577e-53	RecName: Full=Miraculin; Short=MIR; Flags: Precursor [Synsepalum dulcificum]
gene_8255	6.40785	69.1614	3.43206	5e-05	0.00329305	0.3497	78.5666	3.58655e-15	RecName: Full=Miraculin; Short=MIR; Flags: Precursor [Synsepalum dulcificum]
gene_63578	1.38129	7.15914	2.37377	0.0018	0.0350349	0.3316	77.411	7.45988e-15	RecName: Full=Miraculin; Short=MIR; Flags: Precursor [Synsepalum dulcificum]
gene_39187	8.76364	31.2491	1.83421	0.0021	0.0382902	0.9444	110.153	2.4675e-29	RecName: Full=Mitochondrial import receptor subunit TOM7-1; AltName: Full=Translocase of outer membrane 7 kDa subunit 1
gene_30486	6.52412	23.7173	1.86209	0.0004	0.0140413	0.7667	134.806	3.14395e-37	RecName: Full=MLO-like protein 1; Short=AtMlo1; AltName: Full=MLO protein homolog 1; Short=AtMlo-H1
gene_21192	2.41288	46.1977	4.25899	5e-05	0.00329305	0.4431	127.872	3.72215e-30	RecName: Full=MLP-like protein 28
gene_37304	4.79498	61.4587	3.68002	5e-05	0.00329305	0.5204	112.849	5.40438e-28	RecName: Full=MLP-like protein 423
gene_84493	7.85861	35.3466	2.16922	0.0007	0.0199623	0.5795	112.849	6.04971e-28	RecName: Full=MLP-like protein 423
gene_46627	1.24063	4.50569	1.86068	0.0014	0.0301545	0.7222	196.823	4.26226e-55	RecName: Full=Monocopper oxidase-like protein SKS1; Flags: Precursor
gene_18053	6.8292	20.3365	1.57428	0.00145	0.0306388	0.7482	416.387	1.07366e-127	RecName: Full=Monocopper oxidase-like protein SKU5; AltName: Full=Skewed roots; Flags: Precursor
gene_32464	2.41818	9.80394	2.01944	0.00125	0.0283252	0.7681	116.316	9.80234e-79	RecName: Full=Monogalactosyldiacylglycerol synthase 3, chloroplastic; Short=AtMGD3; AltName: Full=MGDG synthase type C; Flags: Precursor
gene_53020	0.415597	5.05519	3.60451	0.002	0.037276	0.8298	95.1301	5.88648e-20	RecName: Full=Myb-related protein Myb4; AltName: Full=OsMyb4; AltName: Full=Transcription factor RLTR1
gene_86561	0.575484	8.00683	3.79838	5e-05	0.00329305	0.86	179.104	1.50082e-46	RecName: Full=NAD(P)H-quinone oxidoreductase subunit H, chloroplastic; AltName: Full=NAD(P)H dehydrogenase subunit H; AltName: Full=NADH-plastoquinone oxidoreductase 49 kDa subunit; AltName: Full=NADH-plastoquinone oxidoreductase subunit H (chloroplast) [Nicotiana tabacum] &gt;gi|122213585|sp|Q3C1P8.1|NDHH_NICSY RecName: Full=NAD(P)H-quinone oxidoreductase subunit H, chloroplastic; AltName: Full=…
gene_50496	8.59715	32.2653	1.90805	0.0004	0.0140413	0.8958	90.1225	5.62686e-36	RecName: Full=NADH--cytochrome b5 reductase 1
gene_37013	2.83491	26.7102	3.23602	5e-05	0.00329305	0.9844	266.159	3.14267e-75	RecName: Full=NADP-dependent glyceraldehyde-3-phosphate dehydrogenase; AltName: Full=Glyceraldehyde-3-phosphate dehydrogenase [NADP(+)]; AltName: Full=Non-phosphorylating glyceraldehyde 3-phosphate dehydrogenase; AltName: Full=Triosephosphate dehydrogenase [Nicotiana plumbaginifolia]
gene_38169	7.43872	30.211	2.02195	0.00015	0.00729893	0.9844	266.159	3.16152e-75	RecName: Full=NADP-dependent glyceraldehyde-3-phosphate dehydrogenase; AltName: Full=Glyceraldehyde-3-phosphate dehydrogenase [NADP(+)]; AltName: Full=Non-phosphorylating glyceraldehyde 3-phosphate dehydrogenase; AltName: Full=Triosephosphate dehydrogenase [Nicotiana plumbaginifolia]
gene_819	32.3701	111.038	1.77832	0.00145	0.0306388	0.7987	425.246	6.82695e-142	RecName: Full=Naringenin,2-oxoglutarate 3-dioxygenase; AltName: Full=FHT; AltName: Full=Flavanone-3-hydroxylase; Short=F3H, partial [Petunia x hybrida]
gene_80341	14.4609	104.65	2.85534	5e-05	0.00329305	0.9524	296.975	3.47865e-114	RecName: Full=Naringenin,2-oxoglutarate 3-dioxygenase; AltName: Full=FHT; AltName: Full=Flavanone-3-hydroxylase; Short=F3H, partial [Petunia x hybrida]
gene_37050	18.3203	55.7801	1.60631	0.0031	0.048145	0.5981	90.5077	3.61921e-19	RecName: Full=NHP2-like protein 1; AltName: Full=High mobility group-like nuclear protein 2 homolog 1; AltName: Full=U4/U6.U5 tri-snRNP 15.5 kDa protein
gene_44685	7.50528	33.7736	2.16992	0.00015	0.00729893	0.4907	98.2117	5.72581e-29	RecName: Full=Nicotinate-nucleotide pyrophosphorylase [carboxylating], chloroplastic; AltName: Full=Quinolinate phosphoribosyltransferase [decarboxylating]; Flags: Precursor
gene_80686	5.24667	22.0347	2.0703	0.00145	0.0306388	0.5778	115.931	3.35986e-27	RecName: Full=Non-specific lipid transfer protein GPI-anchored 1; Short=AtLTPG-1; Short=Protein LTP-GPI-ANCHORED 1; Flags: Precursor
gene_58151	2.02357	20.2008	3.31943	5e-05	0.00329305	0.5294	87.4261	1.27488e-17	RecName: Full=Non-specific lipid transfer protein GPI-anchored 2; Short=AtLTPG-2; Short=Protein LTP-GPI-ANCHORED 2; AltName: Full=Xylogen-like protein 5; Short=AtXYP5; Flags: Precursor
gene_67141	5.7839	49.7173	3.10364	0.00035	0.0128122	0.6724	83.5741	6.85564e-23	RecName: Full=Non-specific lipid-transfer protein 1; Short=LTP 1; AltName: Allergen=Mor n 3 [Morus nigra]
gene_9929	9.03168	70.1146	2.95665	5e-05	0.00329305	0.4505	88.9669	6.43611e-21	RecName: Full=Non-specific lipid-transfer protein 1; Short=LTP 1; AltName: Allergen=Mor n 3 [Morus nigra]
gene_67142	4.81806	116.936	4.60113	5e-05	0.00329305	0.875	199.519	4.21047e-59	RecName: Full=Non-specific lipid-transfer protein 1; Short=LTP 1; AltName: Full=Pathogenesis-related protein 14; Short=PR-14; Flags: Precursor [Nicotiana tabacum]
gene_51612	0	1.8457	inf	5e-05	0.00329305	0.5254	111.694	2.31003e-27	RecName: Full=Non-specific lipid-transfer protein 2; Short=LTP 2; AltName: Full=LpLTP2; Flags: Precursor [Solanum pennellii]
gene_51106	33.408	121.511	1.86282	0.0005	0.0161107	0.9911	219.164	1.14039e-67	RecName: Full=Non-specific lipid-transfer protein 2; Short=LTP 2; Flags: Precursor [Nicotiana tabacum]
gene_62088	39.9585	193.148	2.27313	0.0028	0.0453541	0.9643	172.17	6.29194e-52	RecName: Full=Non-specific lipid-transfer protein 2; Short=LTP 2; Flags: Precursor [Nicotiana tabacum]
gene_6985	5.26814	34.0141	2.69077	0.00205	0.0377233	0.6667	135.961	9.83445e-35	RecName: Full=Non-specific lipid-transfer protein-like protein At5g64080; Flags: Precursor
gene_38920	0.43985	2.20861	2.32805	0.00315	0.0486847	0.8472	135.961	1.28909e-75	RecName: Full=Nucleobase-ascorbate transporter 6; Short=AtNAT6
gene_44696	5.47487	25.4123	2.21463	0.00215	0.0388176	0.8611	136.732	2.43128e-56	RecName: Full=Nucleobase-ascorbate transporter 6; Short=AtNAT6
gene_45950	15.8735	46.3953	1.54736	0.0018	0.0350349	0.9322	119.013	4.84824e-63	RecName: Full=Nucleoside diphosphate kinase 4, chloroplastic; AltName: Full=Nucleoside diphosphate kinase III; AltName: Full=Nucleoside diphosphate kinase IV; Short=NDK IV; Short=NDP kinase IV; Short=NDPK IV; Flags: Precursor [Spinacia oleracea]
gene_30709	13.5856	49.0298	1.85158	0.0015	0.0312948	0.8376	570.852	0	RecName: Full=Obtusifoliol 14-alpha demethylase; AltName: Full=CYPLI; AltName: Full=Cytochrome P450 51; AltName: Full=Cytochrome P450-LIA1
gene_31020	2.28194	8.11164	1.82973	0.0031	0.048145	0.6271	152.14	1.05116e-37	RecName: Full=Oleoyl-acyl carrier protein thioesterase 2, chloroplastic; AltName: Full=18:0-acyl-carrier protein thioesterase; Short=18:0-ACP thioesterase; AltName: Full=Acyl-[acyl-carrier-protein] hydrolase; Flags: Precursor
gene_4006	26.306	271.372	3.36681	0.00115	0.0268732	0.8672	237.269	1.01832e-70	RecName: Full=Osmotin-like protein; Flags: Precursor
gene_69852	16.0848	52.9812	1.71978	0.0015	0.0312948	0.9885	179.874	1.21367e-49	RecName: Full=Oxygen-evolving enhancer protein 2-2, chloroplastic; Short=OEE2; AltName: Full=23 kDa subunit of oxygen evolving system of photosystem II; AltName: Full=23 kDa thylakoid membrane protein; AltName: Full=OEC 23 kDa subunit; Flags: Precursor [Nicotiana tabacum]
gene_32921	1.64731	32.5331	4.30373	5e-05	0.00329305	0.6545	87.0409	3.06818e-32	RecName: Full=Patatin-like protein 1; Short=AtPLP1; AltName: Full=Patatin-related phospholipase A IIgamma; Short=pPLAIIg; AltName: Full=Phospholipase A IVA; Short=AtPLAIVA
gene_18197	4.03352	14.5091	1.84684	0.00325	0.0496216	0.6073	316.235	2.61e-94	RecName: Full=Patellin-3
gene_53369	0	8.52786	inf	5e-05	0.00329305	0.558	168.318	1.01292e-49	RecName: Full=Pathogenesis-related protein PR-1; Flags: Precursor
gene_58263	3.38152	14.3461	2.08492	0.00265	0.0440266	0.798	171.014	5.1237e-49	RecName: Full=Pathogenesis-related protein STH-2
gene_84121	8.87668	34.575	1.96164	0.00215	0.0388176	0.422	121.709	6.73459e-29	RecName: Full=Pathogen-related protein
gene_1546	3.19712	16.6933	2.38443	0.00255	0.0429615	0.3836	109.383	1.95982e-26	RecName: Full=Pathogen-related protein
gene_22557	7.66183	137.789	4.16863	5e-05	0.00329305	0.4146	78.1814	6.66003e-15	RecName: Full=pEARLI1-like lipid transfer protein 1; AltName: Full=Protein AZELAIC ACID INDUCED 1; Flags: Precursor
gene_8684	16.3678	392.67	4.58438	5e-05	0.00329305	0.4024	76.2554	2.77808e-14	RecName: Full=pEARLI1-like lipid transfer protein 1; AltName: Full=Protein AZELAIC ACID INDUCED 1; Flags: Precursor
gene_760	7.22108	70.2599	3.28242	0.0001	0.0055482	0.727	459.529	5.78286e-149	RecName: Full=Pectinesterase 2.1; Short=PE 2.1; AltName: Full=Pectin methylesterase 2.1; Flags: Precursor
gene_8948	5.97611	107.258	4.16574	5e-05	0.00329305	0.7478	363.999	1.92805e-113	RecName: Full=Pectinesterase 2.2; Short=PE 2.2; AltName: Full=Pectin methylesterase 2.2; Flags: Precursor
gene_48146	1.77292	13.9542	2.9765	0.00045	0.0150359	0.7371	361.688	4.35717e-113	RecName: Full=Pectinesterase 3; Short=PE 3; AltName: Full=Pectin methylesterase 3; Flags: Precursor
gene_55322	1.21723	5.83439	2.26098	0.00115	0.0268732	0.7357	359.762	1.82256e-106	RecName: Full=Pectinesterase 3; Short=PE 3; AltName: Full=Pectin methylesterase 3; Flags: Precursor [Phaseolus vulgaris]
gene_21514	0.503025	22.6441	5.49236	0.00245	0.0419858	0.7562	259.225	2.48138e-80	RecName: Full=Pectinesterase; Short=PE; AltName: Full=Pectin methylesterase [Actinidia deliciosa]
gene_73699	2.11264	8.84274	2.06545	0.0028	0.0453541	0.4651	436.802	1.98769e-138	RecName: Full=Pentatricopeptide repeat-containing protein At1g20230
gene_2905	2.42338	8.39082	1.79179	0.0014	0.0301545	0.4833	585.874	0	RecName: Full=Pentatricopeptide repeat-containing protein At3g02490, mitochondrial; Flags: Precursor
gene_41033	2.50618	9.00384	1.84505	0.00135	0.0295562	0.4906	565.074	0	RecName: Full=Pentatricopeptide repeat-containing protein At3g02490, mitochondrial; Flags: Precursor
gene_62093	1.76794	7.63401	2.11037	0.00245	0.0419858	0.5656	481.485	5.13816e-156	RecName: Full=Pentatricopeptide repeat-containing protein At3g02650, mitochondrial; Flags: Precursor
gene_80260	6.08556	28.041	2.20408	0.00055	0.0170561	0.8	254.603	5.57992e-77	RecName: Full=Peptidyl-prolyl cis-trans isomerase CYP19-3; Short=PPIase CYP19-3; AltName: Full=Cyclophilin of 19 kDa 3; AltName: Full=Cyclophilin-4; AltName: Full=Rotamase cyclophilin-2
gene_57260	7.0281	29.046	2.04713	0.00175	0.0343691	0.7941	249.98	1.87968e-76	RecName: Full=Peptidyl-prolyl cis-trans isomerase CYP19-3; Short=PPIase CYP19-3; AltName: Full=Cyclophilin of 19 kDa 3; AltName: Full=Cyclophilin-4; AltName: Full=Rotamase cyclophilin-2
gene_45155	5.83263	17.2474	1.56416	0.00275	0.0449242	0.5352	64.6994	9.49754e-15	RecName: Full=Peptidyl-prolyl cis-trans isomerase FKBP53; Short=PPIase FKBP53; AltName: Full=FK506-binding protein 53; Short=AtFKBP53; AltName: Full=Immunophilin FKBP53; AltName: Full=Rotamase
gene_82634	2.05601	19.2718	3.22858	5e-05	0.00329305	0.6634	280.026	1.50245e-83	RecName: Full=Peroxidase 12; Short=Atperox P12; AltName: Full=ATP4a; AltName: Full=PRXR6; Flags: Precursor
gene_81226	2.96361	17.8715	2.59223	0.0012	0.0275971	0.5401	166.007	1.48149e-43	RecName: Full=Peroxidase 16; Short=Atperox P16; AltName: Full=ATP22a; Flags: Precursor
gene_59978	3.03049	17.0721	2.49402	0.00045	0.0150359	0.7817	329.717	4.49898e-104	RecName: Full=Peroxidase 17; Short=Atperox P17; AltName: Full=ATP25a; Flags: Precursor
gene_22519	0	1.4552	inf	5e-05	0.00329305	0.6492	269.24	5.69782e-79	RecName: Full=Peroxidase 19; Short=Atperox P19; AltName: Full=ATP51; Flags: Precursor
gene_45567	2.11154	29.9949	3.82835	5e-05	0.00329305	0.875	254.988	3.09346e-76	RecName: Full=Peroxidase 42; Short=Atperox P42; AltName: Full=ATP1a/ATP1b; AltName: Full=PRXR1; Flags: Precursor
gene_41563	1.77502	16.5785	3.2234	0.00015	0.00729893	0.8676	253.447	3.91422e-75	RecName: Full=Peroxidase 42; Short=Atperox P42; AltName: Full=ATP1a/ATP1b; AltName: Full=PRXR1; Flags: Precursor
gene_36219	5.31333	21.5459	2.01972	0.0006	0.0181712	0.7664	202.216	2.14218e-55	RecName: Full=Peroxidase 5; Flags: Precursor
gene_23506	0	2.86827	inf	5e-05	0.00329305	0.5787	261.151	2.18113e-76	RecName: Full=Peroxidase 51; Short=Atperox P51; AltName: Full=ATP37; Flags: Precursor
gene_87000	5.09361	16.2043	1.66961	0.00285	0.0457462	0.6885	437.187	3.51976e-149	RecName: Full=Peroxidase 63; Short=Atperox P63; AltName: Full=ATP26a; Flags: Precursor
gene_77426	1.21767	18.9588	3.96068	0.0003	0.0116973	0.7014	216.468	5.19575e-62	RecName: Full=Peroxidase 72; Short=Atperox P72; AltName: Full=ATP6a; AltName: Full=PRXR8; Flags: Precursor
gene_45513	1.61282	10.1102	2.64816	0.00245	0.0419858	0.6879	189.504	7.58198e-54	RecName: Full=Peroxiredoxin Q, chloroplastic; AltName: Full=Thioredoxin reductase; Flags: Precursor [Populus x jackii]
gene_34223	1.73419	9.82159	2.5017	0.00245	0.0419858	0.7394	263.077	5.26887e-83	RecName: Full=Peroxiredoxin-2E-2, chloroplastic; AltName: Full=Peroxiredoxin IIE-2; AltName: Full=Thioredoxin reductase 2E-2; Flags: Precursor
gene_41659	13.7606	51.8276	1.91318	0.0019	0.036259	0.7234	127.487	8.03907e-38	RecName: Full=Peroxisomal (S)-2-hydroxy-acid oxidase; AltName: Full=Glycolate oxidase; Short=GOX; AltName: Full=Short chain alpha-hydroxy acid oxidase
gene_68306	11.3586	63.8949	2.49192	0.00195	0.0368606	0.9111	90.1225	6.4183e-34	RecName: Full=Peroxisomal (S)-2-hydroxy-acid oxidase; AltName: Full=Glycolate oxidase; Short=GOX; AltName: Full=Short chain alpha-hydroxy acid oxidase
gene_10347	10.7632	41.6272	1.95142	0.0008	0.0215923	0.8175	436.032	3.52992e-177	RecName: Full=Phosphoenolpyruvate carboxylase; Short=PEPC; Short=PEPCase
gene_62997	11.9627	46.485	1.95823	0.00065	0.0190703	0.693	276.174	8.08258e-75	RecName: Full=Phosphoenolpyruvate carboxylase; Short=PEPC; Short=PEPCase
gene_10346	5.95608	26.078	2.1304	0.0002	0.00894972	0.9416	258.455	1.28488e-70	RecName: Full=Phosphoenolpyruvate carboxylase; Short=PEPC; Short=PEPCase
gene_54781	4.53396	16.8829	1.89672	0.0013	0.0289513	0.9512	90.8929	4.85349e-42	RecName: Full=Phosphoglucomutase, chloroplastic; Short=PGM; AltName: Full=Glucose phosphomutase; Flags: Precursor
gene_7837	12.4681	45.3784	1.86376	0.00075	0.0206384	0.9712	270.011	3.33325e-78	RecName: Full=Phosphoglycerate kinase, chloroplastic; Flags: Precursor [Nicotiana tabacum]
gene_43964	0.88957	6.83944	2.9427	0.00035	0.0128122	0.6311	395.971	4.43502e-115	RecName: Full=Phospholipase D delta; Short=AtPLDdelta; Short=PLD delta
gene_22923	4.7904	20.5318	2.09964	0.0017	0.0339016	0.8913	89.3521	2.82e-18	RecName: Full=Photosystem I reaction center subunit N, chloroplastic; Short=PSI-N; Flags: Precursor
gene_70553	4.76271	25.2522	2.40655	0.0016	0.0326415	0.4599	73.9442	1.1447e-13	RecName: Full=Photosystem II 10 kDa polypeptide, chloroplastic; Flags: Precursor
gene_11945	8.65398	36.3295	2.06971	0.00045	0.0150359	0.9881	134.42	1.47091e-33	RecName: Full=Photosystem II 22 kDa protein, chloroplastic; AltName: Full=CP22; Flags: Precursor [Nicotiana tabacum]
gene_12146	5.80737	30.4497	2.39047	5e-05	0.00329305	0.9405	128.257	8.26044e-31	RecName: Full=Photosystem II 22 kDa protein, chloroplastic; AltName: Full=CP22; Flags: Precursor [Nicotiana tabacum]
gene_60929	4.36668	13.9259	1.67316	0.00215	0.0388176	0.5068	174.866	2.55749e-42	RecName: Full=Phototropin-2; AltName: Full=Defective in chloroplast avoidance protein 1; AltName: Full=Non-phototropic hypocotyl 1-like protein 1; Short=AtKin7; Short=NPH1-like protein 1
gene_28646	1.3433	5.05068	1.91069	0.00135	0.0295562	0.4977	172.17	1.80044e-41	RecName: Full=Phototropin-2; AltName: Full=Defective in chloroplast avoidance protein 1; AltName: Full=Non-phototropic hypocotyl 1-like protein 1; Short=AtKin7; Short=NPH1-like protein 1
gene_43122	22.5609	199.011	3.14095	5e-05	0.00329305	0.4505	79.7221	4.86504e-15	RecName: Full=Pistil-specific extensin-like protein; Short=PELP; Flags: Precursor
gene_38263	2.72151	16.9412	2.63806	5e-05	0.00329305	0.8696	238.424	1.615e-71	RecName: Full=Plastocyanin, chloroplastic; Flags: Precursor
gene_9636	7.66351	32.9464	2.10404	0.0025	0.042508	0.4107	95.9005	2.36663e-21	RecName: Full=Pollen allergen Che a 1; AltName: Allergen=Che a 1; Flags: Precursor
gene_21254	67.4878	242.681	1.84636	0.00305	0.0476622	0.4369	78.9518	3.01392e-15	RecName: Full=Pollen-specific protein C13; Flags: Precursor
gene_69507	26.2453	149.635	2.51132	0.00015	0.00729893	0.4118	69.707	2.49761e-12	RecName: Full=Pollen-specific protein C13; Flags: Precursor
gene_26909	0.997598	5.01757	2.33046	0.00115	0.0268732	0.6892	108.997	2.07982e-34	RecName: Full=Pollen-specific protein SF21
gene_38922	1.34397	8.76872	2.70586	0.0016	0.0326415	0.6613	99.7525	1.73007e-21	RecName: Full=Pollen-specific protein SF3 [Helianthus annuus]
gene_84236	2.39746	8.83835	1.88227	0.00305	0.0476622	0.4406	104.76	3.37177e-59	RecName: Full=Polyadenylate-binding protein-interacting protein 11; Short=PABP-interacting protein 11; Short=Poly(A)-binding protein-interacting protein 11; AltName: Full=PAM2-containing protein CID11; AltName: Full=Protein CTC-INTERACTING DOMAIN 11
gene_15407	3.84841	22.7217	2.56174	5e-05	0.00329305	0.6601	419.853	1.19756e-142	RecName: Full=Polygalacturonase inhibitor; AltName: Full=Polygalacturonase-inhibiting protein; Short=PGIG; Flags: Precursor [Pyrus communis]
gene_9166	8.86881	40.6688	2.19711	0.00235	0.0409314	0.8399	1045.8	0	RecName: Full=Polygalacturonase-1 non-catalytic subunit beta; AltName: Full=AroGP1; AltName: Full=Polygalacturonase converter; Short=PG converter; Flags: Precursor
gene_62780	0.943991	45.4317	5.58878	0.00045	0.0150359	0.5628	257.684	3.45654e-79	RecName: Full=Polyphenol oxidase B, chloroplastic; Short=PPO; AltName: Full=Catechol oxidase; Flags: Precursor
gene_61463	1.02424	66.7124	6.02532	5e-05	0.00329305	0.5896	277.715	8.26281e-80	RecName: Full=Polyphenol oxidase E, chloroplastic; Short=PPO; AltName: Full=Catechol oxidase; Flags: Precursor [Solanum lycopersicum]
gene_40607	36.4854	120.464	1.72321	0.00165	0.0332927	0.9	71.633	6.8036e-25	RecName: Full=Polyubiquitin; Contains: RecName: Full=Ubiquitin; Flags: Precursor, partial [Nicotiana sylvestris]
gene_78805	1.35436	6.64542	2.29475	0.0027	0.0444409	0.4615	221.861	6.89223e-93	RecName: Full=Potassium channel AKT2/3
gene_69324	3.13249	45.662	3.86561	0.00075	0.0206384	0.4542	268.085	5.27677e-79	RecName: Full=Premnaspirodiene oxygenase; Short=HPO; AltName: Full=Cytochrome P450 71D55 [Hyoscyamus muticus]
gene_47998	2.85602	17.7424	2.63512	0.00205	0.0377233	0.4522	91.2781	3.4651e-17	RecName: Full=Probable 2-oxoglutarate/Fe(II)-dependent dioxygenase [Papaver somniferum]
gene_35389	1.63027	11.1443	2.77313	0.00055	0.0170561	0.4783	117.472	2.97319e-27	RecName: Full=Probable 3-beta-hydroxysteroid-Delta(8),Delta(7)-isomerase; AltName: Full=Cholestenol Delta-isomerase; AltName: Full=Delta(8)-Delta(7) sterol isomerase; Short=D8-D7 sterol isomerase
gene_46406	2.70647	12.2533	2.17868	0.00225	0.0399156	0.5914	83.5741	4.36502e-16	RecName: Full=Probable 3-beta-hydroxysteroid-Delta(8),Delta(7)-isomerase; AltName: Full=Cholestenol Delta-isomerase; AltName: Full=Delta(8)-Delta(7) sterol isomerase; Short=D8-D7 sterol isomerase
gene_73902	3.15601	22.6626	2.84414	5e-05	0.00329305	0.7308	301.597	2.13483e-98	RecName: Full=Probable acetyltransferase NATA1-like
gene_87052	12.1993	45.0626	1.88513	0.0009	0.0232057	0.5944	162.925	7.15552e-40	RecName: Full=Probable aldehyde dehydrogenase; AltName: Full=Flax-inducible sequence 1 [Linum usitatissimum]
gene_17419	1.10761	4.98615	2.17048	0.00155	0.0319895	0.7376	635.95	0	RecName: Full=Probable anion transporter 5; AltName: Full=Phosphate transporter PHT4;6; Flags: Precursor
gene_37506	1.28551	8.34086	2.69786	0.0024	0.0414554	0.7127	546.199	1.74236e-169	RecName: Full=Probable beta-D-xylosidase 2; Short=AtBXL2; Flags: Precursor
gene_72479	2.86413	14.9997	2.38876	0.00175	0.0343691	0.7456	183.341	7.82648e-47	RecName: Full=Probable beta-D-xylosidase 7; Short=AtBXL7; Flags: Precursor
gene_70035	2.82398	11.5747	2.03517	0.00075	0.0206384	0.5758	123.635	1.16329e-57	RecName: Full=Probable caffeoyl-CoA O-methyltransferase At4g26220; AltName: Full=Trans-caffeoyl-CoA 3-O-methyltransferase; Short=CCoAMT; Short=CCoAOMT
gene_40287	5.218	25.7964	2.3056	5e-05	0.00329305	0.547	206.838	2.87651e-58	RecName: Full=Probable carbohydrate esterase At4g34215
gene_58432	1.54658	13.4801	3.12367	0.0005	0.0161107	0.5486	354.369	6.76459e-117	RecName: Full=Probable carboxylesterase 8; AltName: Full=AtCXE8
gene_76136	3.09601	17.0881	2.46451	0.00025	0.010337	0.5469	348.206	1.24669e-113	RecName: Full=Probable carboxylesterase 8; AltName: Full=AtCXE8
gene_8338	1.92432	10.6908	2.47395	5e-05	0.00329305	0.6335	205.682	2.83027e-94	RecName: Full=Probable cellulose synthase A catalytic subunit 9 [UDP-forming]; Short=AtCesA9
gene_71218	0.941684	7.7625	3.04321	0.00225	0.0399156	0.5755	114.005	1.23687e-25	RecName: Full=Probable cinnamyl alcohol dehydrogenase 6; Short=OsCAD6
gene_65494	4.20352	12.9427	1.62246	0.00315	0.0486847	0.4318	108.227	5.64414e-23	RecName: Full=Probable fatty acyl-CoA reductase 4
gene_5329	2.15411	9.50639	2.14181	0.00095	0.0241182	0.6205	301.597	1.07629e-91	RecName: Full=Probable galacturonosyltransferase-like 4; AltName: Full=Galactinol synthase 9; Short=AtGolS9; Short=GolS-9
gene_35954	0.784396	7.39268	3.23644	0.0008	0.0215923	0.532	508.064	2.17487e-170	RecName: Full=Probable glucan endo-1,3-beta-glucosidase A6; AltName: Full=(1-&gt;3)-beta-glucan endohydrolase; Short=(1-&gt;3)-beta-glucanase; AltName: Full=Anther-specific protein A6; AltName: Full=Beta-1,3-endoglucanase; Flags: Precursor
gene_28360	0.576407	11.1166	4.26949	0.00075	0.0206384	0.8485	177.948	1.83987e-50	RecName: Full=Probable glutathione S-transferase; AltName: Full=Pathogenesis-related protein 1
gene_28920	61.4781	232.45	1.91878	0.00085	0.0223989	0.9667	119.013	6.01231e-31	RecName: Full=Probable histone H2A.4 &gt;gi|158512929|sp|A2Y5G8.1|H2A4_ORYSI RecName: Full=Probable histone H2A.4
gene_32313	5.70476	98.8216	4.11459	5e-05	0.00329305	0.6438	181.8	1.32576e-55	RecName: Full=Probable histone H2AXa; AltName: Full=HTA5
gene_41928	4.01991	22.9804	2.51517	0.0003	0.0116973	0.9891	189.889	3.70624e-59	RecName: Full=Probable histone H2B.1
gene_54343	26.9279	201.982	2.90705	5e-05	0.00329305	1	190.66	4.90959e-59	RecName: Full=Probable histone H2B.1
gene_32471	12.2011	114.071	3.22485	5e-05	0.00329305	0.9891	190.274	5.07546e-59	RecName: Full=Probable histone H2B.1
gene_76550	4.87311	57.7543	3.56701	5e-05	0.00329305	0.9891	189.504	1.5094e-58	RecName: Full=Probable histone H2B.1
gene_35476	52.6684	184.191	1.80619	0.00275	0.0449242	1	189.119	3.19043e-58	RecName: Full=Probable histone H2B.1
gene_3755	7.29469	86.744	3.57184	5e-05	0.00329305	1	189.119	1.1446e-57	RecName: Full=Probable histone H2B.1
gene_74856	28.7684	144.623	2.32974	0.00025	0.010337	1	189.119	1.80358e-57	RecName: Full=Probable histone H2B.1
gene_62793	49.2216	186.856	1.92456	0.0008	0.0215923	1	187.193	5.34422e-57	RecName: Full=Probable histone H2B.1
gene_1799	0.322457	2.53413	2.97431	0.003	0.0472821	0.3547	143.665	1.32639e-33	RecName: Full=Probable inactive leucine-rich repeat receptor-like protein kinase At1g66830; Flags: Precursor
gene_11866	2.41037	8.90593	1.88551	0.00205	0.0377233	0.5111	329.331	1.14152e-93	RecName: Full=Probable inactive leucine-rich repeat receptor-like protein kinase At3g03770; Flags: Precursor
gene_63790	2.66116	9.64263	1.85737	0.003	0.0472821	0.4774	221.476	9.86813e-59	RecName: Full=Probable inactive purple acid phosphatase 24; Flags: Precursor
gene_10319	6.33059	125.822	4.3129	0.0018	0.0350349	0.835	198.364	3.55535e-50	RecName: Full=Probable inactive purple acid phosphatase 27; Flags: Precursor
gene_3742	5.89286	21.276	1.85219	0.00115	0.0268732	0.4713	154.836	5.58757e-68	RecName: Full=Probable inactive purple acid phosphatase 28; Flags: Precursor
gene_18924	0.864788	6.96034	3.00874	0.0009	0.0232057	0.5565	404.06	1.36225e-124	RecName: Full=Probable inactive receptor kinase At1g48480; Flags: Precursor
gene_3128	0	1.95204	inf	5e-05	0.00329305	0.6005	390.963	5.54585e-119	RecName: Full=Probable inactive receptor kinase At1g48480; Flags: Precursor
gene_67261	1.94938	8.50171	2.12474	0.00115	0.0268732	0.6214	381.719	1.68833e-116	RecName: Full=Probable inactive receptor kinase At1g48480; Flags: Precursor
gene_59933	1.74177	6.647	1.93215	0.00125	0.0283252	0.5045	375.555	5.59264e-113	RecName: Full=Probable inactive receptor kinase At1g48480; Flags: Precursor
gene_27283	2.62116	12.5812	2.26299	0.00015	0.00729893	0.7851	365.155	2.4501e-108	RecName: Full=Probable inactive receptor kinase At2g26730; Flags: Precursor
gene_82881	0.456533	3.83881	3.07187	0.0009	0.0232057	0.4978	396.356	1.53251e-121	RecName: Full=Probable inactive receptor kinase At5g67200; Flags: Precursor
gene_26325	1.513	5.29568	1.8074	0.00315	0.0486847	0.6935	250.751	4.48498e-69	RecName: Full=Probable inactive receptor kinase RLK902; AltName: Full=Receptor-like kinase 902; Flags: Precursor
gene_86336	1.9	9.02995	2.24872	0.0009	0.0232057	0.652	377.481	1.26417e-113	RecName: Full=Probable indole-3-acetic acid-amido synthetase GH3.5; AltName: Full=Auxin-responsive GH3-like protein 5; Short=OsGH3-5
gene_80483	1.0995	6.33273	2.52598	0.00135	0.0295562	0.6185	429.483	2.00418e-132	RecName: Full=Probable leucine-rich repeat receptor-like protein kinase At1g68400; Flags: Precursor
gene_4341	1.82012	9.54456	2.39064	0.00055	0.0170561	0.5103	285.804	1.46614e-80	RecName: Full=Probable LRR receptor-like serine/threonine-protein kinase At1g14390; Flags: Precursor
gene_27866	0.50901	2.48395	2.28687	0.00095	0.0241182	0.7719	284.263	7.55392e-90	RecName: Full=Probable LRR receptor-like serine/threonine-protein kinase At1g67720; Flags: Precursor
gene_36674	0.50906	3.11455	2.61312	0.0016	0.0326415	0.6061	568.54	0	RecName: Full=Probable LRR receptor-like serine/threonine-protein kinase At4g20940
gene_12496	3.04649	12.9323	2.08575	0.0009	0.0232057	0.346	98.5969	2.84318e-20	RecName: Full=Probable LRR receptor-like serine/threonine-protein kinase At4g20940
gene_9443	1.27404	5.48835	2.10697	0.0014	0.0301545	0.6466	112.849	8.58643e-27	RecName: Full=Probable magnesium transporter NIPA4
gene_68999	8.32317	90.8671	3.44855	5e-05	0.00329305	0.56	167.548	2.10406e-45	RecName: Full=Probable mannitol dehydrogenase; AltName: Full=NAD-dependent mannitol dehydrogenase [Fragaria x ananassa]
gene_34207	5.60667	14.8724	1.40743	0.00285	0.0457462	0.7302	279.641	4.16858e-103	RecName: Full=Probable methyltransferase PMT13
gene_53045	6.09551	24.7571	2.02202	0.00015	0.00729893	0.7032	334.339	4.34551e-97	RecName: Full=Probable methyltransferase PMT14
gene_36638	0.51233	4.88269	3.25253	0.001	0.0248474	0.715	327.791	9.43846e-98	RecName: Full=Probable mitochondrial saccharopine dehydrogenase-like oxidoreductase At5g39410; Short=SDH
gene_77065	7.82195	26.3459	1.75198	0.00285	0.0457462	0.6222	62.003	2.91985e-19	RecName: Full=Probable N-acetyl-gamma-glutamyl-phosphate reductase, chloroplastic; Short=AGPR; AltName: Full=N-acetyl-glutamate semialdehyde dehydrogenase; Short=NAGSA dehydrogenase; Flags: Precursor
gene_42038	1.33506	12.5995	3.23838	0.0001	0.0055482	0.693	465.307	6.63317e-144	RecName: Full=Probable pectate lyase 12; Flags: Precursor
gene_37309	2.92296	14.6611	2.32649	0.0002	0.00894972	0.8919	429.098	4.38192e-134	RecName: Full=Probable pectate lyase 15; AltName: Full=Pectate lyase A11; Flags: Precursor
gene_56943	2.59401	10.9008	2.07117	0.0006	0.0181712	0.8676	414.846	9.74006e-130	RecName: Full=Probable pectate lyase 15; AltName: Full=Pectate lyase A11; Flags: Precursor
gene_51109	1.50506	11.5035	2.93418	0.0006	0.0181712	0.6682	336.65	1.9506e-119	RecName: Full=Probable pectate lyase 15; AltName: Full=Pectate lyase A11; Flags: Precursor
gene_702	1.37713	12.9797	3.23652	5e-05	0.00329305	0.8651	409.068	2.43462e-166	RecName: Full=Probable pectate lyase 8; Flags: Precursor
gene_45839	0.546221	17.816	5.02754	0.0007	0.0199623	0.6887	231.106	1.8869e-66	RecName: Full=Probable pectinesterase 53; Short=PE 53; AltName: Full=Pectin methylesterase 53; Short=AtPME53; Flags: Precursor
gene_34084	1.58949	9.95912	2.64746	0.0011	0.0262951	0.8248	420.239	1.85489e-130	RecName: Full=Probable pectinesterase/pectinesterase inhibitor 34; Includes: RecName: Full=Pectinesterase inhibitor 34; AltName: Full=Pectin methylesterase inhibitor 34; Includes: RecName: Full=Pectinesterase 34; Short=PE 34; AltName: Full=Pectin methylesterase 34; Short=AtPME34
gene_21512	1.06068	38.514	5.18231	0.0016	0.0326415	0.6095	143.665	1.34616e-35	RecName: Full=Probable pectinesterase/pectinesterase inhibitor 40; Includes: RecName: Full=Pectinesterase inhibitor 40; AltName: Full=Pectin methylesterase inhibitor 40; Includes: RecName: Full=Pectinesterase 40; Short=PE 40; AltName: Full=Pectin methylesterase 40; Short=AtPME40; Flags: Precursor
gene_75184	1.01116	8.27209	3.03224	0.00045	0.0150359	0.5817	561.222	0	RecName: Full=Probable polyamine oxidase 5; Short=AtPAO5
gene_42110	0.353899	2.3018	2.70135	0.002	0.037276	0.734	661.759	0	RecName: Full=Probable polyamine transporter At1g31830
gene_50366	1.32246	10.2826	2.95891	0.0007	0.0199623	0.8093	380.948	3.80142e-157	RecName: Full=Probable polygalacturonase; Short=PG; AltName: Full=Pectinase
gene_4404	1.27901	21.047	4.04051	5e-05	0.00329305	0.7957	411.379	7.17818e-129	RecName: Full=Probable polygalacturonase; Short=PG; AltName: Full=Pectinase
gene_52662	0.91644	6.3639	2.7958	0.0028	0.0453541	0.4135	161.77	3.71574e-40	RecName: Full=Probable polygalacturonase; Short=PG; AltName: Full=Pectinase
gene_10384	0.888976	5.33653	2.58569	0.0003	0.0116973	0.5563	152.14	1.8505e-135	RecName: Full=Probable protein phosphatase 2C 5; Short=AtPP2C05
gene_40454	0.52205	1.90178	1.86509	0.00175	0.0343691	0.352	158.688	5.08441e-39	RecName: Full=Probable protein phosphatase 2C 51; Short=AtPP2C51
gene_62433	0	1.63642	inf	0.00295	0.0467712	0.6	106.301	1.47139e-26	RecName: Full=Probable protein phosphatase 2C 75; Short=AtPP2C75; AltName: Full=Protein ABA-HYPERSENSITIVE GERMINATION 1; AltName: Full=Protein phosphatase 2C AHG1; Short=PP2C AHG1
gene_3591	23.5234	68.3379	1.53859	0.0032	0.0491402	0.6721	90.5077	1.12016e-19	RecName: Full=Probable protein Pop3
gene_32996	1.53712	9.0883	2.56378	0.00105	0.0254944	0.5573	171.4	6.69842e-43	RecName: Full=Probable protein S-acyltransferase 22; AltName: Full=Probable palmitoyltransferase At1g69420; AltName: Full=Zinc finger DHHC domain-containing protein At1g69420
gene_82098	1.28575	6.47432	2.33212	0.001	0.0248474	0.6905	173.711	3.06479e-61	RecName: Full=Probable receptor-like protein kinase At2g42960
gene_28667	8.80346	30.9291	1.81282	0.00095	0.0241182	0.7348	343.969	3.46737e-114	RecName: Full=Probable ribose-5-phosphate isomerase 3, chloroplastic; AltName: Full=Phosphoriboisomerase 3; AltName: Full=Protein EMBRYO DEFECTIVE 3119; Flags: Precursor
gene_77890	0.904973	7.2315	2.99835	0.00055	0.0170561	0.2756	82.0333	6.14815e-14	RecName: Full=Probable RNA-directed DNA polymerase from transposon BS; AltName: Full=Reverse transcriptase [Drosophila melanogaster]
gene_47629	1.70392	10.7783	2.66119	0.0014	0.0301545	0.5972	150.599	4.05378e-94	RecName: Full=Probable serine/threonine-protein kinase At1g01540
gene_45433	0.930334	6.27069	2.7528	0.0008	0.0215923	0.5972	150.599	1.26464e-93	RecName: Full=Probable serine/threonine-protein kinase At1g01540
gene_38877	6.68206	18.232	1.44811	0.00275	0.0449242	0.7745	152.14	3.01706e-42	RecName: Full=Probable sodium/metabolite cotransporter BASS1, chloroplastic; AltName: Full=Bile acid transporter 2; AltName: Full=Bile acid-sodium symporter family protein 1; Flags: Precursor
gene_35039	0.24591	2.22741	3.17916	5e-05	0.00329305	0.44	77.7962	1.62492e-12	RecName: Full=Probable starch synthase 4, chloroplastic/amyloplastic; Short=AtSS4; AltName: Full=Soluble starch synthase IV; Flags: Precursor
gene_45961	1.25888	7.35066	2.54573	0.00085	0.0223989	0.743	467.233	2.75328e-160	RecName: Full=Probable sugar phosphate/phosphate translocator At1g12500
gene_67851	2.29657	7.66004	1.73787	0.0027	0.0444409	0.743	468.003	2.89189e-152	RecName: Full=Probable sugar phosphate/phosphate translocator At1g12500
gene_51181	0.802099	6.56615	3.0332	0.00045	0.0150359	0.8054	238.81	4.3968e-68	RecName: Full=Probable sugar phosphate/phosphate translocator At5g04160
gene_8642	0.308684	2.50495	3.02058	0.0023	0.0404133	0.8571	145.976	2.11717e-92	RecName: Full=Probable sulfate transporter 3.4
gene_78403	2.49491	15.9367	2.6753	0.0008	0.0215923	0.791	229.95	1.05453e-66	RecName: Full=Probable xyloglucan endotransglucosylase/hydrolase protein 8; Short=At-XTH8; Short=XTH-8; Flags: Precursor
gene_51422	1.1568	17.7722	3.94141	0.0003	0.0116973	0.791	229.95	1.24383e-66	RecName: Full=Probable xyloglucan endotransglucosylase/hydrolase protein 8; Short=At-XTH8; Short=XTH-8; Flags: Precursor
gene_6633	2.66871	20.06	2.91011	0.00035	0.0128122	1	286.574	5.11125e-87	RecName: Full=Probable xyloglucan endotransglucosylase/hydrolase protein; Flags: Precursor
gene_1737	1.36298	7.85591	2.52701	0.00055	0.0170561	0.6766	632.484	0	RecName: Full=Probably inactive leucine-rich repeat receptor-like protein kinase At3g28040; Flags: Precursor
gene_71645	2.27621	9.32007	2.03371	0.0028	0.0453541	0.672	624.394	0	RecName: Full=Probably inactive leucine-rich repeat receptor-like protein kinase At3g28040; Flags: Precursor
gene_33267	0.299234	2.8246	3.2387	0.0016	0.0326415	0.6684	697.197	0	RecName: Full=Probably inactive leucine-rich repeat receptor-like protein kinase IMK2; AltName: Full=Protein INFLORESCENCE MERISTEM RECEPTOR-LIKE KINASE 2; Flags: Precursor
gene_1705	5.97344	18.4508	1.62704	0.0025	0.042508	0.8442	417.542	1.37976e-138	RecName: Full=Prohibitin-3, mitochondrial; Short=Atphb3; AltName: Full=Protein ENHANCED ETHYLENE RESPONSE 3
gene_30150	8.10522	43.225	2.41494	0.0001	0.0055482	0.9867	152.14	1.09257e-74	RecName: Full=Proliferating cell nuclear antigen; Short=PCNA [Nicotiana tabacum]
gene_26654	5.17555	32.9541	2.67068	0.00065	0.0190703	0.5146	111.309	1.02883e-24	RecName: Full=Proline-rich protein 4; Short=AtPRP4; Flags: Precursor
gene_21136	1.89057	7.84894	2.05368	0.00025	0.010337	0.8462	96.2857	2.68873e-29	RecName: Full=Protein ABIL3; AltName: Full=Abl interactor-like protein 3; Short=AtABIL3
gene_82541	0.653669	4.09428	2.64698	0.00085	0.0223989	0.4611	246.128	3.24871e-105	RecName: Full=Protein argonaute 10; AltName: Full=Protein PINHEAD; AltName: Full=Protein ZWILLE
gene_26957	2.13706	16.8321	2.97752	0.0004	0.0140413	0.5717	515.383	1.60998e-173	RecName: Full=Protein ASPARTIC PROTEASE IN GUARD CELL 1; Short=AtASPG1; Flags: Precursor
gene_27127	13.4161	63.5825	2.24467	0.0014	0.0301545	0.5552	374.015	4.98425e-120	RecName: Full=Protein ASPARTIC PROTEASE IN GUARD CELL 1; Short=AtASPG1; Flags: Precursor
gene_8025	8.29191	55.7967	2.7504	0.00055	0.0170561	0.5639	372.474	5.23029e-120	RecName: Full=Protein ASPARTIC PROTEASE IN GUARD CELL 1; Short=AtASPG1; Flags: Precursor
gene_30376	1.61088	15.7384	3.28837	0.0002	0.00894972	0.4766	367.081	1.0434e-117	RecName: Full=Protein ASPARTIC PROTEASE IN GUARD CELL 1; Short=AtASPG1; Flags: Precursor
gene_5367	4.67845	18.8004	2.00666	0.00025	0.010337	0.5439	316.235	1.8755e-97	RecName: Full=Protein ASPARTIC PROTEASE IN GUARD CELL 1; Short=AtASPG1; Flags: Precursor
gene_83862	2.90628	15.966	2.45775	0.00025	0.010337	0.5052	256.529	4.98928e-78	RecName: Full=Protein ASPARTIC PROTEASE IN GUARD CELL 1; Short=AtASPG1; Flags: Precursor
gene_82279	4.18107	73.9405	4.14442	5e-05	0.00329305	0.5072	241.891	1.24696e-71	RecName: Full=Protein ASPARTIC PROTEASE IN GUARD CELL 1; Short=AtASPG1; Flags: Precursor
gene_82280	7.968	195.927	4.61996	5e-05	0.00329305	0.5655	201.445	4.47106e-60	RecName: Full=Protein ASPARTIC PROTEASE IN GUARD CELL 1; Short=AtASPG1; Flags: Precursor
gene_83861	4.35621	43.0608	3.30523	0.00025	0.010337	0.5679	196.438	1.18177e-58	RecName: Full=Protein ASPARTIC PROTEASE IN GUARD CELL 1; Short=AtASPG1; Flags: Precursor
gene_24407	1.2045	6.72631	2.48138	0.00075	0.0206384	0.3562	168.318	3.56287e-44	RecName: Full=Protein ASPARTIC PROTEASE IN GUARD CELL 1; Short=AtASPG1; Flags: Precursor
gene_44634	0.742903	26.5859	5.16134	0.0001	0.0055482	0.3473	148.673	1.02423e-36	RecName: Full=Protein ASPARTIC PROTEASE IN GUARD CELL 1; Short=AtASPG1; Flags: Precursor
gene_34589	5.43954	131.04	4.59038	5e-05	0.00329305	0.36	70.4774	7.29937e-23	RecName: Full=Protein ASPARTIC PROTEASE IN GUARD CELL 2; Short=AtASPG2; Flags: Precursor
gene_74656	3.47579	12.2948	1.82264	0.00235	0.0409314	0.5503	391.734	5.19315e-120	RecName: Full=Protein AUXIN RESPONSE 4
gene_62259	0.87486	6.15956	2.8157	0.00065	0.0190703	0.5191	126.716	5.68315e-28	RecName: Full=Protein CHUP1, chloroplastic; AltName: Full=Protein CHLOROPLAST UNUSUAL POSITIONING 1
gene_40224	1.08306	8.24119	2.92774	0.0007	0.0199623	0.6719	87.0409	7.82787e-28	RecName: Full=Protein CHUP1, chloroplastic; AltName: Full=Protein CHLOROPLAST UNUSUAL POSITIONING 1
gene_14382	1.23252	4.95924	2.00851	0.00155	0.0319895	0.7214	605.134	0	RecName: Full=Protein CYPRO4 [Cynara cardunculus]
gene_22737	1.07065	6.92304	2.69292	0.0008	0.0215923	0.7778	126.716	1.54147e-28	RecName: Full=Protein ECERIFERUM 3; AltName: Full=Protein FACELESS POLLEN 1; AltName: Full=Protein WAX2; AltName: Full=Protein YORE-YORE
gene_13721	8.32856	47.1834	2.50214	5e-05	0.00329305	0.7803	496.508	1.33841e-171	RecName: Full=Protein EXORDIUM-like 3; Flags: Precursor
gene_33750	2.41104	18.9131	2.97166	0.00065	0.0190703	0.7803	496.123	1.61081e-169	RecName: Full=Protein EXORDIUM-like 3; Flags: Precursor
gene_51223	9.5006	31.8356	1.74455	0.00165	0.0332927	0.7206	459.144	1.54958e-152	RecName: Full=Protein EXORDIUM-like 5; Flags: Precursor
gene_63278	3.95615	41.9834	3.40765	5e-05	0.00329305	0.7677	439.113	2.27563e-149	RecName: Full=Protein EXORDIUM-like 5; Flags: Precursor
gene_85412	11.2751	183.193	4.02215	5e-05	0.00329305	0.8594	116.316	2.17228e-29	RecName: Full=Protein GAST1; Flags: Precursor
gene_49577	2.60174	55.8742	4.42463	5e-05	0.00329305	0.8438	112.849	2.84406e-28	RecName: Full=Protein GAST1; Flags: Precursor
gene_69526	0.562637	3.29665	2.55072	0.00305	0.0476622	0.6929	189.889	1.34915e-95	RecName: Full=Protein HOTHEAD; AltName: Full=Protein ADHESION OF CALYX EDGES; Flags: Precursor
gene_68357	0.547473	6.35475	3.53698	0.0003	0.0116973	0.6436	280.796	2.13332e-79	RecName: Full=Protein HOTHEAD; AltName: Full=Protein ADHESION OF CALYX EDGES; Flags: Precursor
gene_5644	0.66917	5.67084	3.08312	0.0004	0.0140413	0.3725	97.0561	1.78086e-19	RecName: Full=Protein IQ-DOMAIN 1
gene_63559	0.815217	7.38709	3.17975	0.0003	0.0116973	0.5493	318.546	2.74332e-103	RecName: Full=Protein IRX15-LIKE
gene_25601	2.11094	10.045	2.25052	0.00275	0.0449242	0.8284	239.965	1.41015e-66	RecName: Full=Protein MID1-COMPLEMENTING ACTIVITY 1
gene_26574	5.53051	22.01	1.99268	0.0004	0.0140413	0.4316	77.7962	2.27146e-13	RecName: Full=Protein NUCLEAR FUSION DEFECTIVE 4
gene_29329	0.18518	1.66225	3.16614	0.00135	0.0295562	0.5026	773.467	0	RecName: Full=Protein QUIRKY
gene_81082	0.375144	2.14311	2.51419	0.00145	0.0306388	0.5288	780.785	0	RecName: Full=Protein QUIRKY
gene_71962	0	3.18302	inf	5e-05	0.00329305	0.5481	117.857	8.51596e-31	RecName: Full=Protein RALF-like 34; Flags: Precursor
gene_65323	2.47469	15.8176	2.67622	0.00055	0.0170561	0.4949	133.265	3.60823e-31	RecName: Full=Protein RETICULATA; AltName: Full=Protein LOWER CELL DENSITY 1; Flags: Precursor
gene_65831	9.36912	32.6395	1.80064	0.00235	0.0409314	0.7397	117.857	6.14432e-26	RecName: Full=Protein RETICULATA-RELATED 4; Flags: Precursor
gene_36516	1.48174	6.29622	2.08719	0.002	0.037276	0.7447	79.7221	3.68856e-29	RecName: Full=Protein ROOT INITIATION DEFECTIVE 3; AltName: Full=Root initiation defective 3 protein; AltName: Full=WD-40 repeat-containing protein RID3
gene_64971	3.9173	26.1268	2.7376	0.0002	0.00894972	0.6977	128.257	3.68724e-34	RecName: Full=Protein RSI-1; AltName: Full=TR132; Flags: Precursor
gene_83303	2.37404	13.6205	2.52037	0.00235	0.0409314	0.5902	78.1814	4.43827e-14	RecName: Full=Protein SAWADEE HOMEODOMAIN HOMOLOG 1; AltName: Full=DNA-binding transcription factor 1
gene_36930	2.96823	9.85367	1.73106	0.00205	0.0377233	0.3333	128.642	2.22014e-30	RecName: Full=protein SLOW GREEN 1, chloroplastic; Flags: Precursor
gene_35789	51.7559	256.132	2.3071	5e-05	0.00329305	0.6207	86.6557	1.35526e-18	RecName: Full=Protein SPIRAL1-like 1
gene_41583	2.93333	8.91726	1.60406	0.00285	0.0457462	0.7979	161.77	1.01625e-83	RecName: Full=Protein STRUBBELIG-RECEPTOR FAMILY 8; AltName: Full=Leucine-rich repeat receptor kinase-like protein SRF8; Flags: Precursor
gene_6446	1.23198	11.0334	3.16283	0.00015	0.00729893	0.5095	196.438	2.68352e-51	RecName: Full=Protein TRANSPARENT TESTA 12; AltName: Full=MATE efflux family protein TT12; AltName: Full=Protein DTX41
gene_17904	3.48198	19.1099	2.45634	5e-05	0.00329305	0.4788	195.667	3.75705e-51	RecName: Full=Protein TRANSPARENT TESTA 12; AltName: Full=MATE efflux family protein TT12; AltName: Full=Protein DTX41
gene_51821	1.93531	11.8226	2.61092	0.0002	0.00894972	0.5095	193.356	3.29826e-50	RecName: Full=Protein TRANSPARENT TESTA 12; AltName: Full=MATE efflux family protein TT12; AltName: Full=Protein DTX41
gene_15544	2.23381	17.0975	2.93621	0.00015	0.00729893	0.3967	129.028	2.84455e-38	RecName: Full=Protein TRANSPARENT TESTA 12; AltName: Full=MATE efflux family protein TT12; AltName: Full=Protein DTX41
gene_27614	4.74236	19.3336	2.02744	0.00065	0.0190703	0.4088	128.257	1.03119e-37	RecName: Full=Protein TRANSPARENT TESTA 12; AltName: Full=MATE efflux family protein TT12; AltName: Full=Protein DTX41
gene_19883	5.19574	17.376	1.74169	0.00085	0.0223989	0.3702	119.783	1.80524e-26	RecName: Full=Protein TRANSPARENT TESTA 12; AltName: Full=MATE efflux family protein TT12; AltName: Full=Protein DTX41
gene_47213	1.06331	6.26546	2.55886	0.00215	0.0388176	0.8023	409.838	1.08501e-125	RecName: Full=Protein TRANSPORT INHIBITOR RESPONSE 1; AltName: Full=Weak ethylene-insensitive protein 1
gene_17756	0.984338	3.94801	2.0039	0.0025	0.042508	0.7204	141.739	5.77303e-34	RecName: Full=Protein trichome birefringence-like 13
gene_68822	1.51484	6.44077	2.08807	0.00145	0.0306388	0.5588	91.2781	1.12406e-34	RecName: Full=Protein trichome birefringence-like 45
gene_42932	0.925592	5.05038	2.44794	0.0017	0.0339016	0.5181	243.817	1.10257e-70	RecName: Full=Purine permease 2; Short=AtPUP2
gene_43994	1.00915	4.74836	2.23428	0.00065	0.0190703	0.8154	119.013	8.02572e-43	RecName: Full=Purple acid phosphatase 2; AltName: Full=Manganese(II) purple acid phosphatase 2; Flags: Precursor [Ipomoea batatas]
gene_73384	0.533055	6.12032	3.52125	0.0026	0.0435891	0.4538	118.242	1.24904e-26	RecName: Full=Purple acid phosphatase 4; Flags: Precursor
gene_71000	2.13527	23.5533	3.46344	5e-05	0.00329305	0.3664	73.559	1.40789e-11	RecName: Full=Putative disease resistance RPP13-like protein 3
gene_59453	1.80932	7.04943	1.96206	0.00305	0.0476622	0.2707	102.449	1.9482e-20	RecName: Full=Putative E3 ubiquitin-protein ligase LIN; Short=MtLIN [Medicago truncatula]
gene_23921	2.85815	11.4305	1.99974	0.00085	0.0223989	0.4524	72.4034	2.30944e-11	RecName: Full=Putative G3BP-like protein
gene_77171	0.928016	7.02084	2.91942	0.00305	0.0476622	0.5243	190.66	3.01207e-55	RecName: Full=Putative germin-like protein 2-1; Flags: Precursor
gene_37813	3.32986	18.1593	2.44718	0.00185	0.0356889	0.6063	538.11	0	RecName: Full=Putative glycosyltransferase 7; Short=AtGT7
gene_78025	5.68775	27.2202	2.25875	0.0005	0.0161107	0.8148	97.0561	6.58466e-21	RecName: Full=Putative H/ACA ribonucleoprotein complex subunit 1-like protein 1
gene_12603	1.04466	5.76157	2.46343	0.0018	0.0350349	0.6826	503.056	9.79713e-162	RecName: Full=Putative kinase-like protein TMKL1; Flags: Precursor
gene_67592	0	7.10038	inf	5e-05	0.00329305	0.4932	72.4034	1.43676e-14	RecName: Full=Putative lipid-transfer protein DIR1; AltName: Full=Protein DEFECTIVE IN INDUCED RESISTANCE 1; Flags: Precursor
gene_15818	1.14648	3.5895	1.64657	0.0031	0.048145	0.6393	627.861	0	RecName: Full=Putative pentatricopeptide repeat-containing protein At1g26500
gene_33011	1.4662	6.48456	2.14492	0.00215	0.0388176	0.2579	153.295	1.08687e-36	RecName: Full=Putative ribonuclease H protein At1g65750
gene_70774	2.1326	10.7172	2.32925	0.0032	0.0491402	0.3168	72.0182	2.26995e-11	RecName: Full=Putative ribonuclease H protein At1g65750
gene_86575	13.1427	41.3783	1.65461	0.0007	0.0199623	0.8864	237.654	1.73492e-89	RecName: Full=Pyrophosphate-energized vacuolar membrane proton pump 1; AltName: Full=Pyrophosphate-energized inorganic pyrophosphatase 1; Short=H(+)-PPase 1; AltName: Full=Vacuolar proton pyrophosphatase 1; AltName: Full=Vacuolar proton pyrophosphatase 3
gene_86584	16.2602	52.9273	1.70266	0.0018	0.0350349	0.9296	136.732	1.61756e-35	RecName: Full=Pyrophosphate-energized vacuolar membrane proton pump; AltName: Full=Pyrophosphate-energized inorganic pyrophosphatase; Short=H(+)-PPase; AltName: Full=Vacuolar H(+)-pyrophosphatase [Vigna radiata var. radiata]
gene_36309	2.51856	15.2009	2.59348	0.001	0.0248474	0.5882	84.7297	4.97952e-33	RecName: Full=Pyrophosphate--fructose 6-phosphate 1-phosphotransferase subunit alpha 1; Short=PFP 1; AltName: Full=6-phosphofructokinase, pyrophosphate dependent 1; AltName: Full=PPi-PFK 1; AltName: Full=Pyrophosphate-dependent 6-phosphofructose-1-kinase 1
gene_75340	0	1.56647	inf	5e-05	0.00329305	0.7174	71.2478	6.7262e-14	RecName: Full=Ras-related protein RABH1e; Short=AtRABH1e
gene_76310	1.64691	7.66015	2.21762	0.0019	0.036259	0.4519	588.571	0	RecName: Full=Receptor-like kinase TMK3; AltName: Full=BARK1-like kinase 2; AltName: Full=Leucine-rich repeat receptor-like kinases TMK3; AltName: Full=Transmembrane kinase 3; Flags: Precursor
gene_13206	0.486678	5.39434	3.47041	0.00035	0.0128122	0.4598	557.755	1.44701e-175	RecName: Full=Receptor-like kinase TMK3; AltName: Full=BARK1-like kinase 2; AltName: Full=Leucine-rich repeat receptor-like kinases TMK3; AltName: Full=Transmembrane kinase 3; Flags: Precursor
gene_35791	1.93785	7.84285	2.01692	0.0009	0.0232057	0.4723	531.176	1.89661e-169	RecName: Full=Receptor-like protein kinase FERONIA; AltName: Full=Protein SIRENE; Flags: Precursor
gene_37350	0.284094	2.3566	3.05227	0.00145	0.0306388	0.6602	144.436	1.81506e-66	RecName: Full=Receptor-like serine/threonine-protein kinase ALE2; AltName: Full=Protein ABNORMAL LEAF SHAPE 2; Flags: Precursor
gene_61121	0.879729	4.0367	2.19805	0.00285	0.0457462	0.6667	128.257	1.73988e-32	RecName: Full=Replication protein A 14 kDa subunit B; Short=AtRPA14B; AltName: Full=Replication factor A protein 3B; AltName: Full=Replication protein A 3B
gene_85200	1.23439	21.0443	4.09156	0.002	0.037276	0.5882	114.39	7.97089e-28	RecName: Full=Replication protein A 14 kDa subunit B; Short=AtRPA14B; AltName: Full=Replication factor A protein 3B; AltName: Full=Replication protein A 3B
gene_56761	0.43525	7.95932	4.19273	0.00315	0.0486847	0.5571	276.944	5.89356e-140	RecName: Full=Replication protein A 70 kDa DNA-binding subunit B; Short=AtRPA70B; AltName: Full=AtRPA1-5; AltName: Full=Replication factor A protein 1B; AltName: Full=Replication protein A 1B; Short=AtRPA1B
gene_38288	0	2.27175	inf	5e-05	0.00329305	0.4772	426.787	1.12711e-140	RecName: Full=Reticuline oxidase; AltName: Full=Berberine bridge-forming enzyme; Short=BBE; AltName: Full=Tetrahydroprotoberberine synthase; Flags: Precursor [Papaver somniferum]
gene_72189	1.5703	16.125	3.36018	0.0004	0.0140413	0.7857	81.2629	2.85583e-14	RecName: Full=Reticulon-like protein B21; Short=AtRTNLB21
gene_37012	2.69798	18.6679	2.79061	0.0024	0.0414554	0.3804	178.333	1.83397e-67	RecName: Full=Retrovirus-related Pol polyprotein from transposon 17.6; Includes: RecName: Full=Protease; Includes: RecName: Full=Reverse transcriptase; Includes: RecName: Full=Endonuclease [Drosophila melanogaster]
gene_29432	21.3713	180.672	3.07962	0.0015	0.0312948	0.412	142.895	7.18045e-66	RecName: Full=Retrovirus-related Pol polyprotein from transposon 17.6; Includes: RecName: Full=Protease; Includes: RecName: Full=Reverse transcriptase; Includes: RecName: Full=Endonuclease [Drosophila melanogaster]
gene_36751	0.860222	5.16873	2.58703	0.00255	0.0429615	0.4951	868.996	0	RecName: Full=Retrovirus-related Pol polyprotein from transposon TNT 1-94; Includes: RecName: Full=Protease; Includes: RecName: Full=Reverse transcriptase; Includes: RecName: Full=Endonuclease [Nicotiana tabacum]
gene_18282	1.14503	10.646	3.21685	0.00105	0.0254944	0.3422	177.563	7.1621e-127	RecName: Full=Retrovirus-related Pol polyprotein from transposon TNT 1-94; Includes: RecName: Full=Protease; Includes: RecName: Full=Reverse transcriptase; Includes: RecName: Full=Endonuclease [Nicotiana tabacum]
gene_81993	0.47622	5.2485	3.4622	0.00105	0.0254944	0.9863	154.451	2.10219e-94	RecName: Full=Retrovirus-related Pol polyprotein from transposon TNT 1-94; Includes: RecName: Full=Protease; Includes: RecName: Full=Reverse transcriptase; Includes: RecName: Full=Endonuclease [Nicotiana tabacum]
gene_54614	2.52342	8.25214	1.70939	0.0026	0.0435891	0.3851	328.561	5.02842e-89	RecName: Full=Retrovirus-related Pol polyprotein from transposon TNT 1-94; Includes: RecName: Full=Protease; Includes: RecName: Full=Reverse transcriptase; Includes: RecName: Full=Endonuclease [Nicotiana tabacum]
gene_22370	4.94268	18.9278	1.93714	0.00265	0.0440266	0.3908	172.94	6.5983e-80	RecName: Full=Retrovirus-related Pol polyprotein from transposon TNT 1-94; Includes: RecName: Full=Protease; Includes: RecName: Full=Reverse transcriptase; Includes: RecName: Full=Endonuclease [Nicotiana tabacum]
gene_3304	0.817909	8.50949	3.37906	0.001	0.0248474	0.3511	277.33	4.11733e-74	RecName: Full=Retrovirus-related Pol polyprotein from transposon TNT 1-94; Includes: RecName: Full=Protease; Includes: RecName: Full=Reverse transcriptase; Includes: RecName: Full=Endonuclease [Nicotiana tabacum]
gene_29012	0.373985	2.87713	2.94358	0.00045	0.0150359	0.3422	131.724	1.30845e-70	RecName: Full=Retrovirus-related Pol polyprotein from transposon TNT 1-94; Includes: RecName: Full=Protease; Includes: RecName: Full=Reverse transcriptase; Includes: RecName: Full=Endonuclease [Nicotiana tabacum]
gene_72580	7.4176	22.2152	1.58252	0.00235	0.0409314	0.3537	239.58	3.29765e-70	RecName: Full=Retrovirus-related Pol polyprotein from transposon TNT 1-94; Includes: RecName: Full=Protease; Includes: RecName: Full=Reverse transcriptase; Includes: RecName: Full=Endonuclease [Nicotiana tabacum]
gene_7865	2.06871	10.4607	2.33818	0.0004	0.0140413	0.3652	214.542	4.80901e-69	RecName: Full=Retrovirus-related Pol polyprotein from transposon TNT 1-94; Includes: RecName: Full=Protease; Includes: RecName: Full=Reverse transcriptase; Includes: RecName: Full=Endonuclease [Nicotiana tabacum]
gene_7475	0	2.03444	inf	5e-05	0.00329305	0.4262	261.922	6.01252e-69	RecName: Full=Retrovirus-related Pol polyprotein from transposon TNT 1-94; Includes: RecName: Full=Protease; Includes: RecName: Full=Reverse transcriptase; Includes: RecName: Full=Endonuclease [Nicotiana tabacum]
gene_5419	4.03798	14.2034	1.81453	0.0015	0.0312948	0.4144	154.836	3.35307e-64	RecName: Full=Retrovirus-related Pol polyprotein from transposon TNT 1-94; Includes: RecName: Full=Protease; Includes: RecName: Full=Reverse transcriptase; Includes: RecName: Full=Endonuclease [Nicotiana tabacum]
gene_42769	2.46494	9.37225	1.92684	0.00065	0.0190703	0.4545	116.701	3.39037e-24	RecName: Full=Retrovirus-related Pol polyprotein from transposon TNT 1-94; Includes: RecName: Full=Protease; Includes: RecName: Full=Reverse transcriptase; Includes: RecName: Full=Endonuclease [Nicotiana tabacum]
gene_71953	2.14433	9.14862	2.09303	0.0004	0.0140413	0.2422	82.8037	3.61128e-14	RecName: Full=Retrovirus-related Pol polyprotein from transposon TNT 1-94; Includes: RecName: Full=Protease; Includes: RecName: Full=Reverse transcriptase; Includes: RecName: Full=Endonuclease [Nicotiana tabacum]
gene_85958	1.56061	8.27679	2.40696	0.00075	0.0206384	0.7253	143.28	2.76073e-34	RecName: Full=Rho GTPase-activating protein 3; AltName: Full=Rho-type GTPase-activating protein 3
gene_60951	3.47235	16.4642	2.24535	0.00105	0.0254944	0.5877	205.297	7.76506e-55	RecName: Full=Rhodanese-like domain-containing protein 4, chloroplastic; AltName: Full=Protein THYLAKOID RHODANESE-LIKE; AltName: Full=Sulfurtransferase 4; Short=AtStr4; Flags: Precursor
gene_56949	1.59845	14.9565	3.22603	0.00035	0.0128122	0.8081	296.204	0	RecName: Full=Ribonucleoside-diphosphate reductase large subunit; AltName: Full=Protein DEFECTIVE IN POLLEN DNA DEGRADATION 2; AltName: Full=Ribonucleoside-diphosphate reductase R1 subunit; Short=AtRNR1
gene_29986	1.14837	10.4682	3.18835	0.0005	0.0161107	0.5616	165.622	1.00559e-115	RecName: Full=Ribonucleoside-diphosphate reductase large subunit; AltName: Full=Protein DEFECTIVE IN POLLEN DNA DEGRADATION 2; AltName: Full=Ribonucleoside-diphosphate reductase R1 subunit; Short=AtRNR1
gene_71557	2.24296	10.6263	2.24417	0.00025	0.010337	0.8571	140.969	1.76705e-73	RecName: Full=Ribonucleoside-diphosphate reductase large subunit; AltName: Full=Protein DEFECTIVE IN POLLEN DNA DEGRADATION 2; AltName: Full=Ribonucleoside-diphosphate reductase R1 subunit; Short=AtRNR1
gene_46081	1.106	5.76737	2.38256	0.00095	0.0241182	0.8026	140.969	2.40404e-69	RecName: Full=Ribonucleoside-diphosphate reductase large subunit; AltName: Full=Protein DEFECTIVE IN POLLEN DNA DEGRADATION 2; AltName: Full=Ribonucleoside-diphosphate reductase R1 subunit; Short=AtRNR1
gene_13497	3.7424	21.278	2.50733	5e-05	0.00329305	0.9939	674.47	0	RecName: Full=Ribonucleoside-diphosphate reductase small chain; AltName: Full=Ribonucleoside-diphosphate reductase R2 subunit; AltName: Full=Ribonucleotide reductase small subunit [Nicotiana tabacum]
gene_82314	3.50195	24.5605	2.81011	5e-05	0.00329305	0.997	681.019	0	RecName: Full=Ribonucleoside-diphosphate reductase small chain; AltName: Full=Ribonucleoside-diphosphate reductase R2 subunit; AltName: Full=Ribonucleotide reductase small subunit [Nicotiana tabacum]
gene_28128	3.01045	16.207	2.42857	0.0028	0.0453541	0.9189	213.001	7.37289e-61	RecName: Full=Ribose-phosphate pyrophosphokinase 4; AltName: Full=Phosphoribosyl pyrophosphate synthase 4 [Spinacia oleracea]
gene_68526	2.0674	12.8203	2.63254	0.00025	0.010337	0.9434	207.994	1.63749e-57	RecName: Full=Ribose-phosphate pyrophosphokinase 4; AltName: Full=Phosphoribosyl pyrophosphate synthase 4 [Spinacia oleracea]
gene_18547	4.83832	60.2424	3.6382	5e-05	0.00329305	0.9357	332.798	8.08068e-143	RecName: Full=Ribulose bisphosphate carboxylase/oxygenase activase 1, chloroplastic; Short=RA 1; Short=RuBisCO activase 1; Flags: Precursor [Nicotiana tabacum]
gene_55634	17.8652	132.365	2.8893	5e-05	0.00329305	0.8728	501.516	2.23696e-163	RecName: Full=Ribulose bisphosphate carboxylase/oxygenase activase 2, chloroplastic; Short=RA 2; Short=RuBisCO activase 2; Flags: Precursor [Nicotiana tabacum]
gene_56054	5.63755	18.1507	1.68689	0.0031	0.048145	0.4796	111.309	1.53845e-25	RecName: Full=RING finger protein 5 [Caenorhabditis elegans]
gene_19535	1.54573	21.9916	3.83059	5e-05	0.00329305	0.6577	143.28	1.07654e-37	RecName: Full=RING-H2 finger protein ATL8
gene_35576	3.92654	14.2791	1.86257	0.002	0.037276	0.5119	83.5741	4.04669e-16	RecName: Full=RNA-binding protein 8A-A; AltName: Full=RNA-binding motif protein 8A-A; AltName: Full=Ribonucleoprotein RBM8A-A [Xenopus laevis]
gene_61745	2.11626	9.64883	2.18883	0.0017	0.0339016	0.7617	296.59	2.45091e-95	RecName: Full=Rop guanine nucleotide exchange factor 1; Short=AtRopGEF1; AltName: Full=Kinase partner protein-like; Short=KPP-like; AltName: Full=Rho of plants guanine nucleotide exchange factor 1
gene_22746	0.674216	3.92432	2.54116	0.0014	0.0301545	0.5486	141.739	3.73495e-53	RecName: Full=Rop guanine nucleotide exchange factor 14; Short=AtRopGEF14; AltName: Full=Rho of plants guanine nucleotide exchange factor 14
gene_13379	1.5155	27.7339	4.19379	5e-05	0.00329305	0.7853	254.218	8.6119e-71	RecName: Full=RuBisCO large subunit-binding protein subunit alpha, chloroplastic; AltName: Full=60 kDa chaperonin subunit alpha; AltName: Full=CPN-60 alpha; Flags: Precursor [Pisum sativum]
gene_13388	3.21725	40.7074	3.66139	0.00065	0.0190703	0.8243	128.257	1.04926e-33	RecName: Full=RuBisCO large subunit-binding protein subunit alpha, chloroplastic; AltName: Full=60 kDa chaperonin subunit alpha; AltName: Full=CPN-60 alpha; Flags: Precursor, partial [Brassica napus]
gene_51478	2.28095	30.1935	3.72653	0.0009	0.0232057	0.8108	127.487	5.4777e-33	RecName: Full=RuBisCO large subunit-binding protein subunit alpha, chloroplastic; AltName: Full=60 kDa chaperonin subunit alpha; AltName: Full=CPN-60 alpha; Flags: Precursor, partial [Brassica napus]
gene_59915	15.4516	69.7453	2.17434	0.0003	0.0116973	0.6224	261.536	2.16238e-123	RecName: Full=RuBisCO large subunit-binding protein subunit alpha; AltName: Full=60 kDa chaperonin subunit alpha; AltName: Full=CPN-60 alpha, partial [Ricinus communis]
gene_59087	5.16145	29.1821	2.49924	0.0023	0.0404133	0.9159	206.838	1.6585e-105	RecName: Full=RuBisCO large subunit-binding protein subunit alpha; AltName: Full=60 kDa chaperonin subunit alpha; AltName: Full=CPN-60 alpha, partial [Ricinus communis]
gene_42623	2.18655	29.6155	3.75962	5e-05	0.00329305	0.5061	331.257	2.3206e-100	RecName: Full=RuBisCO large subunit-binding protein subunit alpha; AltName: Full=60 kDa chaperonin subunit alpha; AltName: Full=CPN-60 alpha, partial [Ricinus communis]
gene_31430	21.3922	77.6666	1.86021	0.0011	0.0262951	0.7413	289.271	2.00567e-82	RecName: Full=RuBisCO large subunit-binding protein subunit beta, chloroplastic; AltName: Full=60 kDa chaperonin subunit beta; AltName: Full=CPN-60 beta; Flags: Precursor [Brassica napus]
gene_58927	9.93177	30.0601	1.59773	0.0028	0.0453541	0.5482	457.218	1.96358e-160	RecName: Full=RuBisCO large subunit-binding protein subunit beta, chloroplastic; AltName: Full=60 kDa chaperonin subunit beta; AltName: Full=CPN-60 beta; Flags: Precursor [Pisum sativum]
gene_35924	2.11378	8.31524	1.97594	0.00285	0.0457462	0.8846	93.9745	3.24605e-39	RecName: Full=RuvB-like protein 1; AltName: Full=49 kDa TATA box-binding protein-interacting protein homolog; Short=AtTIP49a; AltName: Full=Ruv DNA-helicase-like protein
gene_3592	2.80859	28.3922	3.33758	5e-05	0.00329305	0.9643	754.592	0	RecName: Full=S-adenosylmethionine synthase 1; Short=AdoMet synthase 1; AltName: Full=Methionine adenosyltransferase 1; Short=MAT 1
gene_86004	13.7142	41.1968	1.58687	0.0029	0.0461772	0.7765	280.411	6.01071e-83	RecName: Full=Salicylic acid-binding protein 2; Short=NtSABP2; AltName: Full=Methyl salicylate esterase
gene_58024	3.78234	25.8597	2.77336	5e-05	0.00329305	0.9237	228.024	6.51774e-65	RecName: Full=Salicylic acid-binding protein 2; Short=NtSABP2; AltName: Full=Methyl salicylate esterase
gene_19929	5.14239	25.969	2.33628	0.00015	0.00729893	0.584	290.041	5.57747e-88	RecName: Full=Secoisolariciresinol dehydrogenase, partial [Podophyllum peltatum]
gene_8111	3.09964	10.196	1.71783	0.0032	0.0491402	0.6724	93.2041	9.39844e-19	RecName: Full=Secretory carrier-associated membrane protein 1; Short=AtSC1; Short=Secretory carrier membrane protein 1
gene_79255	2.52085	9.8257	1.96265	0.00215	0.0388176	0.5588	84.7297	6.0471e-16	RecName: Full=Secretory carrier-associated membrane protein 5; Short=Secretory carrier membrane protein 5
gene_43251	2.31701	12.5694	2.43958	0.00185	0.0356889	0.7244	186.808	1.56459e-85	RecName: Full=Sedoheptulose-1,7-bisphosphatase, chloroplastic; AltName: Full=SED(1,7)P2ase; AltName: Full=Sedoheptulose bisphosphatase; Short=SBPase; Flags: Precursor [Spinacia oleracea]
gene_46409	0.512975	3.53359	2.78417	0.00155	0.0319895	0.4507	116.316	2.79213e-50	RecName: Full=Serine carboxypeptidase 1; AltName: Full=CP-MI; AltName: Full=Carboxypeptidase C; AltName: Full=Serine carboxypeptidase I; Contains: RecName: Full=Serine carboxypeptidase 1 chain A; AltName: Full=Serine carboxypeptidase I chain A; Contains: RecName: Full=Serine carboxypeptidase 1 chain B; AltName: Full=Serine carboxypeptidase I chain B; Flags: Precursor
gene_32850	4.73194	44.6355	3.23769	0.0003	0.0116973	0.4318	110.923	2.64024e-24	RecName: Full=Serine carboxypeptidase II-1; AltName: Full=CP-MII.1; Contains: RecName: Full=Serine carboxypeptidase II-1 chain A; Contains: RecName: Full=Serine carboxypeptidase II-1 chain B; Flags: Precursor
gene_77352	4.29569	16.2721	1.92144	0.0015	0.0312948	0.4132	93.5893	4.78387e-64	RecName: Full=Serine carboxypeptidase II-2; AltName: Full=CP-MII.2; Contains: RecName: Full=Serine carboxypeptidase II-2 chain A; Contains: RecName: Full=Serine carboxypeptidase II-2 chain B; Flags: Precursor
gene_85542	2.31105	8.10857	1.8109	0.00165	0.0332927	0.6289	201.445	1.05196e-64	RecName: Full=Serine carboxypeptidase-like 26; Flags: Precursor
gene_51843	3.9732	15.7989	1.99145	0.0017	0.0339016	0.634	496.893	6.81013e-157	RecName: Full=Serine/threonine protein phosphatase 2A 57 kDa regulatory subunit B&apos; iota isoform; Short=AtB&apos; iota; Short=PP2A, B&apos; subunit, iota isoform
gene_9385	3.79857	13.759	1.85684	0.00105	0.0254944	0.6237	485.723	8.91473e-155	RecName: Full=Serine/threonine protein phosphatase 2A 57 kDa regulatory subunit B&apos; iota isoform; Short=AtB&apos; iota; Short=PP2A, B&apos; subunit, iota isoform
gene_49148	1.55984	9.65531	2.62993	0.00085	0.0223989	0.6582	109.768	1.17728e-47	RecName: Full=Serine/threonine-protein kinase CDL1; AltName: Full=Protein CDG1-like 1
gene_2493	2.69621	10.1532	1.91293	0.0029	0.0461772	0.8047	484.567	3.08341e-153	RecName: Full=Serine/threonine-protein kinase D6PKL2; AltName: Full=D6 protein kinase-like 2; AltName: Full=Serine/threonine-protein kinase AtPK5
gene_28325	1.20857	5.81939	2.26757	0.0014	0.0301545	0.6542	266.544	1.19695e-76	RecName: Full=Serine/threonine-protein kinase D6PKL2; AltName: Full=D6 protein kinase-like 2; AltName: Full=Serine/threonine-protein kinase AtPK5
gene_15092	1.19894	6.78465	2.50051	0.00045	0.0150359	0.4884	165.236	3.77081e-40	RecName: Full=Serine/threonine-protein kinase Nek2; AltName: Full=NimA-related protein kinase 2; AltName: Full=OsNek2
gene_40975	2.3068	17.7472	2.94363	0.00015	0.00729893	0.6709	113.235	9.42615e-25	RecName: Full=Serine/threonine-protein kinase PBS1; AltName: Full=AvrPphB susceptible protein 1
gene_1486	0.448079	2.68146	2.5812	0.0024	0.0414554	0.6858	1202.96	0	RecName: Full=Serine/threonine-protein kinase-like protein ACR4; AltName: Full=Protein CRINKLY 4; Short=AtCR4; Flags: Precursor
gene_79194	12.8102	44.4889	1.79616	0.0008	0.0215923	0.5641	123.635	6.65707e-31	RecName: Full=Small ubiquitin-related modifier 1; Short=OsSUMO1; AltName: Full=Ubiquitin-like protein SMT3
gene_84466	6.10191	37.7553	2.62935	0.00085	0.0223989	0.85	70.8626	2.2437e-12	RecName: Full=Sm-like protein LSM3B; Short=AtLSM3B; AltName: Full=U6 snRNA-associated Sm-like protein LSM3B
gene_75380	12.8072	43.5837	1.76683	0.00195	0.0368606	0.8919	67.0106	5.93862e-11	RecName: Full=Sm-like protein LSM3B; Short=AtLSM3B; AltName: Full=U6 snRNA-associated Sm-like protein LSM3B
gene_62685	2.94653	17.7109	2.58755	0.0022	0.0393641	0.8644	103.605	5.99112e-26	RecName: Full=Snakin-1; Flags: Precursor
gene_48877	6.39287	175.805	4.78137	5e-05	0.00329305	0.9184	96.2857	3.26195e-23	RecName: Full=Snakin-1; Flags: Precursor
gene_32025	0.679089	4.28228	2.65671	0.0002	0.00894972	0.4771	148.673	2.18641e-37	RecName: Full=SNF1-related protein kinase regulatory subunit beta-2; Short=AKIN subunit beta-2; Short=AKINB2; Short=AKINbeta2
gene_22588	1.60475	9.81799	2.61308	0.00065	0.0190703	0.5704	158.688	1.72571e-40	RecName: Full=Soluble inorganic pyrophosphatase 6, chloroplastic; AltName: Full=Inorganic pyrophosphatase 6; AltName: Full=Pyrophosphate phospho-hydrolase 6; Short=PPase 6; Flags: Precursor
gene_40303	48.988	234.718	2.26043	0.00125	0.0283252	0.9846	139.428	1.41303e-52	RecName: Full=Spermidine synthase; AltName: Full=Putrescine aminopropyltransferase; Short=Aminopropyltransferase
gene_54115	0.816168	5.03321	2.62454	0.00305	0.0476622	0.6744	63.929	2.63431e-17	RecName: Full=Spindle and kinetochore-associated protein 1 homolog
gene_27836	0.672501	12.0278	4.16069	0.0004	0.0140413	0.6187	163.31	1.00055e-43	RecName: Full=SPX domain-containing protein 3; AltName: Full=Protein SPX DOMAIN GENE 3; Short=AtSPX3
gene_33867	2.20334	37.1401	4.07521	0.0001	0.0055482	0.6604	73.559	1.60567e-26	RecName: Full=Stem 31 kDa glycoprotein; AltName: Full=Vegetative storage protein B; Flags: Precursor
gene_80691	0.534374	3.64392	2.76957	0.00195	0.0368606	0.7208	319.701	2.22564e-87	RecName: Full=Structural maintenance of chromosomes protein 2-1; Short=AtSMC2-1; AltName: Full=Chromosome-associated protein E-1; Short=AtCAP-E1; AltName: Full=Protein TITAN 3
gene_12262	0.600342	3.3442	2.4778	0.00025	0.010337	0.7308	319.316	3.16045e-87	RecName: Full=Structural maintenance of chromosomes protein 2-1; Short=AtSMC2-1; AltName: Full=Chromosome-associated protein E-1; Short=AtCAP-E1; AltName: Full=Protein TITAN 3
gene_35149	0.390368	3.81326	3.28812	0.0017	0.0339016	0.6087	161.384	7.37211e-80	RecName: Full=Structural maintenance of chromosomes protein 4; Short=AtSMC4; Short=SMC protein 4; Short=SMC-4; AltName: Full=Chromosome-associated protein C; Short=AtCAP-C
gene_40319	0.956386	10.1852	3.41275	0.0002	0.00894972	0.5752	818.92	0	RecName: Full=Subtilisin-like protease SBT1.1; AltName: Full=Subtilase subfamily 1 member 1; Short=AtSBT1.1; Flags: Precursor
gene_23469	1.12443	10.0072	3.15378	0.00035	0.0128122	0.5458	805.438	0	RecName: Full=Subtilisin-like protease SBT1.6; AltName: Full=Subtilase subfamily 1 member 6; Short=AtSBT1.6; AltName: Full=Subtilisin-like serine protease 2; Short=At-SLP2; Flags: Precursor
gene_38819	1.14554	9.97638	3.12248	0.0003	0.0116973	0.5392	772.311	0	RecName: Full=Subtilisin-like protease SBT1.6; AltName: Full=Subtilase subfamily 1 member 6; Short=AtSBT1.6; AltName: Full=Subtilisin-like serine protease 2; Short=At-SLP2; Flags: Precursor
gene_11773	5.25882	24.8605	2.24104	0.00135	0.0295562	0.747	1137.87	0	RecName: Full=Subtilisin-like protease SBT1.7; AltName: Full=Cucumisin-like serine protease; AltName: Full=Subtilase subfamily 1 member 7; Short=AtSBT1.7; AltName: Full=Subtilisin-like serine protease 1; Short=At-SLP1; Flags: Precursor
gene_24166	2.40191	15.9425	2.73062	0.002	0.037276	0.7374	659.448	0	RecName: Full=Subtilisin-like protease SBT1.7; AltName: Full=Cucumisin-like serine protease; AltName: Full=Subtilase subfamily 1 member 7; Short=AtSBT1.7; AltName: Full=Subtilisin-like serine protease 1; Short=At-SLP1; Flags: Precursor
gene_44144	0.591683	10.4197	4.13835	5e-05	0.00329305	0.4365	555.444	0	RecName: Full=Subtilisin-like protease SBT1.7; AltName: Full=Cucumisin-like serine protease; AltName: Full=Subtilase subfamily 1 member 7; Short=AtSBT1.7; AltName: Full=Subtilisin-like serine protease 1; Short=At-SLP1; Flags: Precursor
gene_72309	2.70118	14.42	2.41641	0.0001	0.0055482	0.5298	773.467	0	RecName: Full=Subtilisin-like protease SBT1.7; AltName: Full=Cucumisin-like serine protease; AltName: Full=Subtilase subfamily 1 member 7; Short=AtSBT1.7; AltName: Full=Subtilisin-like serine protease 1; Short=At-SLP1; Flags: Precursor
gene_82169	2.29934	14.6393	2.67056	0.00135	0.0295562	0.7418	664.84	0	RecName: Full=Subtilisin-like protease SBT1.7; AltName: Full=Cucumisin-like serine protease; AltName: Full=Subtilase subfamily 1 member 7; Short=AtSBT1.7; AltName: Full=Subtilisin-like serine protease 1; Short=At-SLP1; Flags: Precursor
gene_62422	0.890243	8.6606	3.2822	0.00025	0.010337	0.5614	520.39	1.76518e-169	RecName: Full=Subtilisin-like protease SBT1.7; AltName: Full=Cucumisin-like serine protease; AltName: Full=Subtilase subfamily 1 member 7; Short=AtSBT1.7; AltName: Full=Subtilisin-like serine protease 1; Short=At-SLP1; Flags: Precursor
gene_38347	4.82354	28.8061	2.57821	0.0001	0.0055482	0.4568	374.015	1.0907e-119	RecName: Full=Subtilisin-like protease SBT1.7; AltName: Full=Cucumisin-like serine protease; AltName: Full=Subtilase subfamily 1 member 7; Short=AtSBT1.7; AltName: Full=Subtilisin-like serine protease 1; Short=At-SLP1; Flags: Precursor
gene_68728	1.40752	8.48339	2.59148	0.0013	0.0289513	0.8321	208.379	4.05994e-69	RecName: Full=Subtilisin-like protease SBT2.5; AltName: Full=Subtilase subfamily 2 member 5; Short=AtSBT2.5; AltName: Full=Subtilisin-like serine protease 3; Short=At-SLP3; Flags: Precursor
gene_84395	3.2654	18.9459	2.53655	0.0029	0.0461772	0.7486	284.263	9.04931e-79	RecName: Full=Subtilisin-like protease SBT5.3; AltName: Full=Auxin-induced in root cultures protein 3; AltName: Full=Subtilase subfamily 5 member 3; Short=AtSBT5.3; AltName: Full=Subtilisin-like protease AIR3; Flags: Precursor
gene_1359	1.30039	7.58055	2.54336	0.0024	0.0414554	0.522	304.294	1.50205e-118	RecName: Full=Subtilisin-like protease SBT5.4; AltName: Full=Subtilase subfamily 5 member 4; Short=AtSBT5.4; Flags: Precursor
gene_81190	1.88688	11.9554	2.66359	0.001	0.0248474	0.5431	266.544	4.18102e-160	RecName: Full=Sucrose synthase; AltName: Full=SS65; AltName: Full=Sucrose-UDP glucosyltransferase
gene_22325	33.4514	120.3	1.8465	0.00065	0.0190703	0.8919	137.117	2.0441e-34	RecName: Full=Superoxide dismutase [Fe], chloroplastic, partial [Nicotiana plumbaginifolia]
gene_16629	11.1358	51.681	2.21443	5e-05	0.00329305	0.8667	136.346	2.60942e-34	RecName: Full=Superoxide dismutase [Fe], chloroplastic, partial [Nicotiana plumbaginifolia]
gene_65703	7.56643	25.1385	1.73221	0.0013	0.0289513	0.8929	293.508	8.47682e-84	RecName: Full=T-complex protein 1 subunit beta; Short=TCP-1-beta; AltName: Full=CCT-beta; AltName: Full=Chaperonin CCT2
gene_67965	8.98826	27.7335	1.62552	0.0023	0.0404133	0.8977	166.392	9.25658e-80	RecName: Full=T-complex protein 1 subunit theta; Short=TCP-1-theta; AltName: Full=CCT-theta; AltName: Full=Chaperonin CCT8; AltName: Full=Chaperonin containing TCP1 8; AltName: Full=TCP1-ring complex
gene_38865	3.29451	11.8264	1.84388	0.00095	0.0241182	0.971	144.436	4.94617e-46	RecName: Full=T-complex protein 1 subunit zeta 1; Short=TCP-1-zeta 1; AltName: Full=CCT-zeta 1; AltName: Full=Chaperonin CCT6A
gene_26312	2.81829	12.5071	2.14986	0.00155	0.0319895	0.6467	206.838	1.33472e-58	RecName: Full=Tetraspanin-2
gene_33452	1.12104	35.2464	4.97457	0.0015	0.0312948	0.7008	191.045	6.48839e-54	RecName: Full=Thaumatin-like protein; Flags: Precursor
gene_74905	11.9152	39.4875	1.72859	0.00315	0.0486847	0.5865	115.161	3.47399e-27	RecName: Full=Thioredoxin F1, chloroplastic; Short=AtTrxf1; AltName: Full=Thioredoxin F2; Short=AtTrxf2; Flags: Precursor
gene_16043	4.89989	15.9215	1.70015	0.0023	0.0404133	0.9483	890.182	0	RecName: Full=Threonine synthase, chloroplastic; Short=TS; Flags: Precursor
gene_67382	7.89068	27.6546	1.8093	0.00145	0.0306388	0.9242	316.62	4.38651e-94	RecName: Full=Trans-cinnamate 4-monooxygenase; AltName: Full=Cinnamic acid 4-hydroxylase; Short=C4H; Short=CA4H; AltName: Full=Cytochrome P450 73; AltName: Full=Cytochrome P450C4H [Glycyrrhiza echinata]
gene_31244	2.03093	15.3944	2.9222	0.00065	0.0190703	0.6578	426.017	3.27042e-137	RecName: Full=Transcription factor AS1; AltName: Full=Myb-related protein 91; Short=AtMYB91; AltName: Full=Protein ASYMMETRIC LEAVES 1; AltName: Full=Protein PHANTASTICA; Short=AtPHAN
gene_42899	6.91624	29.6043	2.09775	0.00015	0.00729893	0.6773	417.927	1.21954e-133	RecName: Full=Transcription factor AS1; AltName: Full=Myb-related protein 91; Short=AtMYB91; AltName: Full=Protein ASYMMETRIC LEAVES 1; AltName: Full=Protein PHANTASTICA; Short=AtPHAN
gene_48631	1.53251	17.9034	3.54627	5e-05	0.00329305	0.3713	236.498	1.27113e-69	RecName: Full=Transcription factor bHLH14; AltName: Full=Basic helix-loop-helix protein 14; Short=AtbHLH14; Short=bHLH 14; AltName: Full=Transcription factor EN 33; AltName: Full=bHLH transcription factor bHLH014
gene_72145	0.268963	4.57658	4.08879	0.00255	0.0429615	0.3671	219.935	3.57921e-63	RecName: Full=Transcription factor bHLH14; AltName: Full=Basic helix-loop-helix protein 14; Short=AtbHLH14; Short=bHLH 14; AltName: Full=Transcription factor EN 33; AltName: Full=bHLH transcription factor bHLH014
gene_49098	1.18822	4.64207	1.96597	0.0017	0.0339016	0.6027	79.337	3.30096e-25	RecName: Full=Transcription factor bHLH74; AltName: Full=Basic helix-loop-helix protein 74; Short=AtbHLH74; Short=bHLH 74; AltName: Full=Protein ACTIVATOR FOR CELL ELONGATION 2; AltName: Full=Transcription factor EN 90; AltName: Full=bHLH transcription factor bHLH074
gene_14929	1.46174	8.78473	2.58731	0.00285	0.0457462	0.5432	79.337	9.81341e-31	RecName: Full=Transcription factor bHLH78; AltName: Full=Basic helix-loop-helix protein 78; Short=AtbHLH78; Short=bHLH 78; AltName: Full=Transcription factor EN 86; AltName: Full=bHLH transcription factor bHLH078
gene_14977	2.95932	17.684	2.57911	0.0012	0.0275971	0.5789	77.7962	7.89694e-28	RecName: Full=Transcription factor bHLH78; AltName: Full=Basic helix-loop-helix protein 78; Short=AtbHLH78; Short=bHLH 78; AltName: Full=Transcription factor EN 86; AltName: Full=bHLH transcription factor bHLH078
gene_79232	0	1.57083	inf	5e-05	0.00329305	0.3919	130.183	4.92305e-32	RecName: Full=Transcription factor bHLH96; AltName: Full=Basic helix-loop-helix protein 96; Short=AtbHLH96; Short=bHLH 96; AltName: Full=Transcription factor EN 15; AltName: Full=bHLH transcription factor bHLH096
gene_66813	5.38289	21.9591	2.02837	0.0012	0.0275971	0.5887	172.17	1.12592e-46	RecName: Full=Transcription factor DIVARICATA [Antirrhinum majus]
gene_44804	0	1.92824	inf	5e-05	0.00329305	0.8018	136.732	1.25829e-35	RecName: Full=Transcription factor HEC2; AltName: Full=Basic helix-loop-helix protein 37; Short=AtbHLH37; Short=bHLH 37; AltName: Full=Protein HECATE 2; AltName: Full=Transcription factor EN 117; AltName: Full=bHLH transcription factor bHLH037
gene_60970	0.852278	5.06696	2.57172	0.0003	0.0116973	0.4891	282.337	3.09786e-83	RecName: Full=Transcription factor TCP4; AltName: Full=Protein MATERNAL EFFECT EMBRYO ARREST 35
gene_55443	4.61606	15.6813	1.76431	0.00235	0.0409314	0.3459	117.857	5.03866e-26	RecName: Full=Transmembrane protein 87A; Flags: Precursor
gene_62643	3.36567	13.4917	2.00311	0.0008	0.0215923	0.3459	117.857	6.83676e-26	RecName: Full=Transmembrane protein 87A; Flags: Precursor
gene_71917	4.75634	18.8272	1.9849	0.0026	0.0435891	0.3326	252.292	2.49843e-105	RecName: Full=Transposon Tf2-12 polyprotein; AltName: Full=Retrotransposable element Tf2 155 kDa protein &gt;gi|558446110|sp|P0CT36.1|TF23_SCHPO RecName: Full=Transposon Tf2-3 polyprotein; AltName: Full=Retrotransposable element Tf2 155 kDa protein &gt;gi|558446114|sp|P0CT38.1|TF25_SCHPO RecName: Full=Transposon Tf2-5 polyprotein; AltName: Full=Retrotransposable element Tf2 155 kDa protein &gt;gi…
gene_77743	0.35699	6.50228	4.18699	5e-05	0.00329305	0.2592	109.383	2.57159e-26	RecName: Full=Transposon Tf2-12 polyprotein; AltName: Full=Retrotransposable element Tf2 155 kDa protein &gt;gi|558446110|sp|P0CT36.1|TF23_SCHPO RecName: Full=Transposon Tf2-3 polyprotein; AltName: Full=Retrotransposable element Tf2 155 kDa protein &gt;gi|558446114|sp|P0CT38.1|TF25_SCHPO RecName: Full=Transposon Tf2-5 polyprotein; AltName: Full=Retrotransposable element Tf2 155 kDa protein &gt;gi…
gene_24477	11.1376	44.8552	2.00983	0.00325	0.0496216	0.32	386.726	1.37081e-106	RecName: Full=Transposon Ty3-G Gag-Pol polyprotein; AltName: Full=Gag3-Pol3; AltName: Full=Transposon Ty3-1 TYA-TYB polyprotein; Contains: RecName: Full=Capsid protein; Short=CA; AltName: Full=p24; Contains: RecName: Full=Spacer peptide p3; Contains: RecName: Full=Nucleocapsid protein p11; Short=NC; Contains: RecName: Full=Ty3 protease; Short=PR; AltName: Full=p16; Contains: RecName: Full=Spacer …
gene_60802	0.873129	4.63579	2.40855	0.0022	0.0393641	0.2585	183.341	3.5907e-69	RecName: Full=Transposon Ty3-G Gag-Pol polyprotein; AltName: Full=Gag3-Pol3; AltName: Full=Transposon Ty3-1 TYA-TYB polyprotein; Contains: RecName: Full=Capsid protein; Short=CA; AltName: Full=p24; Contains: RecName: Full=Spacer peptide p3; Contains: RecName: Full=Nucleocapsid protein p11; Short=NC; Contains: RecName: Full=Ty3 protease; Short=PR; AltName: Full=p16; Contains: RecName: Full=Spacer …
gene_46983	6.29621	76.8628	3.60973	5e-05	0.00329305	0.3613	570.466	1.68941e-167	RecName: Full=Transposon Ty3-I Gag-Pol polyprotein; AltName: Full=Gag3-Pol3; AltName: Full=Transposon Ty3-2 TYA-TYB polyprotein; Contains: RecName: Full=Capsid protein; Short=CA; AltName: Full=p24; Contains: RecName: Full=Spacer peptide p3; Contains: RecName: Full=Nucleocapsid protein p11; Short=NC; Contains: RecName: Full=Ty3 protease; Short=PR; AltName: Full=p16; Contains: RecName: Full=Spacer …
gene_60618	6.78608	26.4912	1.96486	0.0006	0.0181712	0.9623	103.605	8.54466e-36	RecName: Full=Triose phosphate/phosphate translocator, non-green plastid, chloroplastic; Short=CTPT; Flags: Precursor [Brassica oleracea var. botrytis]
gene_56486	0	1.74708	inf	5e-05	0.00329305	0.43	68.9366	1.62735e-24	RecName: Full=Tubby-like protein 8; Short=AtTLP8
gene_39142	2.75042	46.4817	4.07894	5e-05	0.00329305	0.8316	589.726	0	RecName: Full=Tubulin alpha chain [Prunus dulcis]
gene_75834	4.2778	21.698	2.34262	0.00065	0.0190703	0.9952	441.425	1.94111e-142	RecName: Full=Tubulin beta-8 chain; AltName: Full=Beta-8-tubulin
gene_83787	4.45223	25.5533	2.52091	0.0003	0.0116973	0.9952	440.654	3.34325e-142	RecName: Full=Tubulin beta-8 chain; AltName: Full=Beta-8-tubulin
gene_17094	2.37343	8.8744	1.90268	0.00195	0.0368606	0.9559	268.085	1.53133e-76	RecName: Full=Tubulin gamma-3 chain; AltName: Full=Gamma-3-tubulin
gene_35625	0.252954	1.75247	2.79244	0.0022	0.0393641	0.6472	440.654	6.79186e-136	RecName: Full=Type IV inositol polyphosphate 5-phosphatase 7; Short=At5PTase7; AltName: Full=Protein CVP2 LIKE 1; Short=Protein CVL1
gene_71878	35.5728	143.719	2.01441	0.0002	0.00894972	0.9872	266.929	5.16439e-87	RecName: Full=Ubiquitin-40S ribosomal protein S27a; Contains: RecName: Full=Ubiquitin; Contains: RecName: Full=40S ribosomal protein S27a; Flags: Precursor &gt;gi|302393760|sp|P62981.2|RS27A_SOLTU RecName: Full=Ubiquitin-40S ribosomal protein S27a; Contains: RecName: Full=Ubiquitin; Contains: RecName: Full=40S ribosomal protein S27a; Flags: Precursor
gene_9074	15.0791	58.0685	1.9452	0.0014	0.0301545	0.9679	258.84	3.64098e-86	RecName: Full=Ubiquitin-40S ribosomal protein S27a; Contains: RecName: Full=Ubiquitin; Contains: RecName: Full=40S ribosomal protein S27a; Flags: Precursor &gt;gi|302393760|sp|P62981.2|RS27A_SOLTU RecName: Full=Ubiquitin-40S ribosomal protein S27a; Contains: RecName: Full=Ubiquitin; Contains: RecName: Full=40S ribosomal protein S27a; Flags: Precursor
gene_25266	39.4954	138.686	1.81207	0.0006	0.0181712	0.9872	266.544	1.36055e-83	RecName: Full=Ubiquitin-40S ribosomal protein S27a; Contains: RecName: Full=Ubiquitin; Contains: RecName: Full=40S ribosomal protein S27a; Flags: Precursor &gt;gi|302393760|sp|P62981.2|RS27A_SOLTU RecName: Full=Ubiquitin-40S ribosomal protein S27a; Contains: RecName: Full=Ubiquitin; Contains: RecName: Full=40S ribosomal protein S27a; Flags: Precursor
gene_25809	55.5724	236.351	2.08849	0.00025	0.010337	0.6882	120.168	1.56763e-41	RecName: Full=Ubiquitin-60S ribosomal protein L40; Contains: RecName: Full=Ubiquitin; Contains: RecName: Full=60S ribosomal protein L40; AltName: Full=CEP52; Flags: Precursor [Nicotiana sylvestris]
gene_68418	0.706113	8.63059	3.61149	0.00235	0.0409314	0.6379	144.436	1.62228e-37	RecName: Full=Ubiquitin-conjugating enzyme E2 19; AltName: Full=Ubiquitin carrier protein 19
gene_16329	1.65555	6.22949	1.91181	0.0031	0.048145	0.76	572.778	9.24285e-180	RecName: Full=U-box domain-containing protein 13; AltName: Full=Plant U-box protein 13
gene_37373	0.967545	7.9852	3.04493	0.00115	0.0268732	0.2877	71.633	9.50908e-12	RecName: Full=U-box domain-containing protein 41; AltName: Full=Plant U-box protein 41
gene_57724	0.915011	5.21399	2.51053	0.0026	0.0435891	0.3118	70.8626	1.86136e-11	RecName: Full=U-box domain-containing protein 7; AltName: Full=Plant U-box protein 7
gene_40157	4.66212	42.919	3.20256	5e-05	0.00329305	0.6869	279.641	7.44355e-84	RecName: Full=UDP-arabinopyranose mutase 3; Short=OsUAM3; AltName: Full=Reversibly glycosylated polypeptide 3; AltName: Full=UDP-L-arabinose mutase 3
gene_7085	1.74041	11.2853	2.69695	5e-05	0.00329305	0.759	145.976	1.23946e-35	RecName: Full=UDP-glucose 4-epimerase GEPI48; AltName: Full=Galactowaldenase; AltName: Full=UDP-galactose 4-epimerase [Cyamopsis tetragonoloba]
gene_31492	7.95472	65.4668	3.04088	5e-05	0.00329305	0.7729	679.093	0	RecName: Full=UDP-glucuronate 4-epimerase 6; AltName: Full=UDP-glucuronic acid epimerase 6; Short=AtUGlcAE2
gene_72946	2.94952	20.4794	2.79562	0.00025	0.010337	0.8213	585.104	0	RecName: Full=UDP-glucuronate 4-epimerase 6; AltName: Full=UDP-glucuronic acid epimerase 6; Short=AtUGlcAE2
gene_4005	2.86126	31.8741	3.47766	5e-05	0.00329305	0.8689	112.849	8.19738e-25	RecName: Full=UDP-glucuronic acid decarboxylase 5; AltName: Full=UDP-XYL synthase 5; AltName: Full=UDP-glucuronate decarboxylase 5; Short=UGD; Short=UXS-5
gene_66773	1.8973	21.4816	3.50108	0.00025	0.010337	0.5116	488.419	5.66604e-166	RecName: Full=UDP-glycosyltransferase 73C2
gene_49879	1.33091	103.327	6.27866	5e-05	0.00329305	0.5702	281.567	2.31153e-85	RecName: Full=UDP-glycosyltransferase 74E2
gene_43004	1.9598	7.39978	1.91677	0.00135	0.0295562	0.4947	446.817	5.07264e-147	RecName: Full=UDP-glycosyltransferase 89A2
gene_26749	1.61431	9.27986	2.52319	0.00025	0.010337	0.9057	105.916	2.57059e-37	RecName: Full=UDP-N-acetylglucosamine diphosphorylase 1; AltName: Full=N-acetylglucosamine-1-phosphate uridylyltransferase 1; AltName: Full=UDP-N-acetylgalactosamine diphosphorylase 1
gene_85571	4.06886	32.721	3.00752	5e-05	0.00329305	0.695	273.863	5.31283e-85	RecName: Full=Uncharacterized GPI-anchored protein At4g28100; Flags: Precursor
gene_14308	3.53068	22.6075	2.67879	0.00225	0.0399156	0.7394	272.707	1.40096e-84	RecName: Full=Uncharacterized GPI-anchored protein At4g28100; Flags: Precursor
gene_35271	1.77234	12.7017	2.8413	0.0006	0.0181712	0.4108	141.354	4.74183e-35	RecName: Full=Uncharacterized GPI-anchored protein At4g28100; Flags: Precursor
gene_50091	3.13641	10.0047	1.67349	0.0031	0.048145	0.7007	341.658	5.70575e-102	RecName: Full=Uncharacterized membrane protein At1g16860
gene_58560	13.8652	46.6669	1.75093	0.0012	0.0275971	0.9286	88.5817	5.61431e-18	RecName: Full=Uncharacterized protein At1g03900
gene_60572	6.87728	27.2922	1.98858	0.0007	0.0199623	0.5128	179.104	7.98963e-50	RecName: Full=Uncharacterized protein At2g39795, mitochondrial; Flags: Precursor
gene_33631	3.31426	16.9426	2.3539	0.0005	0.0161107	0.7698	214.157	3.61806e-60	RecName: Full=Uncharacterized protein At3g49720
gene_51360	1.1053	5.8655	2.40782	0.00205	0.0377233	0.5223	332.413	1.38338e-100	RecName: Full=Uncharacterized protein At4g06744; Flags: Precursor
gene_44239	3.97962	22.4639	2.4969	0.0002	0.00894972	0.4521	250.366	2.14454e-74	RecName: Full=Uncharacterized protein At4g06744; Flags: Precursor
gene_37525	13.328	38.6414	1.53569	0.0012	0.0275971	0.6545	75.0998	6.23525e-14	RecName: Full=Uncharacterized protein At4g28440
gene_66691	5.11913	31.3206	2.61314	0.0017	0.0339016	0.5714	152.91	1.94865e-40	RecName: Full=Uncharacterized protein At5g01610
gene_58090	1.57141	16.2102	3.36677	0.00035	0.0128122	0.4762	132.88	2.51285e-33	RecName: Full=Uncharacterized protein At5g01610
gene_13831	13.1611	66.3939	2.33477	5e-05	0.00329305	0.6812	98.9821	5.46465e-24	RecName: Full=Uncharacterized protein At5g22580
gene_45191	4.37261	57.0287	3.70512	0.0003	0.0116973	0.6667	96.2857	2.40514e-22	RecName: Full=Uncharacterized protein At5g22580
gene_68027	2.0642	6.77533	1.71471	0.00265	0.0440266	0.276	80.8777	3.21846e-14	RecName: Full=Uncharacterized protein At5g41620
gene_22668	2.13292	8.1743	1.93827	0.0012	0.0275971	0.2708	79.337	9.34401e-14	RecName: Full=Uncharacterized protein At5g41620
gene_77481	2.22178	10.5155	2.24273	0.0003	0.0116973	0.3934	111.694	3.98429e-23	RecName: Full=Uncharacterized protein sll0005
gene_20518	1.71942	15.3485	3.1581	0.0001	0.0055482	0.587	60.8474	1.30624e-18	RecName: Full=Uncharacterized protein sll0005
gene_85651	3.53852	13.262	1.90609	0.0014	0.0301545	0.6271	88.9669	1.72272e-17	RecName: Full=UPF0160 protein C694.04c
gene_37857	0.467636	2.38319	2.34944	0.0017	0.0339016	0.4041	294.278	7.57235e-84	RecName: Full=UPF0503 protein At3g09070, chloroplastic; Flags: Precursor
gene_8291	0.568565	2.9027	2.352	0.00155	0.0319895	0.4345	110.923	1.74814e-23	RecName: Full=UPF0503 protein At3g09070, chloroplastic; Flags: Precursor
gene_28240	1.19724	9.8624	3.04222	0.00095	0.0241182	0.4545	70.4774	1.43831e-11	RecName: Full=Upstream activation factor subunit UAF30; AltName: Full=Upstream activation factor 30 KDa subunit; Short=p30
gene_77228	4.64759	16.0174	1.78508	0.00165	0.0332927	0.7465	97.0561	1.65953e-30	RecName: Full=Ureidoglycolate hydrolase; Short=AtUAH; AltName: Full=Allantoate amidohydrolase 2; Short=AtAHH2; AltName: Full=Ureidoglycolate amidohydrolase; Flags: Precursor
gene_10983	0	3.12031	inf	5e-05	0.00329305	0.6716	102.064	5.93032e-21	RecName: Full=VAN3-binding protein; AltName: Full=Protein FORKED 1
gene_78385	1.73737	6.53124	1.91045	0.0016	0.0326415	0.3704	128.642	2.65946e-30	RecName: Full=WAT1-related protein At3g18200
gene_44317	0.738883	3.41204	2.20722	0.0028	0.0453541	0.2655	126.716	1.31858e-27	RecName: Full=WD repeat and HMG-box DNA-binding protein 1; AltName: Full=Acidic nucleoplasmic DNA-binding protein 1; Short=And-1 [Xenopus laevis]
gene_35025	0.598901	3.42364	2.51514	0.0031	0.048145	0.5	191.045	5.26113e-50	RecName: Full=WD repeat-containing protein WRAP73; AltName: Full=WD repeat-containing protein 8; AltName: Full=WD repeat-containing protein antisense to TP73 gene
gene_78232	2.45893	18.4365	2.90646	0.0002	0.00894972	0.485	208.379	1.38411e-56	RecName: Full=WD-40 repeat-containing protein MSI2
gene_5207	4.84304	22.2617	2.20058	0.0001	0.0055482	0.5274	205.682	1.00515e-55	RecName: Full=WD-40 repeat-containing protein MSI2
gene_26142	1.74269	7.31806	2.07015	0.00325	0.0496216	0.8736	169.859	4.49188e-45	RecName: Full=WUSCHEL-related homeobox 8; AltName: Full=OsWOX8; AltName: Full=Protein WOX13
gene_82630	3.58448	10.9161	1.60662	0.00255	0.0429615	0.7138	390.963	2.69231e-131	RecName: Full=Xanthoxin dehydrogenase; AltName: Full=Protein GLUCOSE INSENSITIVE 1; AltName: Full=Protein IMPAIRED SUCROSE INDUCTION 4; AltName: Full=Protein SALOBRENO 3; AltName: Full=Protein SALT RESISTANT 1; AltName: Full=Protein SUGAR INSENSITIVE 4; AltName: Full=Short-chain alcohol dehydrogenase ABA2; AltName: Full=Short-chain dehydrogenase reductase 1; Short=AtSDR1; AltName: Full=Xanthoxin …
gene_3230	7.63804	29.6503	1.95677	0.00075	0.0206384	0.7417	179.489	8.66642e-49	RecName: Full=Xyloglucan endotransglucosylase/hydrolase 2; AltName: Full=Brassinosteroid-regulated protein BRU1; Flags: Precursor
gene_14116	14.1295	85.0492	2.58958	0.00085	0.0223989	0.7122	224.557	8.8549e-66	RecName: Full=Xyloglucan endotransglucosylase/hydrolase protein 9; Short=At-XTH9; Short=XTH-9; Flags: Precursor
gene_34288	18.7923	142.987	2.92767	5e-05	0.00329305	0.705	220.705	1.76521e-64	RecName: Full=Xyloglucan endotransglucosylase/hydrolase protein 9; Short=At-XTH9; Short=XTH-9; Flags: Precursor
gene_43234	1.18482	7.21606	2.60655	0.00075	0.0206384	0.4173	338.961	3.65425e-104	RecName: Full=Xyloglucan galactosyltransferase KATAMARI1 homolog
gene_24518	2.25637	9.76367	2.11342	0.0012	0.0275971	0.4155	338.191	2.23441e-103	RecName: Full=Xyloglucan galactosyltransferase KATAMARI1 homolog
gene_51003	2.73937	16.3825	2.58024	5e-05	0.00329305	0.401	314.694	1.68161e-97	RecName: Full=Xyloglucan galactosyltransferase KATAMARI1 homolog
gene_12589	1.45615	11.5678	2.98988	0.0001	0.0055482	0.3971	311.227	1.39528e-93	RecName: Full=Xyloglucan galactosyltransferase KATAMARI1 homolog
gene_57651	2.41491	9.455	1.96911	0.00105	0.0254944	0.6947	542.732	0	RecName: Full=Xylulose 5-phosphate/phosphate translocator, chloroplastic; Short=Xul-5-P/phosphate translocator; Flags: Precursor
gene_39552	19.4763	102.34	2.39359	0.0015	0.0312948	0.6782	90.8929	3.15495e-21	RecName: Full=Zinc finger protein 2
gene_25472	6.26188	32.6742	2.38349	0.00255	0.0429615	0.6667	89.7373	7.45041e-21	RecName: Full=Zinc finger protein 2
gene_2898	0.458785	8.40512	4.19538	0.0004	0.0140413	0.6574	150.984	1.58359e-38	RecName: Full=Zinc finger protein HD1; AltName: Full=Protein CONSTANS-like; AltName: Full=Protein HEADING DATE 1; Short=OsHd1; AltName: Full=Protein PHOTOPERIOD SENSITIVITY 1
gene_80098	6.24729	23.7781	1.92833	0.0002	0.00894972	0.7471	249.595	1.37839e-73	RecName: Full=Zinc transporter 11; AltName: Full=ZRT/IRT-like protein 11; Flags: Precursor
gene_5111	0	1.49539	inf	5e-05	0.00329305	0.5129	215.312	2.9125e-61	RecName: Full=Zinc-finger homeodomain protein 3; Short=AtZHD3; AltName: Full=Homeobox protein 21; Short=AtHB-21; AltName: Full=Zinc finger homeodomain transcription factor 4
gene_10154	2.14379	8.66089	2.01435	0.00285	0.0457462				unannotation
gene_10305	4.88598	28.7487	2.55678	0.00115	0.0268732				unannotation
gene_10469	3.23758	12.7348	1.97579	0.00175	0.0343691				unannotation
gene_11599	0.974642	7.04464	2.85358	0.00145	0.0306388				unannotation
gene_11704	2.99308	72.8947	4.60611	0.00125	0.0283252				unannotation
gene_11744	19.5573	84.0873	2.10418	0.00105	0.0254944				unannotation
gene_11745	18.9904	75.9816	2.00038	0.0017	0.0339016				unannotation
gene_11770	2.82438	26.0518	3.20538	0.001	0.0248474				unannotation
gene_11849	7.05156	26.8844	1.93076	0.0021	0.0382902				unannotation
gene_12028	8.93173	85.9771	3.26694	5e-05	0.00329305				unannotation
gene_12433	132.237	503.6	1.92915	0.00075	0.0206384				unannotation
gene_12513	5.20083	41.2602	2.98794	0.002	0.037276				unannotation
gene_12804	0.342146	3.79507	3.47144	0.00165	0.0332927				unannotation
gene_12850	0.400126	6.26805	3.96949	0.002	0.037276				unannotation
gene_13122	0	1.75469	inf	0.0007	0.0199623				unannotation
gene_13412	1.32872	12.8059	3.2687	0.00145	0.0306388				unannotation
gene_15059	0.210019	5.56422	4.72759	0.00275	0.0449242				unannotation
gene_15176	4.96677	22.643	2.18869	0.00025	0.010337				unannotation
gene_15475	1.98739	11.3694	2.51621	0.00205	0.0377233				unannotation
gene_15479	18.3518	130.9	2.83447	5e-05	0.00329305				unannotation
gene_15808	4.82354	34.5057	2.83867	5e-05	0.00329305				unannotation
gene_15972	1.08163	7.27522	2.74978	0.00045	0.0150359				unannotation
gene_16219	3.96911	32.06	3.01389	0.00035	0.0128122				unannotation
gene_16640	2.39169	12.1057	2.33959	0.003	0.0472821				unannotation
gene_17135	0.739481	4.35341	2.55756	0.00165	0.0332927				unannotation
gene_17258	0	2.47605	inf	0.0003	0.0116973				unannotation
gene_17538	7.57356	23.6284	1.64148	0.0022	0.0393641				unannotation
gene_18174	0	1.79436	inf	5e-05	0.00329305				unannotation
gene_18410	1.55497	6.28436	2.01488	0.00165	0.0332927				unannotation
gene_18831	6.49122	26.4004	2.024	0.0001	0.0055482				unannotation
gene_19437	3.45656	17.7396	2.35956	0.0005	0.0161107				unannotation
gene_19494	1.19837	7.35563	2.61777	0.00225	0.0399156				unannotation
gene_196	1.83193	6.94964	1.92358	0.0012	0.0275971				unannotation
gene_19802	3.55399	12.5229	1.81706	0.00055	0.0170561				unannotation
gene_20005	18.9775	134.979	2.83038	0.0014	0.0301545				unannotation
gene_20502	9.50371	30.1911	1.66756	0.0013	0.0289513				unannotation
gene_2069	5.22864	16.0687	1.61974	0.00325	0.0496216				unannotation
gene_20703	0	1.92292	inf	0.00015	0.00729893				unannotation
gene_20786	0.597959	4.26092	2.83305	0.00215	0.0388176				unannotation
gene_20880	1.418	8.93195	2.65512	0.0017	0.0339016				unannotation
gene_21590	11.218	77.7625	2.79326	0.0001	0.0055482				unannotation
gene_22299	0	2.36211	inf	5e-05	0.00329305				unannotation
gene_22333	2.36016	17.9906	2.93029	0.00015	0.00729893				unannotation
gene_22371	11.7732	40.1887	1.77128	0.0021	0.0382902				unannotation
gene_22399	4.63319	20.883	2.17225	0.0016	0.0326415				unannotation
gene_22675	2.48517	8.64337	1.79825	0.00295	0.0467712				unannotation
gene_23033	4.64821	17.7516	1.93321	0.0012	0.0275971				unannotation
gene_23304	0	1.99119	inf	0.00025	0.010337				unannotation
gene_23426	0.674422	5.11405	2.92274	0.00185	0.0356889				unannotation
gene_23525	3.49037	21.8404	2.64555	0.0006	0.0181712				unannotation
gene_24148	7.34872	24.7158	1.74987	0.00155	0.0319895				unannotation
gene_24575	0.455459	2.34795	2.36601	0.00175	0.0343691				unannotation
gene_24663	10.2163	72.6921	2.83093	0.0004	0.0140413				unannotation
gene_24914	0.716348	5.405	2.91556	0.00035	0.0128122				unannotation
gene_25679	0.707454	4.28205	2.59759	0.0008	0.0215923				unannotation
gene_25779	1.49371	6.88427	2.2044	0.0015	0.0312948				unannotation
gene_25973	2.48551	15.5044	2.64106	0.0004	0.0140413				unannotation
gene_26190	9.37049	44.7046	2.25423	0.0002	0.00894972				unannotation
gene_2625	0	2.49672	inf	0.0001	0.0055482				unannotation
gene_26398	10.1164	34.7697	1.78113	0.00135	0.0295562				unannotation
gene_26691	2.47755	13.4649	2.44222	0.0013	0.0289513				unannotation
gene_26762	1.61188	24.0534	3.89943	0.0003	0.0116973				unannotation
gene_26830	0	1.99997	inf	0.0029	0.0461772				unannotation
gene_26937	2.68848	32.8907	3.61282	0.00025	0.010337				unannotation
gene_27845	0.904054	6.90497	2.93315	0.0027	0.0444409				unannotation
gene_27923	11.6101	78.2838	2.75334	0.00075	0.0206384				unannotation
gene_28196	103.153	355.287	1.78419	0.00085	0.0223989				unannotation
gene_28323	3.66618	20.3116	2.46996	0.0021	0.0382902				unannotation
gene_28368	2.6834	25.7684	3.26347	0.00025	0.010337				unannotation
gene_28676	2.177	15.3142	2.81446	0.00105	0.0254944				unannotation
gene_29021	0	3.73584	inf	5e-05	0.00329305				unannotation
gene_29475	0.291824	6.74622	4.53091	0.0001	0.0055482				unannotation
gene_29743	1.45126	5.40641	1.89736	0.0026	0.0435891				unannotation
gene_29871	2.86741	22.9811	3.00263	5e-05	0.00329305				unannotation
gene_30245	4.43377	22.4676	2.34124	0.00235	0.0409314				unannotation
gene_31021	13.6018	75.6036	2.47466	0.0009	0.0232057				unannotation
gene_31081	14.35	80.1444	2.48155	0.00165	0.0332927				unannotation
gene_31336	0.421877	2.1513	2.35031	0.0015	0.0312948				unannotation
gene_31877	9.05919	37.2464	2.03965	0.00015	0.00729893				unannotation
gene_31984	0	4.36757	inf	5e-05	0.00329305				unannotation
gene_323	0.502183	5.09706	3.34338	5e-05	0.00329305				unannotation
gene_32514	0	1.53628	inf	5e-05	0.00329305				unannotation
gene_33158	2.4523	11.1531	2.18524	0.0024	0.0414554				unannotation
gene_33285	1.36984	9.28869	2.76147	0.00015	0.00729893				unannotation
gene_33684	1.96144	12.3474	2.65422	0.0011	0.0262951				unannotation
gene_34165	13.8106	71.9579	2.38137	0.00065	0.0190703				unannotation
gene_34249	4.85464	45.7164	3.23528	0.00015	0.00729893				unannotation
gene_34256	1.86804	9.80658	2.39223	0.00225	0.0399156				unannotation
gene_344	2.29739	14.6889	2.67666	0.0014	0.0301545				unannotation
gene_34545	4.75461	19.9667	2.07019	0.0002	0.00894972				unannotation
gene_35751	3.87244	42.0493	3.44077	5e-05	0.00329305				unannotation
gene_35796	3.41537	48.9089	3.83998	0.00025	0.010337				unannotation
gene_35975	2.57717	11.5459	2.16353	0.00045	0.0150359				unannotation
gene_36596	1.62859	15.7805	3.27644	0.0031	0.048145				unannotation
gene_36609	0	1.56131	inf	0.00105	0.0254944				unannotation
gene_36959	0	2.43936	inf	5e-05	0.00329305				unannotation
gene_37210	8.18088	30.5672	1.90166	0.00075	0.0206384				unannotation
gene_37266	2.68581	9.31603	1.79436	0.00045	0.0150359				unannotation
gene_37955	0.337027	4.80668	3.8341	0.001	0.0248474				unannotation
gene_3799	5.80735	40.742	2.81057	5e-05	0.00329305				unannotation
gene_38163	9.74495	80.1202	3.03944	5e-05	0.00329305				unannotation
gene_38478	2.438	8.55314	1.81075	0.0019	0.036259				unannotation
gene_38496	1.16501	6.05087	2.3768	0.00035	0.0128122				unannotation
gene_38515	1.83935	8.21735	2.15948	0.00045	0.0150359				unannotation
gene_39140	0.141265	2.03402	3.84785	5e-05	0.00329305				unannotation
gene_39356	11.6185	64.5072	2.47304	5e-05	0.00329305				unannotation
gene_39448	0	1.95809	inf	0.0008	0.0215923				unannotation
gene_3975	2.35876	13.2286	2.48756	0.00065	0.0190703				unannotation
gene_40265	3.75981	22.1889	2.56111	0.0015	0.0312948				unannotation
gene_40334	0	2.1093	inf	5e-05	0.00329305				unannotation
gene_40478	2.43995	10.4978	2.10516	0.00325	0.0496216				unannotation
gene_40711	9.10072	35.2054	1.95175	0.0013	0.0289513				unannotation
gene_40759	0	2.30905	inf	0.00055	0.0170561				unannotation
gene_40778	9.59015	51.1179	2.4142	0.002	0.037276				unannotation
gene_40783	3.60429	13.1333	1.86544	0.0005	0.0161107				unannotation
gene_408	3.04637	13.7703	2.17639	0.00035	0.0128122				unannotation
gene_40887	1.58825	31.9758	4.33147	0.00205	0.0377233				unannotation
gene_40922	6.67815	27.375	2.03534	0.001	0.0248474				unannotation
gene_41041	18.5998	99.9609	2.42608	0.0011	0.0262951				unannotation
gene_4121	23.1784	77.0897	1.73376	0.00155	0.0319895				unannotation
gene_41332	1.75938	6.78752	1.94781	0.0014	0.0301545				unannotation
gene_41538	0	5.02744	inf	5e-05	0.00329305				unannotation
gene_41683	3.34537	11.3567	1.76331	0.00275	0.0449242				unannotation
gene_41962	4.47302	19.9558	2.15749	0.00095	0.0241182				unannotation
gene_422	4.80745	16.6541	1.79253	0.002	0.037276				unannotation
gene_42261	5.05714	18.3602	1.86019	0.00305	0.0476622				unannotation
gene_4227	1.54923	29.9643	4.27362	0.0003	0.0116973				unannotation
gene_42603	7.02751	23.0432	1.71326	0.001	0.0248474				unannotation
gene_42890	39.6304	127.328	1.68387	0.00125	0.0283252				unannotation
gene_43276	4.76723	38.5133	3.01414	0.0009	0.0232057				unannotation
gene_43361	0	18.3926	inf	5e-05	0.00329305				unannotation
gene_43445	1.40563	7.3232	2.38126	0.0019	0.036259				unannotation
gene_4346	0.536589	4.41959	3.04202	0.0014	0.0301545				unannotation
gene_43909	6.60341	110.476	4.06438	5e-05	0.00329305				unannotation
gene_44548	0	1.68505	inf	0.0009	0.0232057				unannotation
gene_44575	3.80849	33.8058	3.14998	0.00055	0.0170561				unannotation
gene_44877	1.19789	5.35371	2.16004	0.00115	0.0268732				unannotation
gene_44966	0	2.73001	inf	5e-05	0.00329305				unannotation
gene_45157	2.64203	11.159	2.07848	0.001	0.0248474				unannotation
gene_45828	3.81988	49.4324	3.69386	0.001	0.0248474				unannotation
gene_45873	0.605941	5.3498	3.14224	0.0008	0.0215923				unannotation
gene_46013	0.34431	3.94601	3.51862	0.0005	0.0161107				unannotation
gene_46676	0	2.52837	inf	5e-05	0.00329305				unannotation
gene_46737	2.67935	11.5103	2.10296	0.0012	0.0275971				unannotation
gene_46753	2.25522	14.9471	2.72852	0.00085	0.0223989				unannotation
gene_47191	0.559732	3.22133	2.52485	0.00315	0.0486847				unannotation
gene_47246	0.199285	1.90683	3.25827	0.0021	0.0382902				unannotation
gene_47576	2.92395	11.7025	2.00083	0.003	0.0472821				unannotation
gene_47626	0.934658	11.5672	3.62946	0.002	0.037276				unannotation
gene_47781	3.01205	13.5164	2.16589	0.0022	0.0393641				unannotation
gene_47947	11.4103	57.648	2.33694	0.0001	0.0055482				unannotation
gene_47979	2.56082	28.4352	3.473	0.00025	0.010337				unannotation
gene_48186	0.276935	3.29627	3.57321	0.0017	0.0339016				unannotation
gene_4825	0	6.67494	inf	0.0001	0.0055482				unannotation
gene_48391	1.25254	6.36736	2.34584	0.0012	0.0275971				unannotation
gene_48849	0.35201	1.99084	2.49969	0.00235	0.0409314				unannotation
gene_49131	8.07128	27.86	1.78732	0.00095	0.0241182				unannotation
gene_49350	0.560836	2.01627	1.84604	0.00095	0.0241182				unannotation
gene_49401	0.585053	4.8449	3.04983	0.00075	0.0206384				unannotation
gene_49445	13.6342	50.7082	1.89499	0.00305	0.0476622				unannotation
gene_50050	0.913855	6.83305	2.90249	0.0021	0.0382902				unannotation
gene_50052	21.237	263.512	3.63322	5e-05	0.00329305				unannotation
gene_50767	16.6856	165.407	3.30934	0.00025	0.010337				unannotation
gene_51142	13.5833	67.5149	2.31337	0.0015	0.0312948				unannotation
gene_51544	9.89745	49.7333	2.32908	0.0003	0.0116973				unannotation
gene_51576	5.70043	76.1642	3.73997	5e-05	0.00329305				unannotation
gene_52258	0	1.49594	inf	0.00115	0.0268732				unannotation
gene_52474	1.27596	8.00387	2.64911	0.0022	0.0393641				unannotation
gene_52621	2.32775	47.6861	4.35656	5e-05	0.00329305				unannotation
gene_52804	23.9121	98.5147	2.0426	0.0005	0.0161107				unannotation
gene_52879	2.04368	9.5593	2.22574	0.00235	0.0409314				unannotation
gene_52925	0.895167	6.59012	2.88008	5e-05	0.00329305				unannotation
gene_53070	162.107	3660.1	4.49686	5e-05	0.00329305				unannotation
gene_53152	2.51559	14.2805	2.50508	0.00015	0.00729893				unannotation
gene_54443	7.73355	48.1381	2.63798	0.00075	0.0206384				unannotation
gene_54686	14.8859	151.967	3.35174	0.00015	0.00729893				unannotation
gene_54959	5.57948	17.0916	1.61509	0.00215	0.0388176				unannotation
gene_54993	1.05076	11.1501	3.40756	0.0008	0.0215923				unannotation
gene_55256	4.36178	25.0999	2.52469	5e-05	0.00329305				unannotation
gene_55693	1.0428	5.40107	2.37279	0.00135	0.0295562				unannotation
gene_55728	1.54002	5.93775	1.94697	0.0027	0.0444409				unannotation
gene_56270	11.0306	59.8188	2.43908	0.0012	0.0275971				unannotation
gene_56843	39.6204	357.082	3.17194	0.0006	0.0181712				unannotation
gene_57010	4.38008	18.0912	2.04626	0.0005	0.0161107				unannotation
gene_57080	0	3.2207	inf	0.0002	0.00894972				unannotation
gene_5729	0	2.24234	inf	5e-05	0.00329305				unannotation
gene_57872	2.20382	8.86925	2.00881	0.0032	0.0491402				unannotation
gene_57997	8.1378	49.7063	2.61072	0.00225	0.0399156				unannotation
gene_58020	4.99147	93.5982	4.22894	0.0014	0.0301545				unannotation
gene_58255	5.87641	23.7922	2.01748	0.00055	0.0170561				unannotation
gene_5839	0	4.46288	inf	5e-05	0.00329305				unannotation
gene_58645	1.64984	15.6735	3.24793	0.0009	0.0232057				unannotation
gene_58729	9.17164	470.155	5.67981	5e-05	0.00329305				unannotation
gene_58749	0.300467	2.79295	3.21651	0.0014	0.0301545				unannotation
gene_59005	99.9402	344.607	1.78581	0.0007	0.0199623				unannotation
gene_593	12.4699	98.8867	2.98732	0.00015	0.00729893				unannotation
gene_59783	0.54629	3.44997	2.65885	0.00045	0.0150359				unannotation
gene_59831	9.43142	56.88	2.59238	0.0002	0.00894972				unannotation
gene_5995	0.629902	2.94763	2.22635	0.0018	0.0350349				unannotation
gene_60110	0	9.61357	inf	0.00195	0.0368606				unannotation
gene_60226	4.35519	23.7569	2.44754	0.0021	0.0382902				unannotation
gene_60386	6.948	28.2603	2.02411	0.0003	0.0116973				unannotation
gene_60517	0	1.60103	inf	5e-05	0.00329305				unannotation
gene_60541	1.88669	8.27575	2.13304	0.00185	0.0356889				unannotation
gene_6150	0	1.81185	inf	5e-05	0.00329305				unannotation
gene_61607	2.26109	43.7518	4.27425	5e-05	0.00329305				unannotation
gene_61762	0.40328	5.06073	3.64949	0.00245	0.0419858				unannotation
gene_61781	4.80667	18.4308	1.93901	0.0014	0.0301545				unannotation
gene_63081	80.1219	351.933	2.13503	5e-05	0.00329305				unannotation
gene_63454	3.75172	20.4682	2.44776	0.00125	0.0283252				unannotation
gene_63583	3.5262	16.9598	2.26593	0.00305	0.0476622				unannotation
gene_6489	7.34114	630.101	6.42344	5e-05	0.00329305				unannotation
gene_65045	0	1.51822	inf	0.00015	0.00729893				unannotation
gene_65978	35.2091	1188.08	5.07654	5e-05	0.00329305				unannotation
gene_6602	6.99615	26.1329	1.90124	0.0027	0.0444409				unannotation
gene_66423	0.649172	16.7481	4.68926	0.00015	0.00729893				unannotation
gene_66760	9.30433	36.6202	1.97667	0.00075	0.0206384				unannotation
gene_66976	15.6516	68.8582	2.13732	0.00055	0.0170561				unannotation
gene_66985	67.7944	279.86	2.04547	0.0009	0.0232057				unannotation
gene_67333	20.1237	79.6621	1.985	0.00075	0.0206384				unannotation
gene_67693	1.3871	13.0709	3.23621	0.0007	0.0199623				unannotation
gene_68296	8.16077	100.711	3.62538	0.0001	0.0055482				unannotation
gene_68501	2.87386	13.2509	2.20503	0.0022	0.0393641				unannotation
gene_68718	0.810536	6.16391	2.9269	0.00145	0.0306388				unannotation
gene_68809	0.600597	2.32668	1.9538	0.00225	0.0399156				unannotation
gene_68819	67.0691	294.027	2.13223	0.0003	0.0116973				unannotation
gene_69254	1.9146	9.03679	2.23877	0.0029	0.0461772				unannotation
gene_69349	4.77552	35.3555	2.88821	0.00025	0.010337				unannotation
gene_69914	4.63302	18.7425	2.01629	0.00045	0.0150359				unannotation
gene_69997	0.798208	3.15099	1.98097	0.00285	0.0457462				unannotation
gene_70088	0.448275	2.23022	2.31473	0.0015	0.0312948				unannotation
gene_71244	1.56514	11.8552	2.92115	0.00145	0.0306388				unannotation
gene_71836	4.11601	19.9072	2.27397	0.00065	0.0190703				unannotation
gene_71922	2.0566	10.2996	2.32426	0.0003	0.0116973				unannotation
gene_72291	1.83494	8.6986	2.24505	0.0008	0.0215923				unannotation
gene_72599	1.42266	6.6177	2.21774	0.0002	0.00894972				unannotation
gene_72616	8.65986	23.2602	1.42545	0.00285	0.0457462				unannotation
gene_72718	21.6889	73.37	1.75823	0.00055	0.0170561				unannotation
gene_73460	0.679672	4.13933	2.60649	0.00205	0.0377233				unannotation
gene_73722	1.06369	6.48489	2.608	0.0029	0.0461772				unannotation
gene_74046	1.41128	30.3397	4.42612	5e-05	0.00329305				unannotation
gene_74270	2.27421	24.1664	3.40957	5e-05	0.00329305				unannotation
gene_74290	8.1317	32.0219	1.97743	0.0008	0.0215923				unannotation
gene_74292	1.13197	6.36012	2.49022	0.00315	0.0486847				unannotation
gene_74523	1.71018	24.303	3.82891	0.0001	0.0055482				unannotation
gene_74640	1.07819	5.38675	2.3208	0.0015	0.0312948				unannotation
gene_75083	0.300016	4.86558	4.0195	0.0007	0.0199623				unannotation
gene_75259	0.348944	2.7898	2.99909	0.00145	0.0306388				unannotation
gene_75272	5.16682	28.5875	2.46803	0.0017	0.0339016				unannotation
gene_75336	2.77774	15.2314	2.45507	0.00075	0.0206384				unannotation
gene_75533	1.95406	28.5523	3.86906	5e-05	0.00329305				unannotation
gene_75567	4.95014	14.7951	1.57958	0.00255	0.0429615				unannotation
gene_75613	5.81654	32.9067	2.50015	0.0015	0.0312948				unannotation
gene_75733	4.27312	25.2688	2.56399	0.00015	0.00729893				unannotation
gene_76081	7.29418	140.003	4.26257	5e-05	0.00329305				unannotation
gene_76425	78.8825	308.144	1.96583	0.00045	0.0150359				unannotation
gene_76672	0.480563	3.52835	2.8762	0.00225	0.0399156				unannotation
gene_76799	8.49868	39.4261	2.21384	0.00265	0.0440266				unannotation
gene_77162	8.46952	26.7898	1.66133	0.0012	0.0275971				unannotation
gene_77294	1.04685	3.71495	1.82729	0.00265	0.0440266				unannotation
gene_77532	2.53517	11.5428	2.18683	0.00285	0.0457462				unannotation
gene_77686	11.9023	40.0531	1.75068	0.0027	0.0444409				unannotation
gene_77943	1.81293	12.9516	2.83673	0.00035	0.0128122				unannotation
gene_78201	2.8552	14.2685	2.32117	0.001	0.0248474				unannotation
gene_78265	11.3619	65.7643	2.53311	5e-05	0.00329305				unannotation
gene_78432	2.26658	12.4232	2.45445	0.00035	0.0128122				unannotation
gene_78729	0.728315	5.16115	2.82506	0.00015	0.00729893				unannotation
gene_79147	1.69026	7.77662	2.2019	0.0022	0.0393641				unannotation
gene_79711	0	3.97844	inf	5e-05	0.00329305				unannotation
gene_79764	0.457081	1.91053	2.06345	0.00095	0.0241182				unannotation
gene_80330	3.68564	20.4248	2.47033	0.00055	0.0170561				unannotation
gene_81803	1.44522	11.3134	2.96867	0.00015	0.00729893				unannotation
gene_81875	12.857	43.6366	1.76298	0.0028	0.0453541				unannotation
gene_81998	2.76249	19.9311	2.85098	5e-05	0.00329305				unannotation
gene_82444	0.851601	7.11954	3.06353	0.0006	0.0181712				unannotation
gene_82530	1.59439	6.29354	1.98087	0.0024	0.0414554				unannotation
gene_83131	0.596243	6.33589	3.40957	0.0032	0.0491402				unannotation
gene_83657	8.47509	30.9791	1.86999	0.0013	0.0289513				unannotation
gene_8392	8.14149	56.1582	2.78613	0.00035	0.0128122				unannotation
gene_8401	1.86649	32.7077	4.13123	0.00285	0.0457462				unannotation
gene_84012	29.094	319.285	3.45605	0.00025	0.010337				unannotation
gene_84251	3.01615	10.657	1.82102	0.00205	0.0377233				unannotation
gene_85345	5.07569	17.5299	1.78814	0.00175	0.0343691				unannotation
gene_85382	3.14818	91.1631	4.85586	0.0003	0.0116973				unannotation
gene_86736	1.54054	5.93671	1.94623	0.00135	0.0295562				unannotation
gene_86738	8.04322	24.0346	1.57927	0.0022	0.0393641				unannotation
gene_86772	1.2459	6.58359	2.40169	0.00255	0.0429615				unannotation
gene_86834	0.714405	4.72521	2.72556	0.001	0.0248474				unannotation
gene_86943	0	2.22873	inf	5e-05	0.00329305				unannotation
gene_9613	12.5747	45.0543	1.84115	0.00055	0.0170561				unannotation

## Sheet: MYB10_Down
Query_id	CK_MYB10	MYB10	log2(fold_change)	p_value	q_value	Blast_identity	Blast_Score	Blast_Evalues	Blast_annotation
gene_42519	11.7881	0.969261	-3.60431	0.00135	0.0295562	0.4677	110.538	2.02e-24	RecName: Full=(3S,6E)-nerolidol synthase 1; Short=FaNES1 [Fragaria x ananassa]
gene_62842	5.3323	1.37306	-1.95737	0.00175	0.0343691	0.7208	348.206	6.43e-98	RecName: Full=125 kDa kinesin-related protein [Nicotiana tabacum]
gene_69287	32.0329	7.92721	-2.01467	0.00025	0.010337	0.9744	309.301	4.12e-99	RecName: Full=14-3-3-like protein F [Nicotiana tabacum]
gene_65800	4.62168	0.486886	-3.24676	0.00065	0.0190703	0.7818	93.5893	1.32e-18	RecName: Full=1-acyl-sn-glycerol-3-phosphate acyltransferase 2; AltName: Full=Lysophosphatidyl acyltransferase 2 [Brassica napus]
gene_76917	28.0426	8.97524	-1.6436	0.00215	0.0388176	0.5562	208.379	1.14e-58	RecName: Full=1-aminocyclopropane-1-carboxylate oxidase homolog; AltName: Full=Protein E8
gene_50768	14.6161	1.97554	-2.88723	0.0001	0.0055482	0.4463	110.153	5.2e-24	RecName: Full=1-aminocyclopropane-1-carboxylate oxidase; Short=ACC oxidase; AltName: Full=Ethylene-forming enzyme; Short=EFE [Musa acuminata]
gene_39513	20.1443	5.7134	-1.81795	0.00095	0.0241182	0.8954	565.844	0	RecName: Full=1-aminocyclopropane-1-carboxylate synthase 3; Short=ACC synthase 3; AltName: Full=Le-ACS3; Short=ACS-3; AltName: Full=S-adenosyl-L-methionine methylthioadenosine-lyase 3
gene_7010	9.60376	0.93587	-3.35922	0.00095	0.0241182	0.8824	551.592	0	RecName: Full=1-aminocyclopropane-1-carboxylate synthase 3; Short=ACC synthase 3; AltName: Full=Le-ACS3; Short=ACS-3; AltName: Full=S-adenosyl-L-methionine methylthioadenosine-lyase 3
gene_71270	5.18578	1.44124	-1.84725	0.00315	0.0486847	0.5086	419.853	1.13e-120	RecName: Full=1-phosphatidylinositol-3-phosphate 5-kinase FAB1B; Short=Phosphatidylinositol 3-phosphate 5-kinase; AltName: Full=FYVE finger-containing phosphoinositide kinase; AltName: Full=PIKfyve; AltName: Full=Phosphatidylinositol 3-phosphate 5-kinase type III; Short=PIPkin-III; Short=Type III PIP kinase; AltName: Full=Protein FORMS APLOID AND BINUCLEATE CELLS 1B
gene_51275	36.18	9.85322	-1.87653	0.00055	0.0170561	0.8302	103.219	3.23e-34	RecName: Full=2-oxoisovalerate dehydrogenase subunit alpha 2, mitochondrial; AltName: Full=Branched-chain alpha-keto acid dehydrogenase E1 component alpha chain; Short=BCKDE1A; Short=BCKDH E1-alpha; Flags: Precursor
gene_19220	74.6924	16.8036	-2.15219	0.00185	0.0356889	0.8947	629.402	0	RecName: Full=3-hydroxy-3-methylglutaryl-coenzyme A reductase 1; Short=HMG-CoA reductase 1; Short=HMGR; Short=HMGR1
gene_76070	36.1226	3.92075	-3.2037	5e-05	0.00329305	0.8249	595.119	0	RecName: Full=3-ketoacyl-CoA synthase 11; Short=KCS-11; AltName: Full=Very long-chain fatty acid condensing enzyme 11; Short=VLCFA condensing enzyme 11
gene_25700	37.6521	3.14013	-3.58383	5e-05	0.00329305	0.749	369.007	6.23e-117	RecName: Full=3-ketoacyl-CoA synthase 19; Short=KCS-19; AltName: Full=Very long-chain fatty acid condensing enzyme 19; Short=VLCFA condensing enzyme 19
gene_55019	16.6025	3.92729	-2.07979	0.0023	0.0404133	0.7557	452.21	3.79e-149	RecName: Full=7-deoxyloganetin glucosyltransferase; AltName: Full=Genipin glucosyltransferase; AltName: Full=UDP-glucose glucosyltransferase 2; Short=GjUGT2; AltName: Full=UDP-glycosyltransferase 85A24 [Gardenia jasminoides]
gene_41661	37.4919	11.3909	-1.71869	0.00075	0.0206384	0.7072	892.108	0	RecName: Full=9-cis-epoxycarotenoid dioxygenase NCED1, chloroplastic; AltName: Full=PvNCED1; Flags: Precursor [Phaseolus vulgaris]
gene_69874	34.4455	10.7921	-1.67434	0.00105	0.0254944	0.7948	390.193	2.06e-129	RecName: Full=9-cis-epoxycarotenoid dioxygenase NCED1, chloroplastic; AltName: Full=PvNCED1; Flags: Precursor [Phaseolus vulgaris]
gene_24601	17.619	2.28751	-2.94528	0.00015	0.00729893	0.5756	329.717	3.54e-106	RecName: Full=9-divinyl ether synthase; Short=StDES; AltName: Full=Colneleate synthase; AltName: Full=Cytochrome P450 74D4 [Capsicum annuum]
gene_80706	23.7674	1.69064	-3.81334	5e-05	0.00329305	0.5303	531.561	0	RecName: Full=9-divinyl ether synthase; Short=StDES; AltName: Full=Colneleate synthase; AltName: Full=Cytochrome P450 74D4 [Capsicum annuum]
gene_59162	20.0352	3.59047	-2.48029	0.00025	0.010337	0.6505	547.354	1.73e-163	RecName: Full=ABC transporter B family member 21; Short=ABC transporter ABCB.21; Short=AtABCB21; AltName: Full=Multidrug resistance protein 17; AltName: Full=P-glycoprotein 21
gene_16227	7.02881	1.81773	-1.95114	0.00305	0.0476622	0.5372	601.282	0	RecName: Full=ABC transporter B family member 7; Short=ABC transporter ABCB.7; Short=AtABCB7; AltName: Full=Multidrug resistance protein 7; AltName: Full=P-glycoprotein 7
gene_70798	42.5422	9.33201	-2.18864	0.00045	0.0150359	0.7469	712.22	0	RecName: Full=ABC transporter G family member 1; Short=ABC transporter ABCG.1; Short=AtABCG1; AltName: Full=White-brown complex homolog protein 1; Short=AtWBC1
gene_75335	50.2567	15.284	-1.71729	0.0009	0.0232057	0.7044	948.732	0	RecName: Full=ABC transporter G family member 16; Short=ABC transporter ABCG.16; Short=AtABCG16; AltName: Full=Probable white-brown complex homolog protein 16; Short=AtWBC16
gene_59098	5.47659	1.19058	-2.20161	0.0013	0.0289513	0.6689	373.629	1.96e-105	RecName: Full=ABC transporter G family member 28; Short=ABC transporter ABCG.28; Short=AtABCG28; AltName: Full=Putative white-brown complex homolog protein 29; Short=AtWBC29
gene_24378	25.112	3.88263	-2.69327	5e-05	0.00329305	0.5113	268.855	2.44e-78	RecName: Full=ABSCISIC ACID-INSENSITIVE 5-like protein 5; AltName: Full=ABA-responsive element-binding protein 1; AltName: Full=Abscisic acid responsive elements-binding factor 2; Short=ABRE-binding factor 2; AltName: Full=bZIP transcription factor 36; Short=AtbZIP36
gene_54947	6.34753	1.67733	-1.92003	0.0021	0.0382902	0.5266	259.996	2.82e-75	RecName: Full=ABSCISIC ACID-INSENSITIVE 5-like protein 5; AltName: Full=ABA-responsive element-binding protein 1; AltName: Full=Abscisic acid responsive elements-binding factor 2; Short=ABRE-binding factor 2; AltName: Full=bZIP transcription factor 36; Short=AtbZIP36
gene_18052	17.071	2.43205	-2.8113	0.0001	0.0055482	0.7778	475.707	2.76e-146	RecName: Full=Acid beta-fructofuranosidase 4, vacuolar; Short=At beta fruct4; Short=AtBETAFRUCT4; AltName: Full=Acid invertase 4; Short=AI 4; AltName: Full=Acid sucrose hydrolase 4; AltName: Full=Vacuolar invertase 4; Short=Inv-V4; Short=VAC-INV 4; Short=VI 4; Flags: Precursor
gene_3475	24.8985	2.96287	-3.07099	0.00015	0.00729893	0.7743	475.322	1.04e-148	RecName: Full=Acid beta-fructofuranosidase 4, vacuolar; Short=At beta fruct4; Short=AtBETAFRUCT4; AltName: Full=Acid invertase 4; Short=AI 4; AltName: Full=Acid sucrose hydrolase 4; AltName: Full=Vacuolar invertase 4; Short=Inv-V4; Short=VAC-INV 4; Short=VI 4; Flags: Precursor
gene_30014	45.8706	2.37807	-4.26971	5e-05	0.00329305	0.4979	220.705	9.98e-87	RecName: Full=ACT domain-containing protein ACR1; AltName: Full=Protein ACT DOMAIN REPEATS 1
gene_30384	129.397	30.6617	-2.07729	0.0019	0.036259	0.8447	421.779	2.49e-137	RecName: Full=Actin [Gossypium hirsutum]
gene_3580	285.733	30.4196	-3.2316	0.00035	0.0128122	0.9806	415.616	2.92e-134	RecName: Full=Actin [Nicotiana tabacum]
gene_13286	62.6803	6.70974	-3.22368	5e-05	0.00329305	0.9604	402.134	1.76e-136	RecName: Full=Actin-46
gene_56031	54.4204	4.82238	-3.49633	5e-05	0.00329305	0.96	395.971	2.52e-137	RecName: Full=Actin-46
gene_63379	81.9355	14.7528	-2.4735	0.0002	0.00894972	0.9614	413.69	2.3e-131	RecName: Full=Actin-66
gene_60580	385.942	43.6121	-3.14558	0.00195	0.0368606	1	211.46	1.76e-63	RecName: Full=Actin-85C
gene_35370	75.3722	13.6981	-2.46006	0.0011	0.0262951	0.9758	394.045	8.37e-127	RecName: Full=Actin-93, partial [Nicotiana tabacum]
gene_3184	106.604	10.4178	-3.35513	0.0001	0.0055482	0.8736	164.851	1.28e-46	RecName: Full=Actin-depolymerizing factor 7; Short=ADF-7; Short=AtADF7
gene_78392	56.2739	7.62692	-2.88329	0.0002	0.00894972	0.8851	165.622	2.45e-48	RecName: Full=Actin-depolymerizing factor 7; Short=ADF-7; Short=AtADF7
gene_54325	32.8592	7.42573	-2.14569	0.00035	0.0128122	0.4198	102.064	1.86e-21	RecName: Full=Acyl-CoA-binding domain-containing protein 3; Short=Acyl-CoA binding protein 3; Flags: Precursor
gene_21252	39.2079	9.48283	-2.04776	0.00105	0.0254944	0.8938	562.377	1.72e-177	RecName: Full=Acyl-coenzyme A oxidase 2, peroxisomal; Short=AOX 2; AltName: Full=Long-chain acyl-CoA oxidase; Short=AtCX2; Flags: Precursor
gene_29748	46.3933	10.3964	-2.15783	0.0005	0.0161107	0.7211	796.964	0	RecName: Full=Acyl-coenzyme A oxidase 2, peroxisomal; Short=AOX 2; AltName: Full=Long-chain acyl-CoA oxidase; Short=AtCX2; Flags: Precursor
gene_62778	141.099	15.1425	-3.22004	0.00205	0.0377233	0.8605	203.371	1.21e-99	RecName: Full=ADP,ATP carrier protein 3, mitochondrial; AltName: Full=ADP/ATP translocase 3; AltName: Full=Adenine nucleotide translocator 3; Short=ANT 3; Flags: Precursor
gene_10561	160.293	17.8185	-3.16927	0.003	0.0472821	0.8166	273.478	1.33e-128	RecName: Full=ADP,ATP carrier protein, mitochondrial; AltName: Full=ADP/ATP translocase; AltName: Full=Adenine nucleotide translocator; Short=ANT; Flags: Precursor
gene_14646	7.728	1.07691	-2.84319	0.00045	0.0150359	0.7678	377.096	2.42e-159	RecName: Full=ADP,ATP carrier protein, mitochondrial; AltName: Full=ADP/ATP translocase; AltName: Full=Adenine nucleotide translocator; Short=ANT; Flags: Precursor
gene_42670	4.34188	0.544366	-2.99567	0.001	0.0248474	0.9206	218.779	2.9e-153	RecName: Full=ADP,ATP carrier protein, mitochondrial; AltName: Full=ADP/ATP translocase; AltName: Full=Adenine nucleotide translocator; Short=ANT; Flags: Precursor
gene_33474	12.8303	1.57592	-3.02528	0.0002	0.00894972	0.5856	125.946	5.26e-38	RecName: Full=ADP-ribosylation factor [Vigna unguiculata]
gene_27897	25.3157	2.11377	-3.58214	0.002	0.037276	0.75	214.927	6.75e-63	RecName: Full=Alcohol dehydrogenase 1 [Petunia x hybrida]
gene_19076	124.297	17.0384	-2.86692	5e-05	0.00329305	0.7263	154.451	9.65e-100	RecName: Full=Aldehyde dehydrogenase family 2 member B4, mitochondrial; Short=ALDH2a; Flags: Precursor
gene_40874	50.1565	5.58711	-3.16626	5e-05	0.00329305	0.5578	154.066	1.39e-37	RecName: Full=Alkaline/neutral invertase A, mitochondrial; Short=A/N-INVA; Flags: Precursor
gene_44568	83.5046	13.3317	-2.64699	0.0003	0.0116973	0.8817	321.627	4.18e-94	RecName: Full=Alkaline/neutral invertase A, mitochondrial; Short=A/N-INVA; Flags: Precursor
gene_4129	8.34921	1.23555	-2.75649	0.00035	0.0128122	0.4286	93.2041	1.14e-17	RecName: Full=Alkane hydroxylase MAH1; AltName: Full=Cytochrome P450 96A15; AltName: Full=Protein MID-CHAIN ALKANE HYDROXYLASE 1
gene_41155	35.6278	6.10725	-2.54441	5e-05	0.00329305	0.4407	83.5741	8.88e-16	RecName: Full=Alpha/beta hydrolase domain-containing protein 17C
gene_18600	49.1698	5.0584	-3.28102	5e-05	0.00329305	0.9245	211.46	3.69e-62	RecName: Full=Alpha-1,4-glucan-protein synthase [UDP-forming] 1; AltName: Full=Reversibly glycosylated polypeptide 1; Short=RGP1; AltName: Full=UDP-glucose:protein transglucosylase 1; Short=UPTG 1
gene_24729	42.7128	3.63296	-3.55545	5e-05	0.00329305	0.75	271.166	1.49e-80	RecName: Full=Alpha-1,4-glucan-protein synthase [UDP-forming] 1; AltName: Full=Reversibly glycosylated polypeptide 1; Short=RGP1; AltName: Full=UDP-glucose:protein transglucosylase 1; Short=UPTG 1
gene_51537	98.9316	7.94497	-3.63832	5e-05	0.00329305	0.9238	204.912	5.59e-57	RecName: Full=Alpha-1,4-glucan-protein synthase [UDP-forming] 1; AltName: Full=Reversibly glycosylated polypeptide 1; Short=RGP1; AltName: Full=UDP-glucose:protein transglucosylase 1; Short=UPTG 1
gene_18590	35.0501	3.03777	-3.52833	5e-05	0.00329305	0.7699	187.578	1.02e-52	RecName: Full=Alpha-1,4-glucan-protein synthase [UDP-forming] 2; AltName: Full=Reversibly glycosylated polypeptide 2; Short=RGP2; AltName: Full=UDP-glucose:protein transglucosylase 2; Short=UPTG 2
gene_69482	27.1241	4.71605	-2.52392	0.0002	0.00894972	0.6197	178.333	1.66e-44	RecName: Full=Alpha-dioxygenase 1; Short=Alpha DOX1; AltName: Full=Fatty acid dioxygenase AlphaDOX1; AltName: Full=Pathogen-induced oxygenase; AltName: Full=Plant alpha dioxygenase 1; Flags: Precursor
gene_5572	26.3743	2.25498	-3.54795	0.0011	0.0262951	0.6643	175.637	1.32e-44	RecName: Full=Amino acid permease 6; AltName: Full=Amino acid transporter AAP6
gene_9491	23.3533	6.81703	-1.77641	0.0014	0.0301545	0.6871	224.557	8.82e-63	RecName: Full=Amino acid permease 6; AltName: Full=Amino acid transporter AAP6
gene_19521	30.0196	2.64758	-3.50316	5e-05	0.00329305	0.6304	498.819	6.4e-173	RecName: Full=Amino acid transporter ANTL1; AltName: Full=Aromatic and neutral amino acid transporter-like protein 1
gene_20803	78.9924	24.1532	-1.7095	0.003	0.0472821	0.9354	772.311	0	RecName: Full=Ammonium transporter 1 member 1; AltName: Full=LeAMT1;1
gene_31946	8.91327	0.645709	-3.787	0.00115	0.0268732	0.5837	266.929	2.1e-80	RecName: Full=Ankyrin repeat-containing protein At5g02620
gene_73482	3.16666	0.237377	-3.73771	0.0027	0.0444409	0.5723	180.259	2.35e-47	RecName: Full=Ankyrin repeat-containing protein At5g02620
gene_36288	5.94685	0.820686	-2.85722	0.0002	0.00894972	0.4121	125.561	2.21e-52	RecName: Full=Anoctamin-like protein At1g73020
gene_46685	3.18589	0.450873	-2.8209	0.001	0.0248474	0.3962	98.2117	5.06e-45	RecName: Full=Anoctamin-like protein Os01g0706700
gene_19987	212.459	25.0973	-3.08158	0.00225	0.0399156	0.8661	182.956	1.62e-50	RecName: Full=Aquaporin TIP1-1; AltName: Full=Aquaporin TIP; AltName: Full=Gamma-tonoplast intrinsic protein; Short=Gamma-TIP; AltName: Full=Tonoplast intrinsic protein 1-1; Short=AtTIP1;1; AltName: Full=Tonoplast intrinsic protein, root-specific RB7; Contains: RecName: Full=Aquaporin TIP1-1, N-terminally processed
gene_55936	314.662	38.7714	-3.02074	0.0023	0.0404133	0.8145	158.688	5.97e-42	RecName: Full=Aquaporin TIP2-1; AltName: Full=Delta-tonoplast intrinsic protein; Short=Delta-TIP; AltName: Full=Tonoplast intrinsic protein 2-1; Short=AtTIP2;1; Contains: RecName: Full=Aquaporin TIP2-1, N-terminally processed
gene_29098	13.074	4.08247	-1.67919	0.0023	0.0404133	0.4354	115.546	4.26e-37	RecName: Full=Arogenate dehydrogenase 1, chloroplastic; AltName: Full=TYRATC; AltName: Full=TyrAAT1; Flags: Precursor
gene_17381	72.3855	19.7306	-1.87527	0.0006	0.0181712	0.5128	109.768	2.74e-24	RecName: Full=Aspartate aminotransferase 1; AltName: Full=Transaminase A [Medicago sativa]
gene_66573	47.25	13.1788	-1.84209	0.0027	0.0444409	0.3958	122.865	3.46e-29	RecName: Full=Aspartic proteinase-like protein 1; Flags: Precursor
gene_16869	38.3671	4.78156	-3.00432	5e-05	0.00329305	0.3804	117.087	1.06e-25	RecName: Full=Aspartic proteinase-like protein 2; Flags: Precursor
gene_45156	6.70416	0.938798	-2.83617	0.00325	0.0496216	0.75	72.7886	4.56e-12	RecName: Full=AT-hook motif nuclear-localized protein 1
gene_37895	13.0682	1.09209	-3.58091	5e-05	0.00329305	0.6985	495.352	0	RecName: Full=ATPase 8, plasma membrane-type; AltName: Full=Proton pump 8
gene_77445	48.412	4.27318	-3.50198	0.00095	0.0241182	0.8977	297.745	1.18e-170	RecName: Full=ATPase 9, plasma membrane-type; AltName: Full=Proton pump 9
gene_23249	236.951	60.3412	-1.97337	0.00145	0.0306388	0.8571	89.3521	1.2e-18	RecName: Full=Autophagy-related protein 8e; AltName: Full=Autophagy-related ubiquitin-like modifier ATG8e; Short=AtAPG8e; Short=Protein autophagy 8e; Flags: Precursor
gene_22376	20.0555	6.14579	-1.70633	0.0018	0.0350349	0.2516	93.2041	1.96e-17	RecName: Full=Autophagy-related protein 9
gene_37754	33.8588	3.20762	-3.39995	5e-05	0.00329305	0.5692	65.4698	5.04e-11	RecName: Full=Auxin-induced protein 15A
gene_43007	12.2511	0.762752	-4.00555	5e-05	0.00329305	0.5692	65.4698	2.67e-11	RecName: Full=Auxin-induced protein 15A
gene_68758	3.25548	0.465808	-2.80506	0.00075	0.0206384	0.5938	68.1662	7.07e-12	RecName: Full=Auxin-induced protein 15A
gene_81196	8.39038	0.491624	-4.09311	0.00035	0.0128122	0.5938	68.5514	4.97e-12	RecName: Full=Auxin-induced protein 15A
gene_3991	60.7904	21.4804	-1.50082	0.002	0.037276	0.7397	118.627	5.56e-53	RecName: Full=Auxin-induced protein 22D; AltName: Full=Indole-3-acetic acid-induced protein ARG13
gene_78972	138.576	34.126	-2.02174	0.00055	0.0170561	0.4651	139.813	5.72e-59	RecName: Full=Auxin-induced protein 22D; AltName: Full=Indole-3-acetic acid-induced protein ARG13
gene_41615	48.6487	5.11401	-3.24987	5e-05	0.00329305	0.4775	107.842	8.57e-27	RecName: Full=Auxin-responsive protein SAUR32; AltName: Full=Protein ABOLISHED APICAL HOOK MAINTENANCE 1; AltName: Full=Protein SMALL AUXIN UP RNA 32
gene_67837	80.635	12.859	-2.64863	0.00015	0.00729893	0.52	106.301	2.06e-26	RecName: Full=Auxin-responsive protein SAUR32; AltName: Full=Protein ABOLISHED APICAL HOOK MAINTENANCE 1; AltName: Full=Protein SMALL AUXIN UP RNA 32
gene_5772	27.7163	7.71632	-1.84475	0.00015	0.00729893	0.5299	120.168	1.76e-30	RecName: Full=Auxin-responsive protein SAUR36; AltName: Full=Protein RESPONSE TO AUXINS AND GIBBERELLINS 1; AltName: Full=Protein SENESCENCE-ASSOCIATED GENE 201; AltName: Full=Protein SMALL AUXIN UP RNA 36
gene_81413	52.5803	9.32704	-2.49503	0.00205	0.0377233	0.4679	125.176	3.7e-32	RecName: Full=Auxin-responsive protein SAUR36; AltName: Full=Protein RESPONSE TO AUXINS AND GIBBERELLINS 1; AltName: Full=Protein SENESCENCE-ASSOCIATED GENE 201; AltName: Full=Protein SMALL AUXIN UP RNA 36
gene_85601	9.71444	1.50282	-2.69246	5e-05	0.00329305	0.4679	124.405	7.73e-32	RecName: Full=Auxin-responsive protein SAUR36; AltName: Full=Protein RESPONSE TO AUXINS AND GIBBERELLINS 1; AltName: Full=Protein SENESCENCE-ASSOCIATED GENE 201; AltName: Full=Protein SMALL AUXIN UP RNA 36
gene_9537	28.7112	6.25707	-2.19806	0.0008	0.0215923	0.5214	119.783	2.25e-30	RecName: Full=Auxin-responsive protein SAUR36; AltName: Full=Protein RESPONSE TO AUXINS AND GIBBERELLINS 1; AltName: Full=Protein SENESCENCE-ASSOCIATED GENE 201; AltName: Full=Protein SMALL AUXIN UP RNA 36
gene_25950	5.13982	0.31514	-4.02766	0.00245	0.0419858	0.3725	65.855	1.43e-11	RecName: Full=Auxin-responsive protein SAUR71; AltName: Full=Protein SMALL AUXIN UP RNA 71
gene_70529	14.6846	2.56447	-2.51757	0.0001	0.0055482	0.4706	90.8929	7.11e-17	RecName: Full=BAG family molecular chaperone regulator 6; AltName: Full=Bcl-2-associated athanogene 6; AltName: Full=CaM-binding protein 1
gene_6205	7.67442	1.57114	-2.28825	0.0005	0.0161107	0.3475	221.861	1.21e-62	RecName: Full=Basic 7S globulin; AltName: Full=SBg7S; Short=Bg; Contains: RecName: Full=Basic 7S globulin high kDa subunit; Contains: RecName: Full=Basic 7S globulin low kDa subunit; Flags: Precursor
gene_85463	7.86576	1.9334	-2.02445	0.00035	0.0128122	0.3484	220.32	2.48e-62	RecName: Full=Basic 7S globulin; AltName: Full=SBg7S; Short=Bg; Contains: RecName: Full=Basic 7S globulin high kDa subunit; Contains: RecName: Full=Basic 7S globulin low kDa subunit; Flags: Precursor
gene_30602	12.8533	2.32112	-2.46925	0.00025	0.010337	0.6082	121.324	5.43e-31	RecName: Full=Basic leucine zipper 43; Short=AtbZIP43; Short=bZIP protein 43
gene_11454	4.71563	0.671347	-2.81232	5e-05	0.00329305	0.5397	558.14	2.04e-165	RecName: Full=Benzaldehyde dehydrogenase (NAD(+)); AltName: Full=Aldehyde oxidase 4; Short=AO-4; Short=AtAO-4; Short=AtAO2; AltName: Full=Indole-3-acetaldehyde oxidase; Short=IAA oxidase
gene_27518	8.24832	1.05442	-2.96765	5e-05	0.00329305	0.5554	575.089	2.7e-171	RecName: Full=Benzaldehyde dehydrogenase (NAD(+)); AltName: Full=Aldehyde oxidase 4; Short=AO-4; Short=AtAO-4; Short=AtAO2; AltName: Full=Indole-3-acetaldehyde oxidase; Short=IAA oxidase
gene_31089	6.42039	0.642573	-3.32073	0.0007	0.0199623	0.9519	592.423	0	RecName: Full=Benzyl alcohol O-benzoyltransferase; AltName: Full=Benzoyl coenzyme A:benzyl alcohol benzoyl transferase [Nicotiana tabacum]
gene_81225	13.9139	3.98509	-1.80385	0.00255	0.0429615	0.5047	102.449	3e-48	RecName: Full=Beta-1,3-galactosyltransferase 7
gene_57256	24.7367	4.37421	-2.49956	0.00135	0.0295562	0.2572	92.0485	4.22e-18	RecName: Full=Beta-1,4-mannosyl-glycoprotein 4-beta-N-acetylglucosaminyltransferase; AltName: Full=N-glycosyl-oligosaccharide-glycoprotein N-acetylglucosaminyltransferase III; Short=GNT-III; Short=GlcNAc-T III; Short=N-acetylglucosaminyltransferase III
gene_65349	14.7738	3.85664	-1.93763	0.00035	0.0128122	0.2412	77.7962	2.11e-13	RecName: Full=Beta-1,4-mannosyl-glycoprotein 4-beta-N-acetylglucosaminyltransferase; AltName: Full=N-glycosyl-oligosaccharide-glycoprotein N-acetylglucosaminyltransferase III; Short=GNT-III; Short=GlcNAc-T III; Short=N-acetylglucosaminyltransferase III
gene_11528	44.0146	5.82949	-2.91654	0.0002	0.00894972	0.6932	388.652	1.53e-119	RecName: Full=Beta-amylase 3, chloroplastic; AltName: Full=1,4-alpha-D-glucan maltohydrolase; AltName: Full=Beta-amylase 8; AltName: Full=Chloroplast beta-amylase; Short=CT-BMY; Flags: Precursor
gene_15828	4.04161	0.35482	-3.50977	0.00215	0.0388176	0.4785	274.633	1.1e-81	RecName: Full=Beta-amyrin 28-oxidase; AltName: Full=Cytochrome P450 CYP716A52v2 [Panax ginseng]
gene_56249	24.2204	5.18653	-2.22338	0.00015	0.00729893	0.4223	235.343	1.57e-65	RecName: Full=Beta-amyrin 28-oxidase; AltName: Full=Cytochrome P450 CYP716A52v2 [Panax ginseng]
gene_13952	33.3857	6.39975	-2.38314	0.002	0.037276	0.7514	546.584	1.66e-176	RecName: Full=Beta-fructofuranosidase, insoluble isoenzyme 1; AltName: Full=Cell wall beta-fructosidase 1; AltName: Full=Invertase 1; AltName: Full=Sucrose hydrolase 1; Flags: Precursor [Daucus carota]
gene_16851	34.0114	3.0927	-3.45908	5e-05	0.00329305	0.5789	97.0561	8e-31	RecName: Full=Beta-glucosidase 12; Short=Os4bglu12; Flags: Precursor
gene_38926	9.29685	1.72859	-2.42714	5e-05	0.00329305	0.4537	102.449	6.6e-44	RecName: Full=Betaine aldehyde dehydrogenase 2, mitochondrial; Short=BADH; AltName: Full=Aldehyde dehydrogenase family 10 member A9; Flags: Precursor
gene_14758	38.9091	8.57595	-2.18174	0.00015	0.00729893	0.4229	132.494	2.68e-30	RecName: Full=Bifunctional 3-dehydroquinate dehydratase/shikimate dehydrogenase, chloroplastic; Short=DHQ-SDH protein; AltName: Full=DHQase-SORase; AltName: Full=Protein EMBRYO DEFECTIVE 3004; Includes: RecName: Full=Dehydroquinate dehydratase; Short=DHQ; Includes: RecName: Full=Shikimate dehydrogenase; Short=SDH; Flags: Precursor
gene_11042	44.3835	8.19832	-2.43662	5e-05	0.00329305	0.7391	191.43	4.28e-53	RecName: Full=Binding partner of ACD11 1
gene_44029	60.7009	1.49178	-5.34661	5e-05	0.00329305	0.4156	66.2402	2.06e-11	RecName: Full=Blue copper protein; AltName: Full=Blue copper-binding protein; Short=AtBCB; AltName: Full=Phytocyanin 1; AltName: Full=Stellacyanin; Flags: Precursor
gene_80596	31.0629	2.96896	-3.38716	5e-05	0.00329305	0.3485	113.62	7.24e-29	RecName: Full=BON1-associated protein 2; AltName: Full=Protein BON1-ASSOCIATED PROTEIN 1-LIKE
gene_30791	289.736	22.1233	-3.7111	0.00095	0.0241182	0.6719	102.449	9.07e-82	RecName: Full=Branched-chain-amino-acid aminotransferase 2, chloroplastic; Short=Atbcat-2; Flags: Precursor
gene_39787	35.4563	6.88805	-2.36387	0.0001	0.0055482	0.4804	116.701	8.04e-28	RecName: Full=BRI1 kinase inhibitor 1
gene_2181	12.5492	3.57714	-1.81072	0.00195	0.0368606	0.6747	120.553	1.95e-27	RecName: Full=BTB/POZ and TAZ domain-containing protein 1; AltName: Full=BTB and TAZ domain protein 1
gene_32062	125.022	6.45725	-4.27512	5e-05	0.00329305	0.646	157.918	7.18e-39	RecName: Full=BTB/POZ and TAZ domain-containing protein 1; AltName: Full=BTB and TAZ domain protein 1
gene_40504	11.0071	2.98072	-1.8847	0.00215	0.0388176	0.7475	164.466	3.65e-42	RecName: Full=BTB/POZ and TAZ domain-containing protein 1; AltName: Full=BTB and TAZ domain protein 1
gene_47302	39.2162	4.92671	-2.99275	5e-05	0.00329305	0.71	157.918	2.19e-41	RecName: Full=BTB/POZ and TAZ domain-containing protein 1; AltName: Full=BTB and TAZ domain protein 1
gene_63818	107.359	6.56832	-4.03077	5e-05	0.00329305	0.5897	265.388	5.77e-78	RecName: Full=BTB/POZ and TAZ domain-containing protein 4; AltName: Full=BTB and TAZ domain protein 4
gene_86608	86.4085	3.86726	-4.48179	5e-05	0.00329305	0.5029	172.17	5.72e-45	RecName: Full=BTB/POZ and TAZ domain-containing protein 4; AltName: Full=BTB and TAZ domain protein 4
gene_11084	14.8245	3.97636	-1.89846	0.00045	0.0150359	0.679	379.793	1.21e-110	RecName: Full=BTB/POZ domain-containing protein At2g30600
gene_46211	71.6694	3.2314	-4.47113	5e-05	0.00329305	0.4237	96.2857	1.82e-19	RecName: Full=Caffeoylshikimate esterase; AltName: Full=Lysophospholipase 2; Short=LysoPL2
gene_55141	10.9027	1.38395	-2.97781	5e-05	0.00329305	0.4364	92.8189	1.68e-18	RecName: Full=Caffeoylshikimate esterase; AltName: Full=Lysophospholipase 2; Short=LysoPL2
gene_70055	82.7592	7.00233	-3.56301	5e-05	0.00329305	0.4153	93.5893	1.18e-18	RecName: Full=Caffeoylshikimate esterase; AltName: Full=Lysophospholipase 2; Short=LysoPL2
gene_31110	14.1955	4.25483	-1.73826	0.00155	0.0319895	0.7568	65.4698	2.26e-16	RecName: Full=Calcineurin B-like protein 10; AltName: Full=SOS3-like calcium binding protein 8; Short=SCaBP8
gene_40009	32.8097	10.4056	-1.65676	0.0031	0.048145	0.439	92.4337	1.06e-18	RecName: Full=Calcineurin B-like protein 10; AltName: Full=SOS3-like calcium binding protein 8; Short=SCaBP8
gene_20053	76.5073	20.0281	-1.93357	0.0022	0.0393641	0.6791	174.481	2.06e-47	RecName: Full=Calcium uniporter protein 2, mitochondrial; Flags: Precursor
gene_37124	69.0151	19.3535	-1.83432	0.00105	0.0254944	0.4271	146.362	1.2e-37	RecName: Full=Calcium uniporter protein 2, mitochondrial; Flags: Precursor
gene_34178	22.226	6.14981	-1.85363	0.0006	0.0181712	0.5156	195.667	9.26e-54	RecName: Full=Calcium uniporter protein 5, mitochondrial; Flags: Precursor
gene_3403	72.0664	14.9824	-2.26605	0.00045	0.0150359	0.6478	208.379	5.97e-65	RecName: Full=Calcium-binding allergen Ole e 8; AltName: Full=PCA18/PCA23; AltName: Allergen=Ole e 8 [Olea europaea]
gene_80359	5.67554	0.747281	-2.92504	0.0023	0.0404133	0.5027	128.257	6.74e-34	RecName: Full=Calcium-binding protein CML37; AltName: Full=Calmodulin-like protein 37
gene_34498	28.8243	1.82573	-3.98074	0.00175	0.0343691	0.563	148.288	4.81e-43	RecName: Full=Calcium-binding protein CML38; AltName: Full=Calmodulin-like protein 38
gene_23940	8.696	0.850431	-3.35409	5e-05	0.00329305	0.8295	320.472	1.14e-94	RecName: Full=Calcium-dependent protein kinase 11; AltName: Full=Calcium-dependent protein kinase isoform CDPK2; Short=AtCDPK2
gene_33010	11.3748	1.55233	-2.87334	5e-05	0.00329305	0.592	345.125	3.41e-101	RecName: Full=Calcium-dependent protein kinase 20
gene_74346	36.2488	7.58511	-2.25669	0.00095	0.0241182	0.5789	149.828	4.03e-81	RecName: Full=Calcium-dependent protein kinase 32
gene_73249	27.4441	8.67871	-1.66094	0.0019	0.036259	0.6879	231.106	5.51e-63	RecName: Full=Calcium-dependent protein kinase 7; AltName: Full=Calmodulin-domain protein kinase CDPK isoform 7
gene_20554	7.52909	1.60263	-2.23203	0.00075	0.0206384	0.6284	304.679	1.76e-87	RecName: Full=Calcium-dependent protein kinase; Short=CDPK [Daucus carota]
gene_85476	5.07218	0.632727	-3.00295	0.0003	0.0116973	0.648	305.834	4.45e-88	RecName: Full=Calcium-dependent protein kinase; Short=CDPK [Daucus carota]
gene_45699	25.0142	0.533571	-5.55092	5e-05	0.00329305	0.6578	1258.05	0	RecName: Full=Calcium-transporting ATPase 12, plasma membrane-type; AltName: Full=Ca(2+)-ATPase isoform 12
gene_27400	68.3928	20.5912	-1.73181	0.00285	0.0457462	0.6134	372.474	6.22e-113	RecName: Full=Calcium-transporting ATPase 2, plasma membrane-type; AltName: Full=Ca(2+)-ATPase isoform 2
gene_86607	4.1502	1.10717	-1.9063	0.0007	0.0199623	0.8107	1085.48	0	RecName: Full=Calcium-transporting ATPase 2, plasma membrane-type; AltName: Full=Ca(2+)-ATPase isoform 2
gene_1460	32.3982	10.148	-1.67472	0.00215	0.0388176	0.3441	90.8929	8.36e-20	RecName: Full=Calmodulin-binding protein 25; Short=AtCAMBP25; AltName: Full=VQ motif-containing protein 15; Short=AtVQ15
gene_13113	27.5286	5.62421	-2.29121	0.0001	0.0055482	0.7973	216.853	2.85e-68	RecName: Full=Calmodulin-like protein 3
gene_64253	247.868	2.99091	-6.37285	5e-05	0.00329305	0.5068	521.931	4.44e-178	RecName: Full=Cannabidiolic acid synthase; AltName: Full=CBDA synthase.; Flags: Precursor [Cannabis sativa]
gene_71595	186.206	0.754592	-7.94699	5e-05	0.00329305	0.5203	466.463	9.19e-158	RecName: Full=Cannabidiolic acid synthase; AltName: Full=CBDA synthase.; Flags: Precursor [Cannabis sativa]
gene_33088	23.3538	3.36187	-2.79632	0.0001	0.0055482	0.9792	97.8265	2.51e-57	RecName: Full=Carbonic anhydrase, chloroplastic; AltName: Full=Carbonate dehydratase; Flags: Precursor [Nicotiana tabacum]
gene_42925	144.525	40.9952	-1.81779	0.0026	0.0435891	0.697	99.3673	4.45e-20	RecName: Full=Carbonic anhydrase, chloroplastic; AltName: Full=Carbonate dehydratase; Flags: Precursor [Nicotiana tabacum]
gene_41892	42.3022	11.1867	-1.91895	0.0009	0.0232057	0.6705	93.5893	1.59e-19	RecName: Full=CASP-like protein 1E1; Short=GmCASPL1E1
gene_32374	13.0727	2.37981	-2.45764	0.00165	0.0332927	0.6719	76.2554	5.65e-20	RecName: Full=CASP-like protein 4B1; Short=AlCASPL4B1
gene_37316	262.639	75.9095	-1.79073	0.00225	0.0399156	0.9608	315.849	4.57e-94	RecName: Full=Catalase isozyme 3 [Nicotiana plumbaginifolia]
gene_59787	17.1384	1.67829	-3.35217	0.0002	0.00894972	0.3905	283.493	2.41e-78	RecName: Full=Cation/H(+) antiporter 15; AltName: Full=Protein CATION/H+ EXCHANGER 15; Short=AtCHX15
gene_61617	10.6822	0.921176	-3.53559	5e-05	0.00329305	0.4693	332.413	1.31e-103	RecName: Full=Cation/H(+) antiporter 15; AltName: Full=Protein CATION/H+ EXCHANGER 15; Short=AtCHX15
gene_19820	2.64254	0.160716	-4.03934	0.0016	0.0326415	0.5783	479.174	0	RecName: Full=Cation/H(+) antiporter 18; AltName: Full=Protein CATION/H+ EXCHANGER 18; Short=AtCHX18
gene_25598	9.18287	1.57564	-2.54301	0.00135	0.0295562	0.3992	172.555	6.27e-44	RecName: Full=Cation/H(+) antiporter 2; AltName: Full=Protein CATION/H+ EXCHANGER 2; Short=AtCHX2
gene_25599	14.9153	1.03948	-3.84286	0.0004	0.0140413	0.4404	240.35	8.23e-70	RecName: Full=Cation/H(+) antiporter 2; AltName: Full=Protein CATION/H+ EXCHANGER 2; Short=AtCHX2
gene_62864	17.302	1.84367	-3.23029	5e-05	0.00329305	0.4226	260.381	6.22e-72	RecName: Full=Cation/H(+) antiporter 2; AltName: Full=Protein CATION/H+ EXCHANGER 2; Short=AtCHX2
gene_39987	16.8356	2.1945	-2.93955	0.00015	0.00729893	0.3877	287.345	1.01e-79	RecName: Full=Cation/H(+) antiporter 3; AltName: Full=Protein CATION/H+ EXCHANGER 3; Short=AtCHX3
gene_68480	6.90133	0.937667	-2.87973	0.00035	0.0128122	0.3877	289.271	4.3e-81	RecName: Full=Cation/H(+) antiporter 3; AltName: Full=Protein CATION/H+ EXCHANGER 3; Short=AtCHX3
gene_42302	2.97928	0.392574	-2.92392	0.0017	0.0339016	0.6846	581.637	0	RecName: Full=CBL-interacting protein kinase 2; AltName: Full=OsCIPK02
gene_71678	26.3135	7.34601	-1.84077	0.00305	0.0476622	0.6333	399.053	5.68e-128	RecName: Full=CBL-interacting protein kinase 5; AltName: Full=OsCIPK05
gene_64414	6.07803	0.767878	-2.98465	5e-05	0.00329305	0.6726	588.571	0	RecName: Full=CBL-interacting serine/threonine-protein kinase 10; AltName: Full=SNF1-related kinase 3.8; AltName: Full=SOS2-like protein kinase PKS2; AltName: Full=SOS3-interacting protein 1
gene_23540	8.02662	1.34764	-2.57436	0.0004	0.0140413	0.6446	475.322	7.18e-164	RecName: Full=CBL-interacting serine/threonine-protein kinase 11; AltName: Full=SNF1-related kinase 3.22; AltName: Full=SOS2-like protein kinase PKS5; AltName: Full=SOS3-interacting protein 4
gene_26839	142.046	14.0159	-3.34121	0.00175	0.0343691	0.6517	521.161	5.39e-176	RecName: Full=CBL-interacting serine/threonine-protein kinase 11; AltName: Full=SNF1-related kinase 3.22; AltName: Full=SOS2-like protein kinase PKS5; AltName: Full=SOS3-interacting protein 4
gene_39858	7.7407	1.16211	-2.73572	0.00065	0.0190703	0.663	462.611	5.98e-156	RecName: Full=CBL-interacting serine/threonine-protein kinase 11; AltName: Full=SNF1-related kinase 3.22; AltName: Full=SOS2-like protein kinase PKS5; AltName: Full=SOS3-interacting protein 4
gene_42295	60.7205	6.74706	-3.16985	0.00035	0.0128122	0.7463	297.36	1.92e-91	RecName: Full=CBL-interacting serine/threonine-protein kinase 11; AltName: Full=SNF1-related kinase 3.22; AltName: Full=SOS2-like protein kinase PKS5; AltName: Full=SOS3-interacting protein 4
gene_64426	58.659	8.41829	-2.80075	0.00025	0.010337	0.7475	297.745	2.22e-90	RecName: Full=CBL-interacting serine/threonine-protein kinase 11; AltName: Full=SNF1-related kinase 3.22; AltName: Full=SOS2-like protein kinase PKS5; AltName: Full=SOS3-interacting protein 4
gene_47753	7.05763	1.68222	-2.06882	0.0009	0.0232057	0.5316	409.838	2.46e-136	RecName: Full=CBL-interacting serine/threonine-protein kinase 7; AltName: Full=SNF1-related kinase 3.10; AltName: Full=SOS2-like protein kinase PKS7; AltName: Full=Serine/threonine-protein kinase SR2; Short=AtSR2; Short=AtSRPK1
gene_50362	6.56409	0.931819	-2.81647	0.00035	0.0128122	0.5306	105.916	3.08e-23	RecName: Full=CBL-interacting serine/threonine-protein kinase 9; AltName: Full=SNF1-related kinase 3.12; AltName: Full=SOS2-like protein kinase PKS6
gene_2059	37.0373	8.66668	-2.09543	0.00125	0.0283252	0.75	73.559	1.33e-24	RecName: Full=CBS domain-containing protein CBSCBSPB3
gene_41875	34.6155	9.1842	-1.91419	0.00145	0.0306388	0.4589	86.6557	6.41e-27	RecName: Full=CBS domain-containing protein CBSCBSPB3
gene_4174	15.3112	1.26963	-3.59211	5e-05	0.00329305	0.806	114.39	1.33e-39	RecName: Full=CBS domain-containing protein CBSCBSPB5 &gt;gi|347662483|sp|Q0WLC7.2|Y5053_ARATH RecName: Full=CBS domain-containing protein CBSCBSPB4
gene_11156	33.8077	5.25916	-2.68445	0.0002	0.00894972	0.4539	194.512	2.76e-52	RecName: Full=CBS domain-containing protein CBSX5
gene_24622	24.84	3.53243	-2.81393	5e-05	0.00329305	0.471	192.2	2.32e-51	RecName: Full=CBS domain-containing protein CBSX5
gene_28314	68.6464	8.33255	-3.04235	5e-05	0.00329305	0.44	192.2	1.65e-51	RecName: Full=CBS domain-containing protein CBSX5
gene_67883	25.0931	3.02226	-3.05359	0.0001	0.0055482	0.5	153.68	6.02e-41	RecName: Full=CBS domain-containing protein CBSX5
gene_67886	36.332	5.50206	-2.7232	0.00115	0.0268732	0.4537	87.0409	1.95e-19	RecName: Full=CBS domain-containing protein CBSX5
gene_27193	15.5995	5.1592	-1.59628	0.00245	0.0419858	0.9394	201.06	3.01e-59	RecName: Full=CDPK-related kinase 7; Short=AtCRK7; AltName: Full=Calcium/calmodulin-dependent protein kinase CRK7
gene_18407	27.8257	8.94821	-1.63675	0.00315	0.0486847	0.4809	184.496	2.36e-48	RecName: Full=Cellulose synthase-like protein G2; Short=AtCslG2
gene_8988	21.2915	3.87764	-2.45703	0.00055	0.0170561	0.7601	421.394	1.89e-140	RecName: Full=Chalcone synthase J; AltName: Full=Naringenin-chalcone synthase J
gene_37253	126.447	36.1382	-1.80694	0.00075	0.0206384	0.7128	133.65	1.46e-32	RecName: Full=Chaperone protein ClpD, chloroplastic; AltName: Full=ATP-dependent Clp protease ATP-binding subunit ClpD homolog; AltName: Full=Casein lytic proteinase D; AltName: Full=ERD1 protein; AltName: Full=Protein EARLY RESPONSIVE TO DEHYDRATION 1; AltName: Full=Protein SENESCENCE ASSOCIATED GENE 15; Flags: Precursor
gene_28404	17.0339	3.10594	-2.45531	0.0004	0.0140413	0.4537	88.5817	2.53e-19	RecName: Full=Chaperone protein dnaJ 11, chloroplastic; Short=AtDjC11; Short=AtJ11; Flags: Precursor
gene_822	58.0446	16.2422	-1.83741	0.0007	0.0199623	0.5333	124.02	1.25e-31	RecName: Full=Chaperone protein dnaJ 11, chloroplastic; Short=AtDjC11; Short=AtJ11; Flags: Precursor
gene_3226	8.76632	1.20996	-2.85701	0.00035	0.0128122	0.5434	231.106	1.2e-77	RecName: Full=Chaperone protein dnaJ 49; Short=AtDjC49; Short=AtJ49
gene_4739	17.6152	3.83697	-2.19878	0.00185	0.0356889	0.6301	208.379	2.82e-60	RecName: Full=Chitinase 6; AltName: Full=Pathogenesis related (PR)-3 chitinase 6; Flags: Precursor
gene_31007	8.6513	2.36444	-1.87142	0.00025	0.010337	0.5572	629.402	0	RecName: Full=Chitin-inducible gibberellin-responsive protein 1
gene_24333	33.8624	4.47876	-2.91851	5e-05	0.00329305	0.8462	95.1301	1.26e-21	RecName: Full=Choline-phosphate cytidylyltransferase 1; Short=AtCCT1; AltName: Full=CTP:phosphocholine cytidylyltransferase 1; AltName: Full=Phosphorylcholine transferase 1
gene_37586	7.68462	1.85356	-2.05167	0.00095	0.0241182	0.3469	164.466	1.71e-80	RecName: Full=Copia protein; AltName: Full=Gag-int-pol protein; Contains: RecName: Full=Copia VLP protein; Contains: RecName: Full=Copia protease [Drosophila melanogaster]
gene_490	16.733	5.09041	-1.71684	0.00135	0.0295562	0.2859	297.745	2.74e-88	RecName: Full=Copia protein; AltName: Full=Gag-int-pol protein; Contains: RecName: Full=Copia VLP protein; Contains: RecName: Full=Copia protease [Drosophila melanogaster]
gene_7973	6.58617	1.4714	-2.16225	0.001	0.0248474	0.3261	172.94	1.15e-71	RecName: Full=Copia protein; AltName: Full=Gag-int-pol protein; Contains: RecName: Full=Copia VLP protein; Contains: RecName: Full=Copia protease [Drosophila melanogaster]
gene_7326	38.5679	9.27348	-2.05622	5e-05	0.00329305	0.5656	423.705	3.37e-139	RecName: Full=Crocetin glucosyltransferase, chloroplastic; AltName: Full=UDP-glucose glucosyltransferase 1; Short=GjUGT1; AltName: Full=UDP-glycosyltransferase 75L6; Flags: Precursor [Gardenia jasminoides]
gene_17098	8.46897	1.4881	-2.50871	0.00195	0.0368606	0.8091	193.356	7.14e-49	RecName: Full=CSC1-like protein At4g02900
gene_23047	11.242	3.3443	-1.74912	0.00175	0.0343691	0.7333	119.013	1.28e-28	RecName: Full=CTP synthase 2; AltName: Full=CTP synthetase 2; AltName: Full=UTP--ammonia ligase 2 [Xenopus laevis]
gene_46678	36.5267	1.40379	-4.70156	0.00045	0.0150359	0.411	60.077	3.87e-18	RecName: Full=Cucumber peeling cupredoxin; Short=CPC; AltName: Full=Stellacyanin [Cucumis sativus]
gene_25743	249.643	59.9141	-2.0589	0.00035	0.0128122	0.75	120.553	5.45e-29	RecName: Full=Cyanate hydratase; Short=Cyanase; AltName: Full=Cyanate hydrolase; AltName: Full=Cyanate lyase [Medicago truncatula]
gene_11723	19.8899	5.32	-1.90254	0.0023	0.0404133	0.5517	126.331	1.08e-49	RecName: Full=Cyclase-associated protein 1; Short=AtCAP1; AltName: Full=Adenylyl cyclase-associated protein
gene_75520	43.3585	5.00626	-3.11451	5e-05	0.00329305	0.6959	454.136	2.87e-149	RecName: Full=Cycloartenol-C-24-methyltransferase; AltName: Full=24-sterol C-methyltransferase 1; Short=Sterol C-methyltransferase 1; AltName: Full=Protein CEPHALOPOD; AltName: Full=Protein STEROL METHYLTRANSFERASE 1
gene_39617	48.9425	9.25525	-2.40274	0.0001	0.0055482	0.6707	219.935	1.31e-60	RecName: Full=Cysteine proteinase RD21a; Short=RD21; Flags: Precursor
gene_60225	29.0935	3.97373	-2.87213	5e-05	0.00329305	0.7285	214.542	5.88e-59	RecName: Full=Cysteine proteinase RD21a; Short=RD21; Flags: Precursor
gene_25263	10.2162	2.90777	-1.81287	0.0015	0.0312948	0.6329	113.235	8.17e-45	RecName: Full=Cysteine-rich receptor-like protein kinase 21; Short=Cysteine-rich RLK21; Flags: Precursor
gene_36337	101.344	9.20194	-3.46118	0.00115	0.0268732	0.418	154.451	1.15e-38	RecName: Full=Cytochrome b561 and DOMON domain-containing protein At5g47530; AltName: Full=Protein b561A.tha10; Flags: Precursor
gene_59539	47.9103	5.02453	-3.25328	5e-05	0.00329305	0.4074	154.451	1.09e-38	RecName: Full=Cytochrome b561 and DOMON domain-containing protein At5g47530; AltName: Full=Protein b561A.tha10; Flags: Precursor
gene_71560	5.15009	0.858258	-2.58511	0.00135	0.0295562	0.4356	199.519	6.16e-91	RecName: Full=Cytochrome P450 71A1; AltName: Full=ARP-2; AltName: Full=CYPLXXIA1 [Persea americana]
gene_1339	13.5619	2.19769	-2.6255	0.00275	0.0449242	0.6165	273.092	3.16e-81	RecName: Full=Cytochrome P450 71A6, partial [Nepeta racemosa]
gene_83033	319.908	21.7341	-3.87962	0.0001	0.0055482	0.6219	272.322	6.2e-80	RecName: Full=Cytochrome P450 71A9; AltName: Full=Cytochrome P450 CP1
gene_70113	106.218	24.2836	-2.12897	0.00065	0.0190703	0.7673	317.005	2.47e-99	RecName: Full=Cytochrome P450 71D7 [Solanum chacoense]
gene_51628	84.8	24.4795	-1.79249	0.0031	0.048145	0.7452	430.639	2.45e-139	RecName: Full=Cytochrome P450 76A2; AltName: Full=CYPLXXVIA2; AltName: Full=Cytochrome P-450EG7 [Solanum melongena]
gene_53406	161.017	14.2018	-3.50307	5e-05	0.00329305	0.8308	357.066	1.41e-110	RecName: Full=Cytochrome P450 76A2; AltName: Full=CYPLXXVIA2; AltName: Full=Cytochrome P-450EG7 [Solanum melongena]
gene_55021	59.1914	11.9398	-2.30961	5e-05	0.00329305	0.7484	418.698	5.49e-136	RecName: Full=Cytochrome P450 76A2; AltName: Full=CYPLXXVIA2; AltName: Full=Cytochrome P-450EG7 [Solanum melongena]
gene_31214	29.8602	9.22075	-1.69527	0.0028	0.0453541	0.5813	262.692	6.8e-78	RecName: Full=Cytochrome P450 76C4
gene_54220	30.4424	1.64228	-4.21231	0.00015	0.00729893	0.5706	219.935	8.07e-65	RecName: Full=Cytochrome P450 76C4
gene_79890	3.8627	0.739695	-2.38461	0.00145	0.0306388	0.5222	203.371	2.97e-54	RecName: Full=Cytochrome P450 81D11
gene_27277	16.1145	2.3251	-2.79299	0.00015	0.00729893	0.4737	259.225	1.18e-71	RecName: Full=Cytochrome P450 82A3; AltName: Full=Cytochrome P450 CP6
gene_38438	163.28	25.0509	-2.70441	0.003	0.0472821	0.5	71.2478	1.28e-14	RecName: Full=Cytochrome P450 82A4; AltName: Full=Cytochrome P450 CP9
gene_71705	5.69159	1.12384	-2.34039	0.0015	0.0312948	0.6183	207.608	1.47e-55	RecName: Full=Cytochrome P450 82C3
gene_31237	21.0799	1.4984	-3.81438	0.0001	0.0055482	0.4131	206.838	2.48e-57	RecName: Full=Cytochrome P450 83B1; AltName: Full=Protein ALTERED TRYPTOPHAN REGULATION 4; AltName: Full=Protein RED ELONGATED 1; AltName: Full=Protein SUPERROOT 2
gene_33844	22.4102	2.58611	-3.1153	5e-05	0.00329305	0.5245	317.775	9.32e-94	RecName: Full=Cytochrome P450 84A1; AltName: Full=Ferulate-5-hydroxylase; Short=F5H
gene_15572	41.7738	9.47123	-2.14098	0.0011	0.0262951	0.3621	112.464	2.73e-24	RecName: Full=Cytochrome P450 87A3
gene_39318	9.32737	1.87477	-2.31476	0.00035	0.0128122	0.637	614.379	0	RecName: Full=Cytochrome P450 94A1; AltName: Full=P450-dependent fatty acid omega-hydroxylase [Vicia sativa]
gene_74499	46.8744	5.85749	-3.00044	0.00075	0.0206384	0.6447	588.186	0	RecName: Full=Cytochrome P450 94A1; AltName: Full=P450-dependent fatty acid omega-hydroxylase [Vicia sativa]
gene_10111	10.0337	2.49149	-2.00978	0.0006	0.0181712	0.5854	543.117	0	RecName: Full=Cytochrome P450 94A2; AltName: Full=P450-dependent fatty acid omega-hydroxylase [Vicia sativa]
gene_68340	110.699	18.5671	-2.57582	0.0006	0.0181712	0.6562	659.062	0	RecName: Full=Cytochrome P450 94A2; AltName: Full=P450-dependent fatty acid omega-hydroxylase [Vicia sativa]
gene_16467	7.72647	1.10776	-2.80216	0.0003	0.0116973	0.7083	210.305	7.85e-56	RecName: Full=Cytochrome P450 CYP72A219; AltName: Full=Cytochrome P450 CYP72A129 [Panax ginseng]
gene_77902	17.6545	2.31247	-2.93253	0.0003	0.0116973	0.6082	233.032	8.6e-86	RecName: Full=Cytokinin dehydrogenase 11; AltName: Full=Cytokinin oxidase 11; Short=OsCKX11; Flags: Precursor
gene_41685	43.731	11.3279	-1.94877	0.00035	0.0128122	0.434	85.8853	2.12e-17	RecName: Full=dCTP pyrophosphatase 1; AltName: Full=Deoxycytidine-triphosphatase 1; Short=dCTPase 1; AltName: Full=RS21-C6; AltName: Full=XTP3-transactivated gene A protein homolog
gene_26370	6.3409	0	#NAME?	5e-05	0.00329305	0.3739	137.117	2.88e-33	RecName: Full=Deacetylvindoline O-acetyltransferase; AltName: Full=Acetyl-coenzyme A:deacetylvindoline 4-O-acetyltransferase [Catharanthus roseus]
gene_47007	6.91044	0.970647	-2.83176	0.00045	0.0150359	0.3981	134.42	8.5e-33	RecName: Full=Dehydration-responsive element-binding protein 2C; Short=Protein DREB2C
gene_80851	13.4324	1.08991	-3.62343	0.0001	0.0055482	0.4204	190.274	7.34e-52	RecName: Full=Dehydration-responsive protein RD22; Flags: Precursor
gene_25912	129.718	14.5292	-3.15835	0.0001	0.0055482	0.7432	333.954	2.24e-106	RecName: Full=Delta(8)-fatty-acid desaturase; AltName: Full=Delta(8)-sphingolipid desaturase
gene_29818	28.8792	5.63587	-2.35732	0.0003	0.0116973	0.7388	701.049	0	RecName: Full=Delta(8)-fatty-acid desaturase; AltName: Full=Delta(8)-sphingolipid desaturase
gene_71760	18.5171	2.72278	-2.76571	5e-05	0.00329305	0.7411	720.694	0	RecName: Full=Delta(8)-fatty-acid desaturase; AltName: Full=Delta(8)-sphingolipid desaturase
gene_80404	7.58639	1.79338	-2.08073	0.00115	0.0268732	0.5899	403.675	1.13e-120	RecName: Full=Diacylglycerol kinase 2; Short=AtDGK2; Short=DAG kinase 2; AltName: Full=Diglyceride kinase 2; Short=DGK 2
gene_72331	29.9478	6.53214	-2.19682	0.0004	0.0140413	0.5221	129.413	1.04e-28	RecName: Full=DNA polymerase; AltName: Full=S-1 DNA ORF 3
gene_55945	8.89786	2.24567	-1.98631	0.0032	0.0491402	0.6735	69.707	1.91e-12	RecName: Full=DNA repair protein XRCC3 homolog; AltName: Full=X-ray repair cross-complementing protein 3 homolog; Short=AtXRCC3
gene_32235	10.8239	1.48502	-2.86567	0.001	0.0248474	0.6034	74.3294	3e-12	RecName: Full=DNA replication ATP-dependent helicase/nuclease DNA2; Includes: RecName: Full=DNA replication nuclease DNA2; Includes: RecName: Full=DNA replication ATP-dependent helicase DNA2
gene_51414	101.465	23.2689	-2.12451	0.00155	0.0319895	0.625	237.269	6e-69	RecName: Full=DNA-directed RNA polymerase V subunit 7
gene_37296	21.9151	7.12949	-1.62005	0.00295	0.0467712	0.4929	270.011	2.12e-117	RecName: Full=DnaJ protein ERDJ3A; AltName: Full=Chaperone protein dnaJ 63; Short=AtDjA63; Short=AtJ63; AltName: Full=Endoplasmic reticulum dnaJ domain-containing protein 3A; Short=AtERdj3A; AltName: Full=Protein SCJ1 homolog ERDJ3A; AltName: Full=THERMOSENSITIVE MALE STERILE 1, TMS1; Flags: Precursor
gene_22589	28.8442	2.47786	-3.54112	5e-05	0.00329305	0.5062	129.028	9.95e-30	RecName: Full=DUF21 domain-containing protein At2g14520; AltName: Full=CBS domain-containing protein CBSDUF3
gene_27963	13.2815	2.94125	-2.17492	0.0005	0.0161107	0.4316	129.028	2.82e-34	RecName: Full=DUF21 domain-containing protein At4g14230; AltName: Full=CBS domain-containing protein CBSDUF2
gene_25487	3.04136	0.546	-2.47774	0.00055	0.0170561	0.502	224.557	1.27e-68	RecName: Full=Dynamin-related protein 1E; AltName: Full=Dynamin-like protein 4; AltName: Full=Dynamin-like protein DLP2; AltName: Full=Dynamin-like protein E
gene_59844	31.3418	2.91841	-3.42483	5e-05	0.00329305	0.4784	196.438	7.2e-56	RecName: Full=E3 ubiquitin-protein ligase ATL4; AltName: Full=Protein ARABIDOPSIS TOXICOS EN LEVADURA 4; Short=Protein ATL4; AltName: Full=RING-H2 finger protein ATL4; AltName: Full=RING-H2 finger protein RHX1a
gene_9618	30.8617	2.70031	-3.51462	0.0001	0.0055482	0.4824	199.519	1.06e-57	RecName: Full=E3 ubiquitin-protein ligase ATL4; AltName: Full=Protein ARABIDOPSIS TOXICOS EN LEVADURA 4; Short=Protein ATL4; AltName: Full=RING-H2 finger protein ATL4; AltName: Full=RING-H2 finger protein RHX1a
gene_75024	12.6824	2.69139	-2.2364	0.00035	0.0128122	0.4368	216.853	1.44e-61	RecName: Full=E3 ubiquitin-protein ligase ATL6; AltName: Full=RING-H2 finger protein ATL6; Flags: Precursor
gene_5182	12.4188	3.20069	-1.95608	0.00135	0.0295562	0.5036	129.798	2.07e-30	RecName: Full=E3 ubiquitin-protein ligase BAH1; AltName: Full=Protein BENZOIC ACID HYPERSENSITIVE 1; AltName: Full=Protein NITROGEN LIMITATION ADAPTATION
gene_55138	8.20626	1.54426	-2.40981	0.00085	0.0223989	0.5721	481.1	2.91e-165	RecName: Full=E3 ubiquitin-protein ligase PUB23; AltName: Full=Plant U-box protein 23; AltName: Full=U-box domain-containing protein 23
gene_86796	99.5448	21.6583	-2.20043	0.00145	0.0306388	0.4308	81.6481	2.7e-31	RecName: Full=E3 ubiquitin-protein ligase RGLG2; AltName: Full=RING domain ligase 2
gene_53054	76.229	20.9492	-1.86345	0.0013	0.0289513	0.8291	375.17	3.22e-121	RecName: Full=E3 ubiquitin-protein ligase RMA1H1; AltName: Full=Protein RING membrane-anchor 1 homolog 1 [Capsicum annuum]
gene_74017	17.9812	2.5279	-2.83047	5e-05	0.00329305	0.61	283.493	2.87e-88	RecName: Full=E3 ubiquitin-protein ligase RMA1H1; AltName: Full=Protein RING membrane-anchor 1 homolog 1 [Capsicum annuum]
gene_74264	36.3746	5.22587	-2.79919	5e-05	0.00329305	0.6132	258.455	1.1e-78	RecName: Full=E3 ubiquitin-protein ligase RMA1H1; AltName: Full=Protein RING membrane-anchor 1 homolog 1 [Capsicum annuum]
gene_68846	11.7856	2.25238	-2.38751	0.00045	0.0150359	0.4273	166.392	2.05e-44	RecName: Full=E3 ubiquitin-protein ligase RMA3; AltName: Full=Protein RING membrane-anchor 3
gene_43184	25.159	7.73802	-1.70104	0.0014	0.0301545	0.5764	159.073	7.17e-39	RecName: Full=E3 ubiquitin-protein ligase XBAT32; AltName: Full=Ankyrin repeat domain and RING finger-containing protein XBAT32; AltName: Full=Protein XB3 homolog 2
gene_5254	38.0259	10.7951	-1.81661	0.00115	0.0268732	0.5798	197.593	1.63e-51	RecName: Full=E3 ubiquitin-protein ligase XBAT33; AltName: Full=Ankyrin repeat domain and RING finger-containing protein XBAT33; AltName: Full=Protein XB3 homolog 3
gene_74366	107.934	27.7448	-1.95986	0.0016	0.0326415	0.6	97.4413	1.13e-20	RecName: Full=Early nodulin-like protein 2; AltName: Full=Phytocyanin-like protein; Flags: Precursor
gene_47225	24.0471	2.57992	-3.22047	0.00025	0.010337	0.4625	72.7886	9.44e-14	RecName: Full=EG45-like domain containing protein 2; AltName: Full=Plant natriuretic peptide A; Short=AtEXPR3; Short=AtPNP-A; Short=Ath-ExpGamma-1.2; Flags: Precursor
gene_11848	26.1066	7.69256	-1.76288	0.001	0.0248474	0.7429	172.94	3.58e-50	RecName: Full=EID1-like F-box protein 3
gene_17100	31.4867	4.72824	-2.73537	5e-05	0.00329305	0.6194	317.775	6.95e-103	RecName: Full=EID1-like F-box protein 3
gene_10470	103.894	29.209	-1.83063	0.0027	0.0444409	0.75	110.538	4.91e-24	RecName: Full=Electron transfer flavoprotein subunit alpha, mitochondrial; Short=Alpha-ETF; Flags: Precursor
gene_60987	84.3564	8.18556	-3.36534	5e-05	0.00329305	0.4984	274.248	1.23e-85	RecName: Full=Epidermis-specific secreted glycoprotein EP1; AltName: Full=52/54 kDa medium protein; Flags: Precursor [Daucus carota]
gene_65149	43.5917	11.8943	-1.87379	0.0017	0.0339016	0.825	145.976	2.66e-35	RecName: Full=Ethanolamine-phosphate cytidylyltransferase; AltName: Full=CTP:phosphoethanolamine cytidylyltransferase; AltName: Full=Phosphorylethanolamine cytidylyltransferase 1
gene_34916	6.82127	1.85858	-1.87584	0.001	0.0248474	0.63	881.708	0	RecName: Full=Ethylene-overproduction protein 1; AltName: Full=Protein ETHYLENE OVERPRODUCER 1; Short=Protein ETO1
gene_62534	10.3131	2.92364	-1.81865	0.00155	0.0319895	0.7273	544.273	1.13e-170	RecName: Full=Ethylene-overproduction protein 1; AltName: Full=Protein ETHYLENE OVERPRODUCER 1; Short=Protein ETO1
gene_74612	20.9252	4.71022	-2.15138	0.00205	0.0377233	0.5833	107.457	1.49e-25	RecName: Full=Ethylene-responsive transcription factor 1B; Short=AtERF1B; AltName: Full=Ethylene-responsive element-binding factor 1B; Short=EREBP-1B
gene_85385	100.179	25.0789	-1.99803	0.00265	0.0440266	0.4194	104.375	6.28e-25	RecName: Full=Ethylene-responsive transcription factor 8; Short=AtERF8; AltName: Full=Ethylene-responsive element-binding factor 8; Short=EREBP-8
gene_8295	27.1323	6.64437	-2.02981	0.00015	0.00729893	0.7571	74.3294	1.38e-12	RecName: Full=Ethylene-responsive transcription factor ABR1; AltName: Full=Protein ABA REPRESSOR 1
gene_82893	69.4182	23.1809	-1.58238	0.0025	0.042508	0.5366	162.54	5.32e-46	RecName: Full=Ethylene-responsive transcription factor ERF010
gene_22531	2.20213	0	#NAME?	5e-05	0.00329305	0.4578	99.3673	4.42e-22	RecName: Full=Ethylene-responsive transcription factor ERF091
gene_52083	59.2782	10.3519	-2.51761	5e-05	0.00329305	0.8939	87.4261	1.3e-17	RecName: Full=Ethylene-responsive transcription factor ERF110
gene_28142	20.5554	0.893735	-4.52353	0.0001	0.0055482	0.2901	152.91	1.25e-40	RecName: Full=Exocyst complex component EXO70A1; Short=AtExo70a1; AltName: Full=Exocyst subunit Exo70 family protein A1
gene_72932	8.08291	0.363608	-4.47442	5e-05	0.00329305	0.3282	244.973	1.81e-69	RecName: Full=Exocyst complex component EXO70A1; Short=AtExo70a1; AltName: Full=Exocyst subunit Exo70 family protein A1
gene_76314	3.68559	0.802174	-2.19991	0.00105	0.0254944	0.6184	184.882	8.74e-47	RecName: Full=Exocyst complex component EXO70A1; Short=AtExo70a1; AltName: Full=Exocyst subunit Exo70 family protein A1
gene_77536	17.5749	0.716311	-4.61679	5e-05	0.00329305	0.3044	273.863	5.96e-80	RecName: Full=Exocyst complex component EXO70A1; Short=AtExo70a1; AltName: Full=Exocyst subunit Exo70 family protein A1
gene_51175	4.04638	0.631942	-2.67877	0.002	0.037276	0.3934	375.17	1.11e-119	RecName: Full=Exocyst complex component EXO70B1; Short=AtExo70b1; AltName: Full=Exocyst subunit Exo70 family protein B1
gene_74436	7.57279	0.954859	-2.98746	0.0005	0.0161107	0.3471	232.646	1.32e-67	RecName: Full=Exocyst complex component EXO70B1; Short=AtExo70b1; AltName: Full=Exocyst subunit Exo70 family protein B1
gene_86752	3.29188	0.387127	-3.08803	0.0002	0.00894972	0.3727	381.719	9.97e-119	RecName: Full=Exocyst complex component EXO70B1; Short=AtExo70b1; AltName: Full=Exocyst subunit Exo70 family protein B1
gene_43782	465	50.1799	-3.21205	0.0005	0.0161107	0.7541	94.3597	1.31e-19	RecName: Full=Expansin-like B1; AltName: Full=Expansin-related 1; AltName: Full=OsEXLB1; AltName: Full=OsEXPR1; AltName: Full=OsaEXPb3.1; Flags: Precursor
gene_78993	215.765	26.8711	-3.00533	0.0028	0.0453541	0.7164	97.0561	1.66e-20	RecName: Full=Expansin-like B1; AltName: Full=Expansin-related 1; AltName: Full=OsEXLB1; AltName: Full=OsEXPR1; AltName: Full=OsaEXPb3.1; Flags: Precursor
gene_9135	34.9144	3.28407	-3.41027	5e-05	0.00329305	0.5189	102.834	1.72e-22	RecName: Full=Expansin-like B1; Short=At-EXPR1; Short=AtEXLB1; Short=AtEXPR1; AltName: Full=Ath-ExpBeta-3.1; Flags: Precursor
gene_26696	19.6012	5.85435	-1.74336	0.00045	0.0150359	0.6154	167.162	1.22e-41	RecName: Full=External alternative NAD(P)H-ubiquinone oxidoreductase B3, mitochondrial; AltName: Full=External alternative NADH dehydrogenase NDB3; AltName: Full=NADH:ubiquinone reductase (non-electrogenic) NDB3; Flags: Precursor
gene_33195	258.512	26.1442	-3.30567	0.00115	0.0268732	0.4726	140.198	2.29e-37	RecName: Full=Fasciclin-like arabinogalactan protein 14; Flags: Precursor
gene_33075	111.104	16.7936	-2.72593	0.00085	0.0223989	0.7174	358.607	2.79e-118	RecName: Full=Fatty acid desaturase 4, chloroplastic; AltName: Full=Fatty acid desaturase A; Flags: Precursor
gene_68069	32.7133	6.40133	-2.35344	5e-05	0.00329305	0.7043	353.214	1.97e-116	RecName: Full=Fatty acid desaturase 4, chloroplastic; AltName: Full=Fatty acid desaturase A; Flags: Precursor
gene_76932	55.5151	15.5427	-1.83665	0.0013	0.0289513	0.3741	97.0561	2.74e-55	RecName: Full=Fatty acyl-CoA reductase 3; AltName: Full=Protein ECERIFERUM 4
gene_19259	6.84882	1.49261	-2.19802	0.00085	0.0223989	0.6783	169.474	8.89e-44	RecName: Full=F-box protein At1g70590
gene_67496	7.54301	1.83348	-2.04056	0.0021	0.0382902	0.6748	185.652	2.99e-49	RecName: Full=F-box protein At1g70590
gene_28388	23.4115	3.5513	-2.7208	5e-05	0.00329305	0.3952	121.324	5.38e-28	RecName: Full=F-box protein At2g02240
gene_4476	14.2049	3.57749	-1.98936	0.00035	0.0128122	0.4012	122.094	2.58e-28	RecName: Full=F-box protein At2g02240
gene_27945	52.9659	15.1081	-1.80974	0.00075	0.0206384	0.4551	259.996	4.97e-81	RecName: Full=F-box protein At2g27310
gene_55422	28.3809	5.90193	-2.26566	0.0002	0.00894972	0.4515	249.595	2.57e-77	RecName: Full=F-box protein At2g27310
gene_12563	39.3364	5.46927	-2.84645	0.0001	0.0055482	0.3529	148.673	2.66e-37	RecName: Full=F-box protein At4g18380
gene_17848	34.7934	5.96077	-2.54524	0.00025	0.010337	0.355	143.665	7.71e-36	RecName: Full=F-box protein At4g18380
gene_58812	36.352	1.69571	-4.42207	5e-05	0.00329305	0.6149	207.223	1.21e-58	RecName: Full=F-box protein PP2-A13; AltName: Full=Protein PHLOEM PROTEIN 2-LIKE A13; Short=AtPP2-A13; AltName: Full=SKP1-interacting partner 9
gene_60611	38.2357	2.96263	-3.68997	5e-05	0.00329305	0.6377	204.912	5.74e-58	RecName: Full=F-box protein PP2-A13; AltName: Full=Protein PHLOEM PROTEIN 2-LIKE A13; Short=AtPP2-A13; AltName: Full=SKP1-interacting partner 9
gene_51138	38.6126	10.5967	-1.86546	0.00105	0.0254944	0.3881	93.2041	7.82e-27	RecName: Full=F-box protein PP2-B10; AltName: Full=Protein PHLOEM PROTEIN 2-LIKE B10; Short=AtPP2-B10
gene_36134	32.3331	7.49536	-2.10894	0.00085	0.0223989	0.3922	184.882	1.28e-48	RecName: Full=F-box protein SKIP14; AltName: Full=SKP1-interacting partner 14
gene_43608	12.8032	1.17191	-3.44958	0.0001	0.0055482	0.3762	132.88	9.04e-33	RecName: Full=F-box protein SKIP28; AltName: Full=Protein MATERNAL EFFECT EMBRYO ARREST 11; AltName: Full=SKP1-interacting partner 28
gene_30697	44.2696	12.349	-1.84192	0.00055	0.0170561	0.3571	211.075	6.72e-61	RecName: Full=F-box/kelch-repeat protein At1g15670
gene_38973	80.4825	22.53	-1.83683	0.0027	0.0444409	0.3571	213.386	2.46e-62	RecName: Full=F-box/kelch-repeat protein At1g15670
gene_50147	55.6623	5.25598	-3.40467	5e-05	0.00329305	0.5732	280.411	1.45e-84	RecName: Full=F-box/kelch-repeat protein At1g67480
gene_50148	26.5451	3.10596	-3.09533	5e-05	0.00329305	0.5471	191.43	3.02e-52	RecName: Full=F-box/kelch-repeat protein At1g67480
gene_12043	4.13068	0.557677	-2.88888	0.0008	0.0215923	0.4538	327.405	3.98e-105	RecName: Full=F-box/kelch-repeat protein At1g80440
gene_12436	6.17081	1.58392	-1.96196	0.00145	0.0306388	0.3259	83.9593	1.56e-15	RecName: Full=F-box/LRR-repeat protein 13
gene_51330	45.9681	4.74939	-3.27482	5e-05	0.00329305	0.2932	79.337	4.79e-14	RecName: Full=F-box/WD repeat-containing protein sel-10; AltName: Full=Suppressor/enhancer of lin-12 protein 10
gene_48404	9.96885	2.78624	-1.83911	0.00105	0.0254944	0.8122	424.861	1.86e-132	RecName: Full=Ferredoxin--nitrite reductase, chloroplastic; Flags: Precursor [Spinacia oleracea]
gene_58148	99.3941	23.2019	-2.09892	0.0003	0.0116973	0.5469	224.172	3.74e-63	RecName: Full=Feruloyl CoA ortho-hydroxylase 2
gene_14501	23.2022	5.69245	-2.02714	0.00055	0.0170561	0.7234	380.948	2.08e-106	RecName: Full=Formin-like protein 13; Short=AtFH13
gene_72187	25.0128	6.55576	-1.93183	0.0027	0.0444409	0.4325	185.652	2.01e-45	RecName: Full=Formin-like protein 18; Short=AtFH18
gene_3670	12.068	1.58408	-2.92947	0.00015	0.00729893	0.65	323.168	1.96e-90	RecName: Full=Formin-like protein 5; Short=AtFH5; Short=AtFORMIN-5; AltName: Full=Formin homology 2 domain-containing protein 5
gene_54726	9.05162	0.606659	-3.89922	0.00045	0.0150359	0.6536	319.701	2.17e-90	RecName: Full=Formin-like protein 5; Short=AtFH5; Short=AtFORMIN-5; AltName: Full=Formin homology 2 domain-containing protein 5
gene_57672	4.7028	0.823817	-2.51312	0.0006	0.0181712	0.5188	136.346	3.5e-31	RecName: Full=Formin-like protein 5; Short=AtFH5; Short=AtFORMIN-5; AltName: Full=Formin homology 2 domain-containing protein 5
gene_67203	3.03448	0.340445	-3.15595	5e-05	0.00329305	0.675	363.999	3.31e-104	RecName: Full=Formin-like protein 5; Short=AtFH5; Short=AtFORMIN-5; AltName: Full=Formin homology 2 domain-containing protein 5
gene_75447	5.02762	1.17863	-2.09276	0.00275	0.0449242	0.625	327.405	4.8e-96	RecName: Full=Formin-like protein 5; Short=AtFH5; Short=AtFORMIN-5; AltName: Full=Formin homology 2 domain-containing protein 5
gene_80948	3.573	0.468117	-2.9322	0.00035	0.0128122	0.6714	361.688	2.73e-103	RecName: Full=Formin-like protein 5; Short=AtFH5; Short=AtFORMIN-5; AltName: Full=Formin homology 2 domain-containing protein 5
gene_24920	298.166	17.1229	-4.12212	0.00055	0.0170561	0.5546	116.701	3.08e-49	RecName: Full=Fructose-1,6-bisphosphatase, cytosolic; Short=FBPase; AltName: Full=CY-F1; AltName: Full=D-fructose-1,6-bisphosphate 1-phosphohydrolase
gene_48942	21.1332	1.93361	-3.45014	5e-05	0.00329305	0.9434	110.538	3.23e-25	RecName: Full=Fructose-1,6-bisphosphatase, cytosolic; Short=FBPase; AltName: Full=CY-F1; AltName: Full=D-fructose-1,6-bisphosphate 1-phosphohydrolase
gene_71486	209.886	19.5865	-3.42168	5e-05	0.00329305	0.5546	116.701	3.17e-49	RecName: Full=Fructose-1,6-bisphosphatase, cytosolic; Short=FBPase; AltName: Full=CY-F1; AltName: Full=D-fructose-1,6-bisphosphate 1-phosphohydrolase
gene_59298	61.6203	10.1162	-2.60674	0.0001	0.0055482	0.2419	92.4337	2.76e-18	RecName: Full=Galactose oxidase; Short=GAO; Short=GO; Short=GOase; Flags: Precursor
gene_7945	42.5613	6.52519	-2.70545	5e-05	0.00329305	0.2441	69.707	2.5e-11	RecName: Full=Galactose oxidase; Short=GAO; Short=GO; Short=GOase; Flags: Precursor
gene_72634	66.1312	15.5723	-2.08635	0.00065	0.0190703	0.4575	74.7146	7.8e-28	RecName: Full=GATA transcription factor 5
gene_61581	5.12607	0.989903	-2.37249	0.0023	0.0404133	0.3611	164.851	3.97e-44	RecName: Full=GDSL esterase/lipase At1g28650; AltName: Full=Extracellular lipase At1g28650; Flags: Precursor
gene_18729	1.97697	0	#NAME?	5e-05	0.00329305	0.5963	194.126	1.16e-107	RecName: Full=GDSL esterase/lipase At1g74460; AltName: Full=Extracellular lipase At1g74460; Flags: Precursor
gene_34329	2.67265	0	#NAME?	5e-05	0.00329305	0.8372	154.066	5.49e-103	RecName: Full=GDSL esterase/lipase At2g23540; AltName: Full=Extracellular lipase At2g23540; Flags: Precursor
gene_73496	2.10486	0	#NAME?	5e-05	0.00329305	0.6146	372.859	1.54e-120	RecName: Full=GDSL esterase/lipase At2g23540; AltName: Full=Extracellular lipase At2g23540; Flags: Precursor
gene_80901	25.2677	4.16755	-2.60002	0.0007	0.0199623	0.4321	152.14	1.44e-37	RecName: Full=GDSL esterase/lipase At3g48460; AltName: Full=Extracellular lipase At3g48460; Flags: Precursor
gene_80910	46.0397	4.12845	-3.47921	5e-05	0.00329305	0.3511	113.235	1.62e-26	RecName: Full=GDSL esterase/lipase At3g48460; AltName: Full=Extracellular lipase At3g48460; Flags: Precursor
gene_11	43.4404	9.39916	-2.20843	5e-05	0.00329305	0.734	152.14	4.43e-39	RecName: Full=GEM-like protein 5
gene_80645	25.7643	7.60504	-1.76035	0.00055	0.0170561	0.7447	153.295	8.03e-40	RecName: Full=GEM-like protein 5
gene_54223	33.05	3.51971	-3.23112	5e-05	0.00329305	0.4596	219.164	4.75e-64	RecName: Full=Geraniol 8-hydroxylase; AltName: Full=Cytochrome P450 76B10; AltName: Full=Geraniol 10-hydroxylase; Short=SmG10H [Swertia mussotii]
gene_42046	20.0679	4.86855	-2.04333	0.0027	0.0444409	0.6026	181.03	1.02e-52	RecName: Full=Geraniol 8-hydroxylase; AltName: Full=Cytochrome P450 76B6; AltName: Full=Geraniol 10-hydroxylase; Short=CrG10H [Catharanthus roseus]
gene_74737	8.25312	1.69037	-2.2876	0.0001	0.0055482	0.7317	332.028	3.05e-101	RecName: Full=Geraniol 8-hydroxylase; AltName: Full=Cytochrome P450 76B6; AltName: Full=Geraniol 10-hydroxylase; Short=CrG10H [Catharanthus roseus]
gene_73213	44.6225	14.9816	-1.57458	0.00185	0.0356889	0.7766	162.925	2.33e-41	RecName: Full=GLABRA2 expression modulator
gene_3498	88.0582	12.5871	-2.80651	0.0001	0.0055482	0.6441	479.945	6.45e-154	RecName: Full=Glucan endo-1,3-beta-glucosidase 14; AltName: Full=(1-&gt;3)-beta-glucan endohydrolase 14; Short=(1-&gt;3)-beta-glucanase 14; AltName: Full=Beta-1,3-endoglucanase 14; Short=Beta-1,3-glucanase 14; Flags: Precursor
gene_74682	107.653	11.9607	-3.17001	0.0001	0.0055482	0.4658	262.307	1.31e-80	RecName: Full=Glucan endo-1,3-beta-glucosidase; AltName: Full=(1-&gt;3)-beta-glucan endohydrolase; Short=(1-&gt;3)-beta-glucanase; AltName: Full=Beta-1,3-endoglucanase; Flags: Precursor
gene_24288	10.8192	0.461995	-4.54957	0.0006	0.0181712	0.8041	240.736	1.84e-67	RecName: Full=Glutamate decarboxylase 3; Short=GAD 3
gene_8470	12.3935	0.694136	-4.15822	0.00025	0.010337	0.7756	240.736	1.51e-66	RecName: Full=Glutamate decarboxylase 3; Short=GAD 3
gene_30655	46.8884	3.31001	-3.82433	5e-05	0.00329305	0.6682	248.825	4.38e-69	RecName: Full=Glutamate decarboxylase; Short=GAD [Petunia x hybrida]
gene_58315	58.1299	7.46319	-2.96142	0.0002	0.00894972	0.7651	232.646	1.19e-64	RecName: Full=Glutamate decarboxylase; Short=GAD [Petunia x hybrida]
gene_56654	96.9748	5.95263	-4.02601	0.00035	0.0128122	0.9667	171.4	4.81e-71	RecName: Full=Glutamate dehydrogenase B; Short=GDH B [Nicotiana plumbaginifolia]
gene_69262	37.2228	3.68492	-3.33648	0.0027	0.0444409	0.6822	171.014	9.49e-60	RecName: Full=Glutamate dehydrogenase B; Short=GDH B [Nicotiana plumbaginifolia]
gene_78022	10.93	1.07135	-3.3508	5e-05	0.00329305	0.9231	156.762	1.1e-48	RecName: Full=Glutamate dehydrogenase B; Short=GDH B [Nicotiana plumbaginifolia]
gene_69263	37.9111	7.19584	-2.39738	0.00035	0.0128122	0.8571	157.532	5.43e-39	RecName: Full=Glutamate dehydrogenase; Short=GDH; AltName: Full=Legdh1
gene_2537	5.42481	0.866264	-2.64669	0.00015	0.00729893	0.4633	403.675	2.11e-118	RecName: Full=Glutamate receptor 2.2; AltName: Full=Ligand-gated ion channel 2.2; Flags: Precursor
gene_60486	7.62287	1.1256	-2.75964	5e-05	0.00329305	0.4556	367.851	1.56e-107	RecName: Full=Glutamate receptor 2.2; AltName: Full=Ligand-gated ion channel 2.2; Flags: Precursor
gene_29863	7.67403	2.01364	-1.93018	0.0005	0.0161107	0.5789	135.576	2.38e-35	RecName: Full=Glutaredoxin-C9; Short=AtGrxC9; AltName: Full=Protein ROXY 19
gene_5170	10.7919	0.599029	-4.17118	0.00285	0.0457462	1	308.145	4.12e-99	RecName: Full=Glutathione S-transferase APIC; AltName: Full=GST class-phi [Nicotiana tabacum]
gene_71377	24.0014	6.88294	-1.80202	0.0027	0.0444409	0.4038	71.633	3.07e-25	RecName: Full=Glutathione S-transferase L1; Short=AtGSTL1; AltName: Full=GST class-lambda member 1
gene_7407	27.4743	4.94177	-2.47498	5e-05	0.00329305	0.757	170.629	1.54e-46	RecName: Full=Glutathione S-transferase U17; Short=AtGSTU17; AltName: Full=GST class-tau member 17; AltName: Full=Glutathione S-transferase 30; AltName: Full=Protein EARLY RESPONSIVE TO DEHYDRATION 9
gene_63550	38.6609	8.24486	-2.22931	0.00045	0.0150359	0.6889	181.03	2.09e-76	RecName: Full=Glyceraldehyde-3-phosphate dehydrogenase GAPC2, cytosolic; AltName: Full=NAD-dependent glyceraldehydephosphate dehydrogenase C subunit 2
gene_15412	5.30111	0	#NAME?	5e-05	0.00329305	0.7739	355.525	3.99e-109	RecName: Full=Glycerol-3-phosphate acyltransferase 5; Short=AtGPAT5
gene_21748	27.4451	7.28989	-1.91258	0.00135	0.0295562	0.8182	135.191	2.11e-85	RecName: Full=Glycerol-3-phosphate dehydrogenase [NAD(+)] [Cuphea lanceolata]
gene_35546	69.4633	11.406	-2.60646	0.00015	0.00729893	0.8182	135.191	2.33e-85	RecName: Full=Glycerol-3-phosphate dehydrogenase [NAD(+)] [Cuphea lanceolata]
gene_62480	9.40575	0.514166	-4.19324	5e-05	0.00329305	0.4076	159.458	1.2e-40	RecName: Full=Glycerophosphodiester phosphodiesterase GDPD3; AltName: Full=Glycerophosphodiester phosphodiesterase 3; Short=ATGDPD3
gene_4668	8.26286	0.803798	-3.36174	0.00285	0.0457462	0.6406	85.1149	7.91e-17	RecName: Full=Glycolipid transfer protein 1
gene_37811	14.2804	1.91646	-2.89752	5e-05	0.00329305	0.5852	502.671	5.25e-172	RecName: Full=Glycosyltransferase 6; Short=AtGT6
gene_15216	7.04568	1.50666	-2.22539	0.0001	0.0055482	0.3898	81.6481	5.04e-31	RecName: Full=Glycosyltransferase-like KOBITO 1; AltName: Full=Protein ABA INSENSITIVE 8; AltName: Full=Protein ELONGATION DEFECTIVE 1; Flags: Precursor
gene_24127	24.4633	7.45379	-1.71457	0.0028	0.0453541	0.4578	73.559	8.48e-12	RecName: Full=GTPase-activating protein GYP7; AltName: Full=GAP for YPT7
gene_36543	292.809	73.5279	-1.9936	0.0032	0.0491402	0.8246	98.5969	7.3e-32	RecName: Full=GTP-binding protein YPTM2
gene_66581	4.59652	0.346512	-3.72957	0.001	0.0248474	0.2933	232.261	9.24e-106	RecName: Full=G-type lectin S-receptor-like serine/threonine-protein kinase At1g11410; Flags: Precursor
gene_36244	1.64511	0.286105	-2.52357	0.0015	0.0312948	0.6004	521.546	0	RecName: Full=G-type lectin S-receptor-like serine/threonine-protein kinase At5g24080; Flags: Precursor
gene_6001	5.23616	0.862481	-2.60194	0.00025	0.010337	0.3477	421.009	5.96e-130	RecName: Full=G-type lectin S-receptor-like serine/threonine-protein kinase RLK1; AltName: Full=Receptor-like protein kinase 1; Flags: Precursor
gene_64879	9.1372	0.775043	-3.5594	5e-05	0.00329305	0.3305	397.512	2.45e-122	RecName: Full=G-type lectin S-receptor-like serine/threonine-protein kinase RLK1; AltName: Full=Receptor-like protein kinase 1; Flags: Precursor
gene_75409	6.02807	0.649509	-3.21428	0.00015	0.00729893	0.3359	391.734	9.39e-120	RecName: Full=G-type lectin S-receptor-like serine/threonine-protein kinase RLK1; AltName: Full=Receptor-like protein kinase 1; Flags: Precursor
gene_30065	11.136	2.82739	-1.97769	0.0007	0.0199623	0.5352	146.747	2.9e-47	RecName: Full=Guanosine nucleotide diphosphate dissociation inhibitor At5g09550; Short=AtGDI
gene_43775	40.8265	6.19786	-2.71967	5e-05	0.00329305	0.7229	130.183	1.77e-31	RecName: Full=Haloacid dehalogenase-like hydrolase domain-containing protein Sgpp; AltName: Full=Subclass I phosphosugar phosphatase; Short=AtSgpp
gene_79012	27.9186	3.87425	-2.84924	0.0004	0.0140413	0.7229	130.568	1.53e-31	RecName: Full=Haloacid dehalogenase-like hydrolase domain-containing protein Sgpp; AltName: Full=Subclass I phosphosugar phosphatase; Short=AtSgpp
gene_4013	7.36377	1.84376	-1.9978	0.00205	0.0377233	0.9651	647.506	0	RecName: Full=Heat shock cognate 70 kDa protein [Petunia x hybrida]
gene_41755	7.20193	1.42923	-2.33314	0.0006	0.0181712	0.9641	1067.76	0	RecName: Full=Heat shock cognate 70 kDa protein [Petunia x hybrida]
gene_22359	55.763	9.99694	-2.47975	0.00265	0.0440266	0.9472	1019.61	0	RecName: Full=Heat shock cognate 70 kDa protein 2
gene_33284	10.0207	3.23111	-1.63289	0.0013	0.0289513	0.4164	238.424	6.47e-83	RecName: Full=Heat stress transcription factor A-4a; Short=AtHsfA4a; AltName: Full=AtHsf-15; AltName: Full=Heat shock factor protein 21; Short=HSF 21; AltName: Full=Heat shock transcription factor 21; Short=HSTF 21
gene_62389	20.5106	5.05739	-2.0199	0.00065	0.0190703	0.593	221.861	1.98e-62	RecName: Full=Heat stress transcription factor A-6b; Short=AtHsfA6b; AltName: Full=AtHsf-07
gene_51194	95.2609	26.5583	-1.84272	0.00235	0.0409314	0.6706	117.472	2.09e-27	RecName: Full=Heat stress transcription factor B-3; Short=AtHsfB3; AltName: Full=AtHsf-05
gene_9254	81.332	13.0534	-2.6394	0.00035	0.0128122	0.8197	111.309	6.31e-26	RecName: Full=Heat stress transcription factor B-3; Short=AtHsfB3; AltName: Full=AtHsf-05
gene_25839	29.6192	0.492758	-5.90951	0.00145	0.0306388	0.7023	194.897	3.33e-59	RecName: Full=Heavy metal-associated isoprenylated plant protein 26; Short=AtHIPP26; AltName: Full=Farnesylated protein 6; Short=AtFP6; Flags: Precursor
gene_2014	11.2685	0.91862	-3.61669	0.00145	0.0306388	0.6422	279.256	2.2e-83	RecName: Full=Heptahelical transmembrane protein 1; AltName: Full=PAQR family protein HHP1
gene_32335	22.6325	3.12424	-2.85682	0.0001	0.0055482	0.7042	278.1	3.2e-81	RecName: Full=Heptahelical transmembrane protein 2; AltName: Full=PAQR family protein HHP2
gene_54304	11.8235	3.55348	-1.73436	0.0013	0.0289513	0.8311	391.734	9.75e-121	RecName: Full=Heptahelical transmembrane protein 4; AltName: Full=PAQR family protein HHP4
gene_4697	11.8094	0.869609	-3.76343	5e-05	0.00329305	0.7477	145.206	1.32e-61	RecName: Full=High affinity sulfate transporter 1 [Stylosanthes hamata]
gene_9814	25.4584	4.09362	-2.6367	0.0005	0.0161107	0.559	159.844	7.75e-44	RecName: Full=High-affinity nitrate transporter 3.1; AltName: Full=Protein WOUND-RESPONSIVE 3; Flags: Precursor
gene_18680	3.19132	0	#NAME?	5e-05	0.00329305	0.7333	130.954	4.32e-35	RecName: Full=Histone H2AX [Picea abies]
gene_18828	7.46929	1.60724	-2.21638	0.0006	0.0181712	0.3273	71.633	6.57e-12	RecName: Full=Histone-lysine N-methyltransferase SMYD3; AltName: Full=SET and MYND domain-containing protein 3; AltName: Full=Zinc finger MYND domain-containing protein 1
gene_19391	37.7114	5.90182	-2.67577	5e-05	0.00329305	0.4482	196.823	1.64e-56	RecName: Full=Homeobox-leucine zipper protein ATHB-7; AltName: Full=HD-ZIP protein ATHB-7; AltName: Full=Homeodomain transcription factor ATHB-7
gene_1860	124.348	32.2453	-1.94722	0.001	0.0248474	0.563	140.584	2.3e-35	RecName: Full=Homeobox-leucine zipper protein HAT5; AltName: Full=HD-ZIP protein ATHB-1; AltName: Full=Homeodomain transcription factor ATHB-1; AltName: Full=Homeodomain-leucine zipper protein HAT5; Short=HD-ZIP protein 5
gene_12200	9.50612	2.22042	-2.09802	0.0011	0.0262951	0.6	117.472	3.13e-53	RecName: Full=Homocysteine S-methyltransferase 1; Short=BoHMT1 [Brassica oleracea var. italica]
gene_30854	7.48895	0.937778	-2.99745	0.00035	0.0128122	0.9402	225.713	7.13e-65	RecName: Full=Hypersensitive-induced response protein 1; Short=AtHIR1
gene_86240	8.68702	1.0935	-2.9899	0.00075	0.0206384	0.9402	227.639	1.75e-66	RecName: Full=Hypersensitive-induced response protein 1; Short=AtHIR1
gene_18989	23.981	6.38718	-1.90864	0.0007	0.0199623	0.6697	147.517	6.09e-49	RecName: Full=IAA-amino acid hydrolase ILR1-like 2; Flags: Precursor
gene_17002	10.6643	0.816908	-3.70647	0.0001	0.0055482	0.622	104.375	3.82e-37	RecName: Full=Inactive TPR repeat-containing thioredoxin TTL3; AltName: Full=Tetratricopeptide repeat thioredoxin-like 3; AltName: Full=VH1-interacting TPR-containing protein
gene_83216	5.51699	1.20409	-2.19594	0.0019	0.036259	0.392	131.339	2.86e-67	RecName: Full=Inactive TPR repeat-containing thioredoxin TTL3; AltName: Full=Tetratricopeptide repeat thioredoxin-like 3; AltName: Full=VH1-interacting TPR-containing protein
gene_87037	7.73347	1.45624	-2.40887	0.00025	0.010337	0.622	105.916	1.82e-37	RecName: Full=Inactive TPR repeat-containing thioredoxin TTL3; AltName: Full=Tetratricopeptide repeat thioredoxin-like 3; AltName: Full=VH1-interacting TPR-containing protein
gene_40415	41.0801	6.09006	-2.75391	0.00025	0.010337	0.8502	577.785	0	RecName: Full=Indole-3-acetic acid-amido synthetase GH3.6; AltName: Full=Auxin-responsive GH3-like protein 6; Short=AtGH3-6; AltName: Full=Protein DWARF IN LIGHT 1; Short=DFL-1
gene_42505	147.2	23.7114	-2.63412	5e-05	0.00329305	0.7743	510.375	4.47e-167	RecName: Full=Indole-3-acetic acid-amido synthetase GH3.6; AltName: Full=Auxin-responsive GH3-like protein 6; Short=AtGH3-6; AltName: Full=Protein DWARF IN LIGHT 1; Short=DFL-1
gene_45268	60.1415	10.3872	-2.53356	0.00015	0.00729893	0.7255	88.9669	5.76e-31	RecName: Full=Inositol oxygenase 1; AltName: Full=Myo-inositol oxygenase 1; Short=AtMIOX1; Short=MI oxygenase 1
gene_43507	66.5468	5.49764	-3.59748	5e-05	0.00329305	0.582	143.28	1.72e-42	RecName: Full=Inositol oxygenase 2; AltName: Full=Myo-inositol oxygenase 2; Short=AtMIOX2; Short=MI oxygenase 2
gene_23538	138.206	19.838	-2.80048	0.0004	0.0140413	0.561	143.28	4.27e-41	RecName: Full=Inositol oxygenase 5; AltName: Full=Myo-inositol oxygenase 5; Short=AtMIOX5; Short=MI oxygenase 5
gene_11061	6.36093	1.0778	-2.56115	0.0002	0.00894972	0.5623	347.051	3.34e-114	RecName: Full=Inositol-tetrakisphosphate 1-kinase 1; AltName: Full=Inositol 1,3,4-trisphosphate 5/6-kinase 1; Short=AtItpk-1; Short=Inositol-triphosphate 5/6-kinase 1; Short=Ins(1,3,4)P(3) 5/6-kinase 1
gene_75982	30.117	5.82232	-2.37091	5e-05	0.00329305	0.6316	77.7962	2.18e-27	RecName: Full=Inositol-tetrakisphosphate 1-kinase 3; AltName: Full=Inositol 1,3,4-trisphosphate 5/6-kinase 3; Short=Inositol-triphosphate 5/6-kinase 3; Short=Ins(1,3,4)P(3) 5/6-kinase 3; Short=OsITP5/6K-3; Short=OsITPK3
gene_35433	12.857	3.87549	-1.73011	0.00155	0.0319895	0.5576	347.051	2.52e-114	RecName: Full=Inositol-tetrakisphosphate 1-kinase 5; AltName: Full=Inositol 1,3,4-trisphosphate 5/6-kinase 5; Short=Inositol-triphosphate 5/6-kinase 5; Short=Ins(1,3,4)P(3) 5/6-kinase 5; Short=OsITP5/6K-5; Short=OsITPK5; AltName: Full=OsITL3 &gt;gi|754388981|sp|A0JJZ6.1|ITPK5_ORYSI RecName: Full=Inositol-tetrakisphosphate 1-kinase 5; AltName: Full=Inositol 1,3,4-trisphosphate 5/6-kinase 5; Short=…
gene_72346	57.0805	13.9043	-2.03747	0.002	0.037276	0.8909	107.071	2.3e-33	RecName: Full=Isovaleryl-CoA dehydrogenase, mitochondrial; Short=IVD; AltName: Full=Isovaleryl-CoA dehydrogenase 2; Short=St-IVD2; Flags: Precursor
gene_86788	18.5911	2.57077	-2.85433	5e-05	0.00329305	0.7042	91.6633	2.28e-32	RecName: Full=Kelch repeat-containing protein At3g27220
gene_3981	4.52908	0.587334	-2.94696	0.00025	0.010337	0.4028	210.305	7.86e-102	RecName: Full=Kinesin KP1; AltName: Full=Kinesin-like protein 1; Short=AtKP1
gene_83845	2.27792	0.277065	-3.03942	0.0001	0.0055482	0.4449	196.823	1.07e-52	RecName: Full=Kinesin KP1; AltName: Full=Kinesin-like protein 1; Short=AtKP1
gene_54199	17.9398	2.3456	-2.93513	5e-05	0.00329305	0.5091	208.764	3.1e-79	RecName: Full=Kinesin-4; AltName: Full=Kinesin-like protein D
gene_77564	19.1448	2.11733	-3.17663	0.00015	0.00729893	0.5423	422.165	5e-152	RecName: Full=Kinesin-4; AltName: Full=Kinesin-like protein D
gene_81408	242.756	16.2009	-3.90536	5e-05	0.00329305	0.5283	310.842	6.6e-91	RecName: Full=Laccase-14; AltName: Full=Benzenediol:oxygen oxidoreductase 14; AltName: Full=Diphenol oxidase 14; AltName: Full=Urishiol oxidase 14; Flags: Precursor
gene_73008	6.02035	0.856534	-2.81326	0.0009	0.0232057	0.6949	516.153	0	RecName: Full=Laccase-5; AltName: Full=Benzenediol:oxygen oxidoreductase 5; AltName: Full=Diphenol oxidase 5; AltName: Full=Urishiol oxidase 5; Flags: Precursor
gene_2713	42.2315	10.196	-2.05031	0.00075	0.0206384	0.5389	199.519	2.16e-54	RecName: Full=L-arabinokinase; Short=AtISA1
gene_35773	704.07	74.6099	-3.23828	0.00205	0.0377233	0.9028	116.316	2.16e-29	RecName: Full=L-ascorbate oxidase homolog; AltName: Full=Pollen-specific protein NTP303; Flags: Precursor [Nicotiana tabacum]
gene_78114	7.92251	1.49061	-2.41005	0.00105	0.0254944	0.4634	365.925	5.09e-130	RecName: Full=L-ascorbate oxidase; Short=ASO; Short=Ascorbase; Flags: Precursor [Cucumis sativus]
gene_36944	9.49086	1.5778	-2.58862	5e-05	0.00329305	0.3333	69.3218	5.82e-12	RecName: Full=Late embryogenesis abundant protein Lea14-A [Gossypium hirsutum]
gene_23746	28.8336	4.4797	-2.68628	0.0012	0.0275971	0.3758	82.8037	1.3e-14	RecName: Full=Leucine-rich repeat receptor-like serine/threonine-protein kinase At2g14510; Flags: Precursor
gene_9968	43.0513	10.7325	-2.00408	0.0004	0.0140413	0.8571	182.956	2.63e-48	RecName: Full=L-idonate 5-dehydrogenase
gene_15	9.87189	1.26618	-2.96284	5e-05	0.00329305	0.3287	144.436	1.74e-33	RecName: Full=Light-sensor Protein kinase; Includes: RecName: Full=Phytochrome; Includes: RecName: Full=Protein kinase
gene_23256	8.12042	0.969975	-3.06554	0.0013	0.0289513	0.3882	174.096	3.15e-42	RecName: Full=Light-sensor Protein kinase; Includes: RecName: Full=Phytochrome; Includes: RecName: Full=Protein kinase
gene_2619	91.267	13.4891	-2.7583	0.00025	0.010337	0.2937	83.5741	8.71e-30	RecName: Full=LINE-1 retrotransposable element ORF2 protein; Short=ORF2p; AltName: Full=Long interspersed element-1; Short=L1; AltName: Full=Retrovirus-related Pol polyprotein LINE-1; Includes: RecName: Full=Reverse transcriptase; Includes: RecName: Full=Endonuclease
gene_23440	9.5561	1.14331	-3.0632	5e-05	0.00329305	0.2053	161.384	2.55e-38	RecName: Full=LINE-1 retrotransposable element ORF2 protein; Short=ORF2p; Includes: RecName: Full=Reverse transcriptase; Includes: RecName: Full=Endonuclease
gene_60055	20.65	3.00906	-2.77876	5e-05	0.00329305	0.7798	178.333	5.03e-44	RecName: Full=Linoleate 13S-lipoxygenase 2-1, chloroplastic; AltName: Full=Lipoxygenase 2-1; Flags: Precursor
gene_83743	38.9931	5.55384	-2.81166	0.00035	0.0128122	0.8239	249.595	1.32e-75	RecName: Full=Linoleate 13S-lipoxygenase 2-1, chloroplastic; AltName: Full=Lipoxygenase 2-1; Flags: Precursor
gene_75922	200.521	16.191	-3.63049	0.0003	0.0116973	0.62	341.273	0	RecName: Full=Linoleate 9S-lipoxygenase 1; AltName: Full=9-lipoxygenase; AltName: Full=Lipoxygenase 1; AltName: Full=r9-LOX1
gene_23497	5.9807	0	#NAME?	0.00015	0.00729893	0.4906	112.079	2.59e-28	RecName: Full=Lipid transfer-like protein VAS; Flags: Precursor
gene_74085	53.7322	15.7009	-1.77494	0.00175	0.0343691	0.6667	127.102	6.21e-29	RecName: Full=Lipoamide acyltransferase component of branched-chain alpha-keto acid dehydrogenase complex, mitochondrial; AltName: Full=Branched-chain alpha-keto acid dehydrogenase complex component E2; Short=BCE2; Short=BCKAD-E2; Short=BCKADE2; AltName: Full=Dihydrolipoamide acetyltransferase component of branched-chain alpha-keto acid dehydrogenase complex; AltName: Full=Dihydrolipoamide branch…
gene_28214	3.82808	0.322808	-3.56788	0.00175	0.0343691	0.8618	224.172	6.93e-64	RecName: Full=LOB domain-containing protein 36; AltName: Full=ASYMMETRIC LEAVES 2-like protein 1; Short=AS2-like protein 1
gene_23352	16.4014	2.72692	-2.58847	0.0002	0.00894972	0.5052	239.58	7.64e-74	RecName: Full=LOB domain-containing protein 37; AltName: Full=ASYMMETRIC LEAVES 2-like protein 39; Short=AS2-like protein 39
gene_17875	54.1584	15.4495	-1.80962	0.0016	0.0326415	0.75	255.373	8.23e-68	RecName: Full=Lon protease homolog 2, peroxisomal
gene_6292	46.9701	7.19068	-2.70754	0.00045	0.0150359	0.384	83.1889	1.52e-16	RecName: Full=Long chain acyl-CoA synthetase 4
gene_6300	37.7676	6.96836	-2.43826	0.0004	0.0140413	0.7586	144.821	2.28e-53	RecName: Full=Long chain acyl-CoA synthetase 4
gene_70084	3.38367	0.490473	-2.78635	0.0009	0.0232057	0.4724	472.626	4.95e-153	RecName: Full=L-type lectin-domain containing receptor kinase IX.1; Short=LecRK-IX.1; Flags: Precursor
gene_64353	9.73594	1.86786	-2.38193	5e-05	0.00329305	0.6269	760.755	0	RecName: Full=L-type lectin-domain containing receptor kinase VII.1; Short=LecRK-VII.1; Flags: Precursor
gene_6812	7.61962	1.99232	-1.93527	0.00165	0.0332927	0.6164	755.747	0	RecName: Full=L-type lectin-domain containing receptor kinase VII.1; Short=LecRK-VII.1; Flags: Precursor
gene_86802	111.331	17.5869	-2.66228	0.00025	0.010337	0.812	211.46	2.13e-113	RecName: Full=Lysine histidine transporter 1
gene_4832	8.1299	1.77565	-2.19489	0.00105	0.0254944	0.3988	125.561	2.37e-28	RecName: Full=Lysine histidine transporter-like 8; AltName: Full=Amino acid transporter-like protein 1
gene_76619	9.22136	1.32752	-2.79625	0.0014	0.0301545	0.5545	223.016	2.68e-60	RecName: Full=Lysine-specific histone demethylase 1 homolog 1; AltName: Full=Flavin-containing amine oxidase domain-containing protein 1; AltName: Full=Protein LSD1-LIKE 1
gene_40463	1539.13	171.267	-3.16779	0.0002	0.00894972	0.6154	63.929	1.76e-11	RecName: Full=Major pollen allergen Ole e 6; AltName: Allergen=Ole e 6 [Olea europaea]
gene_41384	48.2898	14.8388	-1.70234	0.0026	0.0435891	0.8776	92.0485	1.14e-17	RecName: Full=Malonate--CoA ligase; AltName: Full=Acyl-activating enzyme 13; AltName: Full=Malonyl-CoA synthetase
gene_41396	97.0698	22.6553	-2.09917	0.00055	0.0170561	0.4091	99.7525	2.26e-20	RecName: Full=Malonate--CoA ligase; AltName: Full=Acyl-activating enzyme 13; AltName: Full=Malonyl-CoA synthetase
gene_11125	7.86131	2.1235	-1.88833	0.00205	0.0377233	0.7816	150.214	7.78e-37	RecName: Full=Mannose-6-phosphate isomerase 2; AltName: Full=Phosphohexomutase 2; AltName: Full=Phosphomannose isomerase 2; Short=PMI2; AltName: Full=Protein DARK INDUCIBLE 9
gene_74823	1.60126	0	#NAME?	5e-05	0.00329305	0.3369	221.09	4.21e-62	RecName: Full=MATE efflux family protein 6; AltName: Full=Protein DETOXIFICATION 1-like 2; AltName: Full=Protein DTX4
gene_4092	9.94574	3.03999	-1.71001	0.0019	0.036259	0.5028	160.614	8.33e-40	RecName: Full=MATE efflux family protein 8; AltName: Full=Protein DETOXIFICATION 1-like 4; AltName: Full=Protein DTX5
gene_63128	5.79674	0.965217	-2.58632	0.00015	0.00729893	0.8286	66.6254	1.63e-27	RecName: Full=MATE efflux family protein FRD3; AltName: Full=MATE citrate transporter; AltName: Full=Protein DTX43; AltName: Full=Protein FERRIC REDUCTASE DEFECTIVE 3; Short=AtFRD3; AltName: Full=Protein MANGANESE ACCUMULATOR 1
gene_25878	17.9445	2.18948	-3.03488	0.00075	0.0206384	0.5305	210.305	3.28e-58	RecName: Full=Metacaspase-9; Short=AtMC9; Contains: RecName: Full=Metacaspase-9 subunit p20; Contains: RecName: Full=Metacaspase-9 subunit p10; AltName: Full=Metacaspase 2f; Short=AtMCP2f
gene_77159	24.7477	7.72028	-1.68057	0.0027	0.0444409	0.581	420.239	2.98e-141	RecName: Full=Metalloendoproteinase 3-MMP; Short=At3-MMP; Flags: Precursor
gene_74976	5.10812	0.77713	-2.71656	0.0018	0.0350349	0.5068	307.76	2.89e-94	RecName: Full=Methanol O-anthraniloyltransferase; AltName: Full=Anthraniloyl-CoA:methanol acyltransferase; AltName: Full=Benzyl alcohol O-benzoyltransferase [Vitis labrusca]
gene_4913	45.8318	11.9394	-1.94062	0.00045	0.0150359	0.5625	95.1301	7.79e-38	RecName: Full=Methylcrotonoyl-CoA carboxylase subunit alpha, mitochondrial; Short=MCCase subunit alpha; AltName: Full=3-methylcrotonyl-CoA carboxylase 1; AltName: Full=3-methylcrotonyl-CoA:carbon dioxide ligase subunit alpha; Flags: Precursor
gene_5829	80.8289	12.408	-2.7036	0.00015	0.00729893	0.6786	171.785	2.01e-62	RecName: Full=Methylsterol monooxygenase 1-1; AltName: Full=Sterol 4-alpha-methyl-oxidase 1-1; Short=AtSMO1-1
gene_61992	83.2824	8.29468	-3.32775	5e-05	0.00329305	0.6696	172.555	1.19e-45	RecName: Full=Methylsterol monooxygenase 1-1; AltName: Full=Sterol 4-alpha-methyl-oxidase 1-1; Short=AtSMO1-1
gene_11925	88.8667	4.3912	-4.33895	0.00025	0.010337	0.4222	134.035	7.24e-33	RecName: Full=Miraculin; Short=MIR; Flags: Precursor [Synsepalum dulcificum]
gene_11935	379.599	32.2229	-3.55832	0.0032	0.0491402	0.4286	140.969	2.7e-38	RecName: Full=Miraculin; Short=MIR; Flags: Precursor [Synsepalum dulcificum]
gene_39094	116.862	5.68703	-4.36099	5e-05	0.00329305	0.5806	201.445	9.77e-61	RecName: Full=Miraculin; Short=MIR; Flags: Precursor [Synsepalum dulcificum]
gene_3364	42.9353	12.0432	-1.83395	0.0009	0.0232057	0.6982	325.094	4.68e-100	RecName: Full=Mitochondrial arginine transporter BAC2; AltName: Full=Mitochondrial basic amino acid carrier 2; Short=AtMBAC2
gene_182	52.4336	4.93072	-3.41062	5e-05	0.00329305	0.8548	198.364	4.74e-53	RecName: Full=Mitochondrial phosphate carrier protein 3, mitochondrial; AltName: Full=Mitochondrial phosphate transporter 3; Short=MPT3; AltName: Full=Phosphate transporter 3;1; Flags: Precursor
gene_32108	142.183	13.5541	-3.39094	0.002	0.037276	0.8548	197.593	9.66e-54	RecName: Full=Mitochondrial phosphate carrier protein 3, mitochondrial; AltName: Full=Mitochondrial phosphate transporter 3; Short=MPT3; AltName: Full=Phosphate transporter 3;1; Flags: Precursor
gene_47264	128.13	16.2645	-2.97781	5e-05	0.00329305	0.8525	195.667	4.44e-53	RecName: Full=Mitochondrial phosphate carrier protein 3, mitochondrial; AltName: Full=Mitochondrial phosphate transporter 3; Short=MPT3; AltName: Full=Phosphate transporter 3;1; Flags: Precursor
gene_71360	109.265	20.3784	-2.42272	0.00255	0.0429615	0.8571	219.935	2.08e-62	RecName: Full=Mitochondrial phosphate carrier protein 3, mitochondrial; AltName: Full=Mitochondrial phosphate transporter 3; Short=MPT3; AltName: Full=Phosphate transporter 3;1; Flags: Precursor
gene_83515	78.6218	14.7284	-2.41633	0.00025	0.010337	0.6667	79.7221	2.31e-15	RecName: Full=Mitochondrial pyruvate carrier 1; Short=AtMPC1
gene_68347	6.6198	1.69611	-1.96456	0.0027	0.0444409	0.3766	64.3142	3.13e-19	RecName: Full=Mitochondrial substrate carrier family protein ucpB; AltName: Full=Solute carrier family 25 member 30 homolog; AltName: Full=Uncoupler protein B
gene_83446	42.9178	9.84104	-2.1247	0.0011	0.0262951	0.9115	224.172	1.05e-76	RecName: Full=Mitogen-activated protein kinase 3; Short=AtMPK3; Short=MAP kinase 3
gene_4581	49.8294	4.63355	-3.42681	5e-05	0.00329305	0.3879	194.126	7.41e-53	RecName: Full=Mitogen-activated protein kinase kinase kinase A; AltName: Full=MAPK/ERK kinase 1; Short=MEK kinase 1; Short=MEKK 1; AltName: Full=MAPK/ERK kinase A; Short=MEK kinase A; Short=MEKK A; Short=MEKKalpha
gene_18496	4.72408	0.477513	-3.30642	0.00255	0.0429615	0.3709	171.014	3.35e-45	RecName: Full=Mitogen-activated protein kinase kinase kinase NPK1; AltName: Full=Nicotiana protein kinase 1 [Nicotiana tabacum]
gene_45683	19.8617	4.44266	-2.16049	0.00195	0.0368606	0.4192	177.948	3.94e-47	RecName: Full=Mitogen-activated protein kinase kinase kinase NPK1; AltName: Full=Nicotiana protein kinase 1 [Nicotiana tabacum]
gene_62025	3.20532	0.549041	-2.54548	0.00275	0.0449242	0.3806	161.77	2.33e-40	RecName: Full=Mitogen-activated protein kinase kinase kinase YODA; AltName: Full=YODA MAPKK kinase
gene_66116	14.2969	2.5932	-2.46289	0.00025	0.010337	0.5455	65.0846	2.26e-25	RecName: Full=Mitogen-activated protein kinase kinase kinase YODA; AltName: Full=YODA MAPKK kinase
gene_82968	12.6698	3.03835	-2.06004	0.0019	0.036259	0.434	80.4925	1.96e-24	RecName: Full=Mitogen-activated protein kinase kinase kinase YODA; AltName: Full=YODA MAPKK kinase
gene_24991	3.8175	0.462014	-3.04662	0.0024	0.0414554	0.6016	147.902	7.27e-36	RecName: Full=MLO-like protein 1; Short=AtMlo1; AltName: Full=MLO protein homolog 1; Short=AtMlo-H1
gene_75886	20.6448	6.15983	-1.74481	0.00145	0.0306388	0.4453	100.138	5.11e-28	RecName: Full=MLO-like protein 2; Short=AtMlo2
gene_30473	8.41712	0.709129	-3.56921	0.00075	0.0206384	0.6596	65.4698	8.04e-26	RecName: Full=MLO-like protein 6; Short=AtMlo6
gene_38794	14.8622	2.39622	-2.63282	0.00025	0.010337	0.5958	251.136	4.47e-117	RecName: Full=Monogalactosyldiacylglycerol synthase 2, chloroplastic; Short=AtMGD2; AltName: Full=MGDG synthase type B; Flags: Precursor
gene_19538	11.2242	3.23733	-1.79373	0.0023	0.0404133	0.8021	299.671	2.02e-84	RecName: Full=Monosaccharide-sensing protein 3; AltName: Full=Sugar transporter MSSP3
gene_60695	8.15268	0.352953	-4.52972	5e-05	0.00329305	0.724	323.939	2.82e-92	RecName: Full=Monosaccharide-sensing protein 3; AltName: Full=Sugar transporter MSSP3
gene_85437	8.31763	1.74392	-2.25384	0.0001	0.0055482	0.8125	322.013	7.19e-92	RecName: Full=Monosaccharide-sensing protein 3; AltName: Full=Sugar transporter MSSP3
gene_54459	9.86768	1.08475	-3.18534	0.00155	0.0319895	0.7162	201.445	1.44e-62	RecName: Full=Multiprotein-bridging factor 1c
gene_61706	89.3234	28.1417	-1.66633	0.00175	0.0343691	0.9659	182.956	1.88e-51	RecName: Full=Myb-related protein 308 [Antirrhinum majus]
gene_30700	7.23324	1.36036	-2.41066	0.00245	0.0419858	0.5574	135.191	1.68e-34	RecName: Full=Myb-related protein Myb4; AltName: Full=OsMyb4; AltName: Full=Transcription factor RLTR1
gene_75782	12.1759	2.32157	-2.39086	0.00175	0.0343691	0.7021	82.0333	4.78e-32	RecName: Full=Myb-related protein Myb4; AltName: Full=OsMyb4; AltName: Full=Transcription factor RLTR1
gene_5154	75.8356	6.03036	-3.65256	5e-05	0.00329305	0.2788	70.4774	4.57e-11	RecName: Full=Myosin heavy chain kinase B; Short=MHCK-B
gene_30845	12.9825	0.867719	-3.9032	0.0014	0.0301545	1	65.855	5.18e-26	RecName: Full=Myosin-11; AltName: Full=Myosin XI E; Short=AtXIE
gene_53894	2.2971	0.427686	-2.42519	0.0023	0.0404133	0.6037	178.333	6e-97	RecName: Full=Myosin-11; AltName: Full=Myosin XI E; Short=AtXIE
gene_30846	10.3637	1.17749	-3.13776	5e-05	0.00329305	0.5699	192.2	1.96e-87	RecName: Full=Myosin-9; AltName: Full=Myosin XI C; Short=AtXIC
gene_57266	14.7864	1.38434	-3.417	0.0001	0.0055482	0.9474	118.242	2.75e-87	RecName: Full=Myosin-9; AltName: Full=Myosin XI C; Short=AtXIC
gene_27695	15.2034	2.76545	-2.4588	5e-05	0.00329305	0.3939	99.7525	2.23e-20	RecName: Full=Myosin-binding protein 7
gene_35346	33.5914	4.49597	-2.90139	5e-05	0.00329305	0.399	102.449	3.09e-21	RecName: Full=Myosin-binding protein 7
gene_74023	20.3007	2.42012	-3.06838	5e-05	0.00329305	0.5437	400.208	1.77e-122	RecName: Full=Myosin-binding protein 7
gene_65194	26.5298	1.81403	-3.87035	5e-05	0.00329305	0.5403	264.233	1.95e-80	RecName: Full=Myricetin O-methyltransferase; AltName: Full=CrOMT2; AltName: Full=Flavonoid O-methyltransferase [Catharanthus roseus]
gene_32817	11.2338	2.7253	-2.04336	0.0017	0.0339016	0.6094	180.259	5.37e-48	RecName: Full=NAC domain-containing protein 10; Short=ANAC010; AltName: Full=Protein SECONDARY WALL-ASSOCIATED NAC DOMAIN PROTEIN 3
gene_56605	125.246	15.2031	-3.04232	0.0001	0.0055482	0.6789	259.225	2.91e-83	RecName: Full=NAC domain-containing protein 100; Short=ANAC100; Short=AtNAC5
gene_56675	52.9749	8.57601	-2.62693	5e-05	0.00329305	0.4865	228.794	5.5e-67	RecName: Full=NAC domain-containing protein 100; Short=ANAC100; Short=AtNAC5
gene_59632	92.9543	28.9626	-1.68233	0.00105	0.0254944	0.5	121.709	4.64e-49	RecName: Full=NAC domain-containing protein 2; Short=ANAC002
gene_2353	41.7153	3.31662	-3.65279	5e-05	0.00329305	0.8537	153.295	1.35e-37	RecName: Full=NAC domain-containing protein 21/22; Short=ANAC021/ANAC022
gene_62325	129.828	25.4423	-2.3513	0.0016	0.0326415	0.6744	169.474	2.31e-46	RecName: Full=NAC transcription factor 29; Short=AtNAC029; AltName: Full=Protein NAC-LIKE, ACTIVATED BY AP3/PI; Short=AtNAP
gene_12757	41.3845	6.29517	-2.71677	0.00015	0.00729893	0.8644	96.2857	2.92e-19	RecName: Full=NAD(P)H-quinone oxidoreductase subunit 2 B, chloroplastic; AltName: Full=NAD(P)H dehydrogenase, subunit 2 B; AltName: Full=NADH-plastoquinone oxidoreductase subunit 2 B (chloroplast) [Lotus japonicus] &gt;gi|288561949|sp|P0CC88.1|NU2C1_LOTJA RecName: Full=NAD(P)H-quinone oxidoreductase subunit 2 A, chloroplastic; AltName: Full=NAD(P)H dehydrogenase, subunit 2 A; AltName: Full=NADH-p…
gene_17597	5.29377	0.245822	-4.42861	5e-05	0.00329305	0.3759	80.1073	7.1e-43	RecName: Full=NADP-dependent malic enzyme; Short=NADP-ME [Mesembryanthemum crystallinum]
gene_18558	55.5158	13.4326	-2.04716	0.00255	0.0429615	0.8372	86.2705	3.62e-44	RecName: Full=NEP1-interacting protein 1; AltName: Full=RING-H2 finger protein ATL26
gene_33089	2.26031	0.336062	-2.74972	0.00245	0.0419858	0.245	82.4185	1.06e-14	RecName: Full=Nephrocystin-3 [Xenopus laevis]
gene_77191	3.2696	0.614637	-2.41131	0.0009	0.0232057	0.2409	75.485	2.62e-12	RecName: Full=Nephrocystin-3 [Xenopus laevis]
gene_38030	21.108	3.90424	-2.43467	0.00105	0.0254944	0.8378	75.8702	1.15e-14	RecName: Full=Nicotinate phosphoribosyltransferase 2
gene_63228	43.2388	6.42896	-2.74967	5e-05	0.00329305	0.604	119.013	4.68e-47	RecName: Full=Nicotinate phosphoribosyltransferase 2
gene_72831	46.7968	7.1186	-2.71674	5e-05	0.00329305	0.5299	118.627	6.21e-47	RecName: Full=Nicotinate phosphoribosyltransferase 2
gene_4802	23.0187	5.77779	-1.99421	0.0006	0.0181712	0.6442	144.821	8.48e-37	RecName: Full=Ninja-family protein AFP3; AltName: Full=ABI five-binding protein 3; Short=ABI5-binding protein 3
gene_59814	46.0552	7.1479	-2.68777	5e-05	0.00329305	0.6538	142.895	4.59e-36	RecName: Full=Ninja-family protein AFP3; AltName: Full=ABI five-binding protein 3; Short=ABI5-binding protein 3
gene_55435	1.72672	0.22174	-2.9611	0.001	0.0248474	0.5562	545.814	1.72e-173	RecName: Full=Nodulation-signaling pathway 1 protein
gene_27671	30.3746	8.88559	-1.77332	0.00215	0.0388176	0.7143	95.5153	2.86e-23	RecName: Full=Non-specific lipid-transfer protein 2; AltName: Full=Allergen Api g 6.0101; AltName: Allergen=Api g 6 [Apium graveolens Rapaceum Group]
gene_70230	18.2034	4.29582	-2.0832	0.0003	0.0116973	0.7593	89.7373	4.31e-29	RecName: Full=Nuclear poly(A) polymerase 3; Short=PAP(III); Short=Poly(A) polymerase III; AltName: Full=Polynucleotide adenylyltransferase 3
gene_82226	3.43606	0.822719	-2.06228	0.00245	0.0419858	0.4578	127.102	6.23e-29	RecName: Full=Nuclear poly(A) polymerase 3; Short=PAP(III); Short=Poly(A) polymerase III; AltName: Full=Polynucleotide adenylyltransferase 3
gene_15135	3.1311	0.470272	-2.7351	0.0008	0.0215923	0.5493	88.1965	2.18e-33	RecName: Full=Nucleobase-ascorbate transporter 4; Short=AtNAT4; Short=AtPER
gene_18921	18.5253	3.47838	-2.413	0.00025	0.010337	0.5625	95.5153	7.05e-28	RecName: Full=Nudix hydrolase 17, mitochondrial; Short=AtNUDT17; Flags: Precursor
gene_42570	13.1887	4.23051	-1.6404	0.0029	0.0461772	0.3406	120.939	1.32e-29	RecName: Full=Nudix hydrolase 17, mitochondrial; Short=AtNUDT17; Flags: Precursor
gene_46063	27.6221	3.00237	-3.20165	5e-05	0.00329305	0.3871	105.145	4.61e-25	RecName: Full=Nudix hydrolase 17, mitochondrial; Short=AtNUDT17; Flags: Precursor
gene_76860	16.6952	0.916146	-4.18771	0.00025	0.010337	0.3817	91.6633	1.84e-18	RecName: Full=Nudix hydrolase 22, chloroplastic; Short=AtNUDT22; Flags: Precursor
gene_37281	33.4517	10.0245	-1.73854	0.00165	0.0332927	0.338	77.411	3.81e-15	RecName: Full=Ocs element-binding factor 1; Short=OCSBF-1
gene_6719	19.7547	5.83723	-1.75884	0.00175	0.0343691	0.4094	93.2041	1.61e-20	RecName: Full=Ocs element-binding factor 1; Short=OCSBF-1
gene_80881	27.8245	6.18198	-2.17021	5e-05	0.00329305	0.4016	92.4337	3.86e-20	RecName: Full=Ocs element-binding factor 1; Short=OCSBF-1
gene_85835	13.6206	2.28404	-2.57613	0.0012	0.0275971	0.443	80.4925	8.32e-17	RecName: Full=Oleosin 1 [Prunus dulcis]
gene_41810	8.6895	1.73416	-2.32503	0.0029	0.0461772	0.3895	89.3521	4.76e-20	RecName: Full=Oleosin 16 kDa
gene_50567	64.3329	13.9102	-2.20941	0.00225	0.0399156	0.6372	249.21	1.03e-136	RecName: Full=Omega-3 fatty acid desaturase, endoplasmic reticulum [Nicotiana tabacum]
gene_67269	142.244	11.6945	-3.60446	0.0002	0.00894972	0.5311	220.32	7.62e-127	RecName: Full=Omega-3 fatty acid desaturase, endoplasmic reticulum [Nicotiana tabacum]
gene_10871	245.509	30.9363	-2.98841	0.00255	0.0429615	0.7833	642.499	0	RecName: Full=Omega-6 fatty acid desaturase, endoplasmic reticulum; AltName: Full=Delta(12) desaturase
gene_78441	21.4958	5.30129	-2.01964	0.0008	0.0215923	0.273	89.7373	2.34e-17	RecName: Full=Omega-hydroxypalmitate O-feruloyl transferase; AltName: Full=Omega-hydroxyacid hydroxycinnamoyltransferase; AltName: Full=Protein ALIPHATIC SUBERIN FERULOYL TRANSFERASE
gene_31008	34.5573	7.52581	-2.19907	0.0002	0.00894972	0.6752	473.011	3.46e-144	RecName: Full=Organic cation/carnitine transporter 4; Short=AtOCT4
gene_80966	55.7528	10.2633	-2.44154	0.00305	0.0476622	0.6909	467.618	2.22e-145	RecName: Full=Organic cation/carnitine transporter 4; Short=AtOCT4
gene_1566	3.55596	0.23338	-3.92949	0.0018	0.0350349	0.6667	114.775	4.87e-45	RecName: Full=Oxysterol-binding protein-related protein 2A; AltName: Full=OSBP-related protein 2A
gene_68726	6.42245	1.20967	-2.40851	0.0029	0.0461772	0.4286	129.798	2.49e-30	RecName: Full=Oxysterol-binding protein-related protein 4B; AltName: Full=OSBP-related protein 4B
gene_11752	8.26685	0.893823	-3.20928	0.00035	0.0128122	0.4576	107.842	2.33e-23	RecName: Full=Palmitoyl-acyl carrier protein thioesterase, chloroplastic; AltName: Full=16:0-acyl-carrier protein thioesterase; Short=16:0-ACP thioesterase; AltName: Full=Acyl-[acyl-carrier-protein] hydrolase; AltName: Full=Acyl-acyl carrier protein thioesterase B1; Short=AtFATB1; Flags: Precursor
gene_4680	38.014	9.39927	-2.01591	0.0004	0.0140413	0.8	110.538	3.94e-25	RecName: Full=Pantoate--beta-alanine ligase; AltName: Full=Pantoate-activating enzyme; AltName: Full=Pantothenate synthetase
gene_16286	197.233	29.2182	-2.75497	0.0023	0.0404133	0.4804	105.916	5.93e-40	RecName: Full=Patatin-like protein 1
gene_82805	9.95723	1.17262	-3.08601	0.0012	0.0275971	0.539	151.754	7.44e-73	RecName: Full=Patatin-like protein 2; Short=AtPLP2; AltName: Full=Patatin-related phospholipase A IIalpha; Short=pPLAIIa; AltName: Full=Phospholipase A IIA; Short=AtPLAIIA
gene_82970	64.9408	6.51636	-3.31699	5e-05	0.00329305	0.4526	115.161	1.68e-47	RecName: Full=Patatin-like protein 2; Short=OsPLP2 &gt;gi|597501017|sp|A2YW91.1|PLP2_ORYSI RecName: Full=Patatin-like protein 2
gene_23667	117.992	9.73094	-3.59997	5e-05	0.00329305	0.5882	88.1965	6.33e-49	RecName: Full=Patatin-like protein 3; Short=AtPLP3; AltName: Full=Patatin-related phospholipase A IIbeta; Short=pPLAIIb; AltName: Full=Phospholipase A IVC; Short=AtPLAIVC
gene_33570	14.4616	1.45784	-3.31032	5e-05	0.00329305	0.3583	215.698	3.34e-59	RecName: Full=Patellin-4
gene_61111	12.1458	0.724929	-4.06647	0.00115	0.0268732	0.4598	163.696	1.45e-52	RecName: Full=Patellin-4
gene_41625	47.1097	8.12905	-2.53487	0.0003	0.0116973	0.8889	211.846	1.09e-65	RecName: Full=Pathogenesis-related genes transcriptional activator PTI5; AltName: Full=PTO-interacting protein 5
gene_17761	200.166	18.8597	-3.40782	0.00145	0.0306388	0.5244	179.489	5.82e-53	RecName: Full=Pathogenesis-related leaf protein 4; Short=P4; Flags: Precursor
gene_8094	179.802	21.0769	-3.09267	5e-05	0.00329305	0.5484	179.104	4.46e-54	RecName: Full=Pathogenesis-related leaf protein 4; Short=P4; Flags: Precursor
gene_74673	114.099	9.61677	-3.56859	0.0025	0.042508	1	308.916	1.11e-104	RecName: Full=Pathogenesis-related protein 1B; Short=PR-1B; Flags: Precursor [Nicotiana tabacum]
gene_74675	40.237	5.61464	-2.84126	5e-05	0.00329305	0.9464	291.967	8.97e-99	RecName: Full=Pathogenesis-related protein 1B; Short=PR-1B; Flags: Precursor [Nicotiana tabacum]
gene_45985	31.7371	3.97308	-2.99784	0.0013	0.0289513	0.9167	288.115	1.78e-97	RecName: Full=Pathogenesis-related protein 1C; Short=PR-1C; Flags: Precursor [Nicotiana tabacum]
gene_22450	403.249	37.8077	-3.41492	0.0005	0.0161107	0.9658	457.988	5.83e-162	RecName: Full=Pathogenesis-related protein R major form; AltName: Full=Thaumatin-like protein E22; Flags: Precursor [Nicotiana tabacum]
gene_32885	80.8005	7.88768	-3.35669	0.00235	0.0409314	0.9912	459.144	4.44e-161	RecName: Full=Pathogenesis-related protein R minor form; Short=PR-R; AltName: Full=PROB12; AltName: Full=Thaumatin-like protein E2; Flags: Precursor [Nicotiana tabacum]
gene_12316	157.387	15.9132	-3.30602	0.00165	0.0332927	0.44	62.7734	2e-15	RecName: Full=Pectin acetylesterase 7; Flags: Precursor
gene_20714	43.1007	3.67684	-3.55117	5e-05	0.00329305	0.3893	86.2705	3.77e-16	RecName: Full=Pectin acetylesterase 7; Flags: Precursor
gene_17085	29.918	2.81133	-3.41169	0.0001	0.0055482	0.5974	302.753	9.62e-88	RecName: Full=Pectinesterase 1; Short=PE 1; AltName: Full=Pectin methylesterase; Flags: Precursor [Citrus sinensis]
gene_61433	6.65993	1.20042	-2.47197	0.00245	0.0419858	0.5931	301.212	1.2e-85	RecName: Full=Pectinesterase 1; Short=PE 1; AltName: Full=Pectin methylesterase; Flags: Precursor [Citrus sinensis]
gene_25043	153.305	4.51363	-5.08598	5e-05	0.00329305	0.8384	410.994	9.72e-132	RecName: Full=Pectinesterase 2; Short=PE 2; AltName: Full=Pectin methylesterase; Flags: Precursor [Citrus sinensis]
gene_60866	2.36451	0	#NAME?	5e-05	0.00329305	0.7403	373.629	4.6e-118	RecName: Full=Pectinesterase 2; Short=PE 2; AltName: Full=Pectin methylesterase; Flags: Precursor [Citrus sinensis]
gene_54540	4.855	0.5112	-3.24751	0.00055	0.0170561	0.3911	360.147	1.28e-111	RecName: Full=Pentatricopeptide repeat-containing protein At2g22410, mitochondrial; Flags: Precursor
gene_4702	3.16574	0.446181	-2.82684	0.00015	0.00729893	0.3904	516.153	3.49e-162	RecName: Full=Pentatricopeptide repeat-containing protein At4g02750
gene_84735	2.0547	0.360337	-2.51151	0.00075	0.0206384	0.3888	507.294	1.28e-156	RecName: Full=Pentatricopeptide repeat-containing protein At4g02750
gene_11126	20.3297	2.85736	-2.83083	5e-05	0.00329305	0.5205	86.2705	9.02e-18	RecName: Full=Peptide methionine sulfoxide reductase MsrA; Short=Protein-methionine-S-oxide reductase; AltName: Full=Peptide-methionine (S)-S-oxide reductase; Short=Peptide Met(O) reductase
gene_24844	22.2746	1.70898	-3.70419	5e-05	0.00329305	0.6319	199.904	1.37e-55	RecName: Full=Peroxidase 11; Short=Atperox P11; AltName: Full=ATP23a/ATP23b; Flags: Precursor
gene_19340	68.0775	7.0701	-3.26738	5e-05	0.00329305	0.4892	137.117	9.26e-35	RecName: Full=Peroxidase 5; Flags: Precursor
gene_79144	126.711	9.07129	-3.80409	5e-05	0.00329305	0.6042	221.861	1.37e-83	RecName: Full=Peroxidase 55; Short=Atperox P55; AltName: Full=ATP20a; Flags: Precursor
gene_18993	28.302	2.61241	-3.43745	5e-05	0.00329305	0.6364	375.555	2.64e-126	RecName: Full=Peroxidase 6; Short=Atperox P6; Flags: Precursor
gene_73361	18.5633	1.69873	-3.44992	5e-05	0.00329305	0.6393	401.364	2.84e-135	RecName: Full=Peroxidase 6; Short=Atperox P6; Flags: Precursor
gene_86827	21.9477	2.98482	-2.87835	0.00035	0.0128122	0.547	117.472	3.36e-27	RecName: Full=Persulfide dioxygenase ETHE1 homolog, mitochondrial; AltName: Full=Glyoxalase II; Short=Glx II; AltName: Full=Sulfur dioxygenase ETHE1; Flags: Precursor
gene_14204	21.3397	2.4126	-3.14488	5e-05	0.00329305	0.5568	105.145	8.72e-56	RecName: Full=Phosphate transporter PHO1 homolog 10; AltName: Full=Protein PHO1 homolog 10; Short=AtPHO1;H10
gene_18809	12.1983	3.39762	-1.84408	0.0019	0.036259	0.4094	130.954	5.85e-58	RecName: Full=Phosphate transporter PHO1 homolog 10; AltName: Full=Protein PHO1 homolog 10; Short=AtPHO1;H10
gene_27135	4.49774	0.847537	-2.40785	0.00035	0.0128122	0.5132	247.284	2.11e-65	RecName: Full=Phosphatidate phosphatase PAH1; AltName: Full=Phosphatidic acid phosphohydrolase 1; Short=AtPAH1
gene_18343	20.0454	2.03301	-3.30158	5e-05	0.00329305	0.561	485.723	1.78e-156	RecName: Full=Phosphatidylinositol 4-kinase gamma 4; Short=AtPI4Kgamma4; Short=PI-4Kgamma4; Short=PI4K gamma 4; AltName: Full=Ubiquitin-like domain kinase gamma 4; Short=UbDK gamma 4
gene_39310	17.0055	2.25115	-2.91727	5e-05	0.00329305	0.5588	485.337	2.27e-157	RecName: Full=Phosphatidylinositol 4-kinase gamma 4; Short=AtPI4Kgamma4; Short=PI-4Kgamma4; Short=PI4K gamma 4; AltName: Full=Ubiquitin-like domain kinase gamma 4; Short=UbDK gamma 4
gene_56713	93.4842	17.4947	-2.4178	0.0002	0.00894972	0.6667	190.66	1.17e-50	RecName: Full=Phosphatidylinositol 4-kinase gamma 4; Short=AtPI4Kgamma4; Short=PI-4Kgamma4; Short=PI4K gamma 4; AltName: Full=Ubiquitin-like domain kinase gamma 4; Short=UbDK gamma 4
gene_38575	55.4228	5.25502	-3.39871	5e-05	0.00329305	0.8202	162.155	5.69e-52	RecName: Full=Phosphatidylinositol/phosphatidylcholine transfer protein SFH10; AltName: Full=Protein SEC FOURTEEN HOMOLOGS 10; Short=AtSFH10
gene_40239	62.4735	4.53496	-3.78408	5e-05	0.00329305	0.7865	156.762	5.54e-96	RecName: Full=Phosphatidylinositol/phosphatidylcholine transfer protein SFH12; AltName: Full=Protein SEC FOURTEEN HOMOLOGS 12; Short=AtSFH12
gene_50889	201.431	26.8226	-2.90876	0.0014	0.0301545	0.6471	325.479	0	RecName: Full=Phosphoenolpyruvate carboxykinase [ATP]; Short=PEP carboxykinase; Short=PEPCK
gene_16058	76.9455	9.30084	-3.0484	5e-05	0.00329305	0.6828	255.758	1.34e-73	RecName: Full=Phosphoethanolamine N-methyltransferase [Spinacia oleracea]
gene_5477	75.4784	8.44326	-3.16019	5e-05	0.00329305	0.8936	178.718	2.34e-86	RecName: Full=Phosphoethanolamine N-methyltransferase [Spinacia oleracea]
gene_39735	13.9481	1.08934	-3.67854	5e-05	0.00329305	0.5263	95.9005	4.05e-32	RecName: Full=Phosphoinositide phosphatase SAC7; Short=AtSAC7; AltName: Full=Protein ROOT HAIR DEFECTIVE 4; AltName: Full=Protein SUPPRESSOR OF ACTIN 1C; Short=AtSAC1c; AltName: Full=Protein SUPPRESSOR OF ACTIN 7; AltName: Full=SAC domain protein 7; AltName: Full=SAC1-like protein AtSAC1c
gene_44934	23.2784	6.82564	-1.76995	0.0021	0.0382902	0.8125	167.162	9.45e-42	RecName: Full=Phosphoinositide phospholipase C 2; AltName: Full=Phosphoinositide phospholipase PLC2; Short=AtPLC2; Short=PI-PLC2
gene_44941	8.7633	2.05415	-2.09293	0.00215	0.0388176	0.8226	114.775	3.39e-25	RecName: Full=Phosphoinositide phospholipase C 2; AltName: Full=Phosphoinositide phospholipase PLC2; Short=AtPLC2; Short=PI-PLC2
gene_29614	1.49328	0.195949	-2.92993	0.00015	0.00729893	0.8247	175.252	1.86e-43	RecName: Full=Phosphoinositide phospholipase C 6; AltName: Full=Phosphoinositide phospholipase PLC6; Short=AtPLC6; Short=AtPLC8; Short=PI-PLC6
gene_77322	2.46995	0.361654	-2.7718	0.00115	0.0268732	0.3763	106.301	5.05e-58	RecName: Full=Phosphoinositide phospholipase C 6; AltName: Full=Phosphoinositide phospholipase PLC6; Short=AtPLC6; Short=AtPLC8; Short=PI-PLC6
gene_38248	10.3644	1.16884	-3.14848	5e-05	0.00329305	0.5791	333.569	5.87e-94	RecName: Full=Phospholipase D delta; Short=AtPLDdelta; Short=PLD delta
gene_77485	14.4927	4.60127	-1.65522	0.00155	0.0319895	0.4886	119.398	1.7e-52	RecName: Full=Phospholipase D p1; Short=AtPLDp1; AltName: Full=Phospholipase D zeta 1; Short=PLDzeta1; AltName: Full=Phospholipase D1 PHOX and PX-containing domain protein
gene_41158	98.2877	3.59584	-4.77261	5e-05	0.00329305	0.5974	96.2857	2.79e-19	RecName: Full=Photosystem II CP47 reaction center protein; AltName: Full=PSII 47 kDa protein; AltName: Full=Protein CP-47
gene_8522	12.7181	4.25086	-1.58106	0.0029	0.0461772	0.6733	159.844	9.55e-52	RecName: Full=PI-PLC X domain-containing protein At5g67130; Flags: Precursor
gene_44862	6.88207	0.875442	-2.97476	0.00125	0.0283252	0.5342	92.0485	5.85e-21	RecName: Full=Plant cysteine oxidase 2
gene_73601	20.8284	2.04049	-3.35157	5e-05	0.00329305	0.589	99.3673	2.3e-22	RecName: Full=Plant cysteine oxidase 2
gene_10904	4.2821	0.469344	-3.1896	0.0021	0.0382902	0.6447	261.536	3.25e-75	RecName: Full=Plant intracellular Ras-group-related LRR protein 6
gene_83833	11.363	3.43503	-1.72595	0.0008	0.0215923	0.6404	258.84	3.42e-74	RecName: Full=Plant intracellular Ras-group-related LRR protein 6
gene_36098	35.7476	3.89857	-3.19683	5e-05	0.00329305	0.9881	169.474	6.4e-50	RecName: Full=Polcalcin Nic t 1; AltName: Full=Calcium-binding pollen allergen Nic t 1; AltName: Allergen=Nic t 1 [Nicotiana tabacum]
gene_8317	18.3902	2.86876	-2.68044	0.0011	0.0262951	0.9643	164.081	6.05e-50	RecName: Full=Polcalcin Nic t 2; AltName: Full=Calcium-binding pollen allergen Nic t 2; AltName: Allergen=Nic t 2 [Nicotiana tabacum]
gene_82269	54.1259	6.10786	-3.14758	5e-05	0.00329305	0.4371	301.212	3.93e-88	RecName: Full=Pollen receptor-like kinase 3; Short=AtPRK3; Flags: Precursor
gene_23813	26.7401	5.29974	-2.33501	0.0003	0.0116973	0.569	64.3142	4.17e-35	RecName: Full=Pollen-specific protein SF21
gene_30111	23.445	5.16867	-2.18142	0.00045	0.0150359	0.6327	62.003	4.86e-25	RecName: Full=Pollen-specific protein SF21
gene_32218	9.29213	1.25876	-2.884	0.00025	0.010337	0.5399	325.865	3.54e-102	RecName: Full=Polygalacturonase inhibitor; AltName: Full=Polygalacturonase-inhibiting protein; Short=PGIG; Flags: Precursor [Pyrus communis]
gene_63495	69.8535	8.41047	-3.05408	0.0001	0.0055482	0.7314	272.322	2.06e-79	RecName: Full=Polygalacturonase; Short=PG; AltName: Full=Pectinase; Flags: Precursor [Nicotiana tabacum]
gene_9754	16.0536	1.54333	-3.37878	5e-05	0.00329305	0.7399	271.937	2.81e-80	RecName: Full=Polygalacturonase; Short=PG; AltName: Full=Pectinase; Flags: Precursor [Nicotiana tabacum]
gene_53810	17.0809	1.6376	-3.38274	0.00235	0.0409314	0.9934	596.275	0	RecName: Full=Polyubiquitin; Contains: RecName: Full=Ubiquitin; Flags: Precursor, partial [Nicotiana sylvestris]
gene_70729	7.09361	0.405824	-4.12759	0.0002	0.00894972	0.3122	92.0485	2.11e-17	RecName: Full=Polyvinylalcohol dehydrogenase; Short=PVA dehydrogenase; Short=PVADH; AltName: Full=Polyvinyl alcohol dehydrogenase (cytochrome); Flags: Precursor [Pseudomonas sp.]
gene_74594	12.1026	2.7978	-2.11295	0.00135	0.0295562	0.6099	216.853	1.18e-55	RecName: Full=Potassium channel SKOR; AltName: Full=Stelar K(+) outward rectifying channel
gene_19685	79.9659	17.3106	-2.20773	0.0002	0.00894972	0.6919	232.646	2.25e-72	RecName: Full=PRA1 family protein B4; Short=AtPRA1.B4
gene_40536	96.385	27.3312	-1.81826	0.0006	0.0181712	0.6611	207.994	9.4e-65	RecName: Full=PRA1 family protein F2; Short=AtPRA1.F2; AltName: Full=Prenylated Rab acceptor 7
gene_21994	10.1091	1.36224	-2.8916	0.0005	0.0161107	0.5941	268.855	7.23e-137	RecName: Full=Premnaspirodiene oxygenase; Short=HPO; AltName: Full=Cytochrome P450 71D55 [Hyoscyamus muticus]
gene_50042	19.9266	5.46551	-1.86627	0.00295	0.0467712	0.721	412.535	2.15e-130	RecName: Full=Premnaspirodiene oxygenase; Short=HPO; AltName: Full=Cytochrome P450 71D55 [Hyoscyamus muticus]
gene_40843	5.86713	0.761501	-2.94574	0.0004	0.0140413	0.6806	241.891	2.09e-110	RecName: Full=Probable 1-acyl-sn-glycerol-3-phosphate acyltransferase 4; AltName: Full=Lysophosphatidyl acyltransferase 4
gene_66664	10.1802	2.59626	-1.97126	0.0014	0.0301545	0.7103	338.576	1.77e-102	RecName: Full=Probable ADP,ATP carrier protein At5g56450; AltName: Full=ADP/ATP translocase At5g56450; AltName: Full=Adenine nucleotide translocator At5g56450
gene_21100	5.31476	1.01027	-2.39527	0.002	0.037276	0.7849	149.058	4.71e-37	RecName: Full=Probable ADP-ribosylation factor GTPase-activating protein AGD11; Short=ARF GAP AGD11; AltName: Full=Protein ARF-GAP DOMAIN 11; Short=AtAGD11
gene_42492	4.72417	0.725767	-2.70248	0.00035	0.0128122	0.7849	153.295	7.55e-38	RecName: Full=Probable ADP-ribosylation factor GTPase-activating protein AGD11; Short=ARF GAP AGD11; AltName: Full=Protein ARF-GAP DOMAIN 11; Short=AtAGD11
gene_18751	23.8511	5.06345	-2.23586	0.00035	0.0128122	0.7576	59.3066	7.31e-18	RecName: Full=Probable ADP-ribosylation factor GTPase-activating protein AGD5; Short=ARF GAP AGD5; AltName: Full=Protein ARF-GAP DOMAIN 5; Short=AtAGD5; AltName: Full=Protein ZIGA3
gene_76118	17.3873	3.55715	-2.28924	5e-05	0.00329305	0.7273	56.6102	2.03e-13	RecName: Full=Probable ADP-ribosylation factor GTPase-activating protein AGD5; Short=ARF GAP AGD5; AltName: Full=Protein ARF-GAP DOMAIN 5; Short=AtAGD5; AltName: Full=Protein ZIGA3
gene_40886	62.2805	6.21852	-3.32414	5e-05	0.00329305	0.7905	175.637	5.53e-46	RecName: Full=Probable alkaline/neutral invertase A, chloroplastic; Short=A/N-INVA; Flags: Precursor
gene_44578	59.1786	8.69743	-2.76642	0.00125	0.0283252	0.7905	176.022	2.42e-47	RecName: Full=Probable alkaline/neutral invertase A, chloroplastic; Short=A/N-INVA; Flags: Precursor
gene_22426	43.9671	6.0678	-2.85718	0.0002	0.00894972	0.6651	904.049	0	RecName: Full=Probable alpha,alpha-trehalose-phosphate synthase [UDP-forming] 11; AltName: Full=Trehalose-6-phosphate synthase 11; Short=AtTPS11
gene_63741	35.1485	5.08633	-2.78877	5e-05	0.00329305	0.6621	902.123	0	RecName: Full=Probable alpha,alpha-trehalose-phosphate synthase [UDP-forming] 11; AltName: Full=Trehalose-6-phosphate synthase 11; Short=AtTPS11
gene_39962	7.21705	1.56124	-2.20872	0.0003	0.0116973	0.6889	132.88	8.36e-30	RecName: Full=Probable alpha,alpha-trehalose-phosphate synthase [UDP-forming] 7; AltName: Full=Trehalose-6-phosphate synthase 7; Short=AtTPS7
gene_10842	13.7089	3.97391	-1.78648	0.00025	0.010337	0.7692	920.228	0	RecName: Full=Probable alpha,alpha-trehalose-phosphate synthase [UDP-forming] 9; AltName: Full=Trehalose-6-phosphate synthase 9; Short=AtTPS9
gene_10844	21.3773	5.70085	-1.90683	0.00105	0.0254944	0.582	475.707	8.86e-157	RecName: Full=Probable alpha,alpha-trehalose-phosphate synthase [UDP-forming] 9; AltName: Full=Trehalose-6-phosphate synthase 9; Short=AtTPS9
gene_62743	9.78693	3.41961	-1.51703	0.00295	0.0467712	0.7526	1072.38	0	RecName: Full=Probable alpha,alpha-trehalose-phosphate synthase [UDP-forming] 9; AltName: Full=Trehalose-6-phosphate synthase 9; Short=AtTPS9
gene_26915	60.9263	5.44282	-3.48464	0.00025	0.010337	0.6478	213.772	6.18e-58	RecName: Full=Probable alpha-amylase 2; Short=AtAMY2; AltName: Full=1,4-alpha-D-glucan glucanohydrolase
gene_62819	89.2136	14.562	-2.61506	5e-05	0.00329305	0.9067	145.591	6.01e-53	RecName: Full=Probable alpha-amylase 2; Short=AtAMY2; AltName: Full=1,4-alpha-D-glucan glucanohydrolase
gene_86554	27.5985	5.71575	-2.27157	0.00015	0.00729893	0.75	147.902	4.35e-64	RecName: Full=Probable aminopyrimidine aminohydrolase, mitochondrial; Flags: Precursor [Arabidopsis thaliana]
gene_15901	36.0532	11.1147	-1.69765	0.00175	0.0343691	0.688	171.785	4.15e-43	RecName: Full=Probable anion transporter 3, chloroplastic; AltName: Full=Phosphate transporter PHT4;2; Flags: Precursor
gene_3220	45.8172	3.29868	-3.79593	5e-05	0.00329305	0.9362	94.3597	4.36e-28	RecName: Full=Probable aquaporin PIP2-4; AltName: Full=Plasma membrane intrinsic protein 2.4; Short=AtPIP2;4; Contains: RecName: Full=Probable aquaporin PIP2-4, N-terminally processed
gene_47132	4.94879	0.768446	-2.68706	0.0032	0.0491402	0.3297	82.4185	1.12e-15	RecName: Full=Probable aquaporin PIP2-8; AltName: Full=Plasma membrane intrinsic protein 2-8; Short=AtPIP2;8; AltName: Full=Plasma membrane intrinsic protein 3b; Short=PIP3b
gene_50348	17.6913	4.41028	-2.0041	0.00325	0.0496216	0.4417	150.599	9.87e-36	RecName: Full=Probable arabinosyltransferase ARAD1; AltName: Full=Arabinan alpha-1,5-arabinosyltransferase; AltName: Full=L-Arabinosyltransferase; AltName: Full=Protein ARABINAN DEFICIENT 1
gene_67922	23.226	3.14604	-2.88414	5e-05	0.00329305	0.4417	150.214	7.85e-37	RecName: Full=Probable arabinosyltransferase ARAD1; AltName: Full=Arabinan alpha-1,5-arabinosyltransferase; AltName: Full=L-Arabinosyltransferase; AltName: Full=Protein ARABINAN DEFICIENT 1
gene_62487	2.74211	0.362226	-2.92032	0.0005	0.0161107	0.7578	218.009	4.74e-65	RecName: Full=Probable calcium-binding protein CML16; AltName: Full=Calmodulin-like protein 16
gene_85879	20.8206	6.47096	-1.68596	0.0017	0.0339016	0.5724	169.474	3.11e-49	RecName: Full=Probable calcium-binding protein CML18; AltName: Full=Calmodulin-like protein 18
gene_80360	22.3089	0.713998	-4.96556	0.0006	0.0181712	0.5547	129.413	6.11e-35	RecName: Full=Probable calcium-binding protein CML31; AltName: Full=Calmodulin-like protein 31
gene_35171	29.9516	3.01992	-3.31005	5e-05	0.00329305	0.5046	109.383	7.9e-27	RecName: Full=Probable calcium-binding protein CML45; AltName: Full=Calmodulin-like protein 45
gene_61729	41.5468	5.39362	-2.94541	5e-05	0.00329305	0.4914	103.219	7.04e-25	RecName: Full=Probable calcium-binding protein CML45; AltName: Full=Calmodulin-like protein 45
gene_77402	15.8284	2.71612	-2.5429	0.0004	0.0140413	0.4167	112.464	1.63e-27	RecName: Full=Probable calcium-binding protein CML45; AltName: Full=Calmodulin-like protein 45
gene_4297	8.02721	1.61876	-2.31	0.0008	0.0215923	0.7514	294.278	9.76e-88	RecName: Full=Probable carboxylesterase 11; AltName: Full=AtCXE11
gene_80895	11.6532	1.87271	-2.63753	0.00015	0.00729893	0.7624	298.901	3.41e-89	RecName: Full=Probable carboxylesterase 11; AltName: Full=AtCXE11
gene_33080	16.9424	3.94862	-2.10121	0.0005	0.0161107	0.3769	182.185	1.73e-50	RecName: Full=Probable carboxylesterase 17; AltName: Full=AtCXE17
gene_63685	31.4589	6.04217	-2.38033	0.00075	0.0206384	0.6272	247.284	6.3e-75	RecName: Full=Probable carotenoid cleavage dioxygenase 4, chloroplastic; Short=AtCCD4; AltName: Full=AtNCED4; Flags: Precursor
gene_50418	2.36712	0.495185	-2.25709	0.00325	0.0496216	0.7087	702.59	0	RecName: Full=Probable copper-transporting ATPase HMA5; AltName: Full=Probable copper-transporting ATPase 3; AltName: Full=Protein HEAVY METAL ATPASE 5
gene_82735	81.2348	8.62114	-3.23615	0.0008	0.0215923	0.7107	247.284	2.36e-68	RecName: Full=Probable E3 ubiquitin-protein ligase ARI2; AltName: Full=ARIADNE-like protein ARI2; AltName: Full=Protein ariadne homolog 2
gene_66638	7.6654	0.690614	-3.47241	5e-05	0.00329305	0.6163	114.005	2.18e-65	RecName: Full=Probable E3 ubiquitin-protein ligase BAH1-like 1 &gt;gi|308191416|sp|A2XK56.1|BAHL1_ORYSI RecName: Full=Probable E3 ubiquitin-protein ligase BAH1-like 1
gene_27591	7.01156	1.26747	-2.46779	0.00175	0.0343691	0.6588	119.398	1.9e-69	RecName: Full=Probable E3 ubiquitin-protein ligase BAH1-like; AltName: Full=RING finger protein 178
gene_56300	58.8035	7.17329	-3.0352	0.0002	0.00894972	0.8069	227.639	2.23e-65	RecName: Full=Probable fructokinase-5
gene_78756	25.8332	4.74196	-2.44567	5e-05	0.00329305	0.8306	299.286	4.97e-91	RecName: Full=Probable fructokinase-5
gene_39123	62.913	12.3155	-2.35288	0.0001	0.0055482	0.5687	182.57	2.59e-115	RecName: Full=Probable galactinol--sucrose galactosyltransferase 1; AltName: Full=Protein SEED IMBIBITION 1; AltName: Full=Raffinose synthase 1
gene_67798	19.8353	2.23342	-3.15074	5e-05	0.00329305	0.5011	423.32	2.77e-127	RecName: Full=Probable galactinol--sucrose galactosyltransferase 1; AltName: Full=Protein SEED IMBIBITION 1; AltName: Full=Raffinose synthase 1
gene_46029	350.217	42.8306	-3.03154	5e-05	0.00329305	0.525	125.561	9.35e-50	RecName: Full=Probable galactinol--sucrose galactosyltransferase 2; AltName: Full=Protein SEED IMBIBITION 2; AltName: Full=Raffinose synthase 2
gene_36416	9.39539	0.696277	-3.75422	5e-05	0.00329305	0.7266	366.311	8.26e-108	RecName: Full=Probable galactinol--sucrose galactosyltransferase 6; AltName: Full=Protein DARK INDUCIBLE 10; AltName: Full=Raffinose synthase 6
gene_41710	18.0045	5.40372	-1.73633	0.00175	0.0343691	0.8182	302.753	2.37e-87	RecName: Full=Probable galacturonosyltransferase 14
gene_3546	7.97202	1.48075	-2.42862	0.0003	0.0116973	0.6969	486.878	2.07e-168	RecName: Full=Probable galacturonosyltransferase-like 10; AltName: Full=Galactinol synthase 8; Short=AtGolS8; Short=GolS-8
gene_87002	11.858	1.85564	-2.67587	5e-05	0.00329305	0.6969	486.878	4.73e-168	RecName: Full=Probable galacturonosyltransferase-like 10; AltName: Full=Galactinol synthase 8; Short=AtGolS8; Short=GolS-8
gene_16272	26.1838	3.38395	-2.95189	0.00055	0.0170561	0.6963	286.574	8.02e-95	RecName: Full=Probable galacturonosyltransferase-like 4; AltName: Full=Galactinol synthase 9; Short=AtGolS9; Short=GolS-9
gene_18966	85.8146	8.073	-3.41005	0.0001	0.0055482	0.7829	542.347	0	RecName: Full=Probable galacturonosyltransferase-like 9; AltName: Full=Like glycosyl transferase 8
gene_42432	24.8438	3.18446	-2.96376	5e-05	0.00329305	0.7825	546.584	0	RecName: Full=Probable galacturonosyltransferase-like 9; AltName: Full=Like glycosyl transferase 8
gene_29867	20.369	4.23931	-2.26447	0.0001	0.0055482	0.4189	106.686	7.81e-23	RecName: Full=Probable glucan 1,3-beta-glucosidase A; AltName: Full=Exo-1,3-beta-glucanase 1; AltName: Full=Exo-1,3-beta-glucanase A; Flags: Precursor
gene_77334	72.8008	15.6507	-2.21772	0.00055	0.0170561	0.781	175.252	2.91e-49	RecName: Full=Probable glutathione S-transferase; AltName: Full=Pathogenesis-related protein 1
gene_8949	60.1811	5.68818	-3.40327	5e-05	0.00329305	0.3643	176.022	2.34e-51	RecName: Full=Probable inactive beta-glucosidase 14; Short=Os4bglu14; Flags: Precursor
gene_86763	10.0363	2.34604	-2.09693	0.00105	0.0254944	0.3723	170.244	4.86e-46	RecName: Full=Probable inactive poly [ADP-ribose] polymerase SRO2; AltName: Full=Protein SIMILAR TO RCD ONE 2
gene_44627	11.8479	1.50128	-2.98037	5e-05	0.00329305	0.3523	133.65	4.33e-42	RecName: Full=Probable inactive poly [ADP-ribose] polymerase SRO4; AltName: Full=Protein SIMILAR TO RCD ONE 4
gene_40250	66.7869	3.97553	-4.07035	5e-05	0.00329305	0.527	95.1301	9.92e-20	RecName: Full=Probable inactive poly [ADP-ribose] polymerase SRO5; AltName: Full=Protein SIMILAR TO RCD ONE 5
gene_40394	8.15809	1.65482	-2.30156	0.00055	0.0170561	0.4	80.8777	2.92e-29	RecName: Full=Probable inactive poly [ADP-ribose] polymerase SRO5; AltName: Full=Protein SIMILAR TO RCD ONE 5
gene_47155	14.7283	5.16963	-1.51045	0.00325	0.0496216	0.5606	223.787	1.1e-60	RecName: Full=Probable inactive receptor-like protein kinase At3g56050; Flags: Precursor
gene_69835	59.6084	6.68149	-3.15727	5e-05	0.00329305	0.7495	747.658	0	RecName: Full=Probable indole-3-acetic acid-amido synthetase GH3.1; AltName: Full=Auxin-responsive GH3-like protein 1; Short=AtGH3-1
gene_74305	72.2436	9.27876	-2.96086	0.0004	0.0140413	0.735	796.193	0	RecName: Full=Probable indole-3-acetic acid-amido synthetase GH3.1; AltName: Full=Auxin-responsive GH3-like protein 1; Short=AtGH3-1
gene_69321	40.4866	6.81354	-2.57097	0.0003	0.0116973	0.7959	595.89	0	RecName: Full=Probable inorganic phosphate transporter 1-7; Short=AtPht1;7; AltName: Full=H(+)/Pi cotransporter
gene_69327	38.2303	4.70879	-3.02129	5e-05	0.00329305	0.932	202.216	3.95e-60	RecName: Full=Probable inorganic phosphate transporter 1-7; Short=AtPht1;7; AltName: Full=H(+)/Pi cotransporter
gene_18575	9.57094	3.00289	-1.67231	0.0028	0.0453541	0.5806	128.642	1.11e-29	RecName: Full=Probable isoprenylcysteine alpha-carbonyl methylesterase ICMEL2; AltName: Full=Isoprenylcysteine methylesterase-like protein 2
gene_59031	3.27555	0.163144	-4.32751	0.0001	0.0055482	0.7531	125.561	3.23e-27	RecName: Full=Probable leucine-rich repeat receptor-like protein kinase At5g49770; Flags: Precursor
gene_50918	71.5492	4.17207	-4.1001	5e-05	0.00329305	0.6766	354.755	3.56e-115	RecName: Full=Probable L-gulonolactone oxidase 6; Short=AtGulLO6; Flags: Precursor
gene_28913	11.046	3.52573	-1.64753	0.00255	0.0429615	0.6301	99.3673	8.72e-39	RecName: Full=Probable LRR receptor-like serine/threonine-protein kinase At1g56140; Flags: Precursor
gene_20228	4.99748	0.74599	-2.74397	5e-05	0.00329305	0.6319	1260.36	0	RecName: Full=Probable LRR receptor-like serine/threonine-protein kinase At1g74360; Flags: Precursor
gene_22893	3.90422	0.494886	-2.97987	0.0002	0.00894972	0.6486	764.222	0	RecName: Full=Probable LRR receptor-like serine/threonine-protein kinase At1g74360; Flags: Precursor
gene_31495	13.9968	3.20072	-2.12862	0.00165	0.0332927	0.4554	264.233	2.17e-72	RecName: Full=Probable LRR receptor-like serine/threonine-protein kinase At5g45840; Flags: Precursor
gene_18557	4.74667	1.36551	-1.79748	0.003	0.0472821	0.4955	118.242	4.65e-32	RecName: Full=Probable LRR receptor-like serine/threonine-protein kinase At5g48740; Flags: Precursor
gene_73106	11.1939	1.07388	-3.38181	5e-05	0.00329305	0.4428	262.692	5.69e-72	RecName: Full=Probable LRR receptor-like serine/threonine-protein kinase MRH1; AltName: Full=Protein MORPHOGENESIS OF ROOT HAIR 1; Flags: Precursor
gene_73720	12.4419	2.92983	-2.08632	0.0001	0.0055482	0.413	194.512	2.55e-88	RecName: Full=Probable LRR receptor-like serine/threonine-protein kinase MRH1; AltName: Full=Protein MORPHOGENESIS OF ROOT HAIR 1; Flags: Precursor
gene_30627	13.5003	4.19783	-1.68527	0.0028	0.0453541	0.5047	348.977	9.08e-159	RecName: Full=Probable L-type lectin-domain containing receptor kinase VII.2; Short=Arabidopsis thaliana lectin-receptor kinase d; Short=AthlecRK-d; Short=LecRK-VII.2; Flags: Precursor
gene_82120	11.0004	1.34313	-3.03388	0.00215	0.0388176	0.5546	99.7525	3.8e-21	RecName: Full=Probable magnesium transporter NIPA1
gene_86533	18.6562	1.83989	-3.34196	5e-05	0.00329305	0.5583	100.138	8.37e-21	RecName: Full=Probable magnesium transporter NIPA1
gene_52045	22.4196	3.66042	-2.61468	0.00025	0.010337	0.7278	215.698	4.44e-61	RecName: Full=Probable mannitol dehydrogenase; AltName: Full=NAD-dependent mannitol dehydrogenase [Fragaria x ananassa]
gene_39586	26.8589	5.44574	-2.3022	0.0003	0.0116973	0.9162	1011.52	0	RecName: Full=Probable mediator of RNA polymerase II transcription subunit 37c; AltName: Full=Heat shock 70 kDa protein 4; AltName: Full=Heat shock cognate 70 kDa protein 4; AltName: Full=Heat shock cognate protein 70-4; Short=AtHsc70-4; AltName: Full=Heat shock protein 70-4; Short=AtHsp70-4
gene_84356	19.7091	3.49995	-2.49346	0.00015	0.00729893	0.6028	399.053	5.75e-129	RecName: Full=Probable metal-nicotianamine transporter YSL7; AltName: Full=Protein YELLOW STRIPE LIKE 7; Short=AtYSL7
gene_73756	20.1667	1.84975	-3.44657	5e-05	0.00329305	0.5907	218.779	5.97e-129	RecName: Full=Probable methyltransferase PMT17
gene_86051	15.5823	3.51612	-2.14785	0.001	0.0248474	0.5563	451.055	3.87e-156	RecName: Full=Probable methyltransferase PMT18
gene_15332	26.18	2.43727	-3.42513	5e-05	0.00329305	0.7091	341.273	2.45e-99	RecName: Full=Probable methyltransferase PMT2
gene_1185	3.79359	0.364408	-3.37994	0.00105	0.0254944	0.5185	136.732	2.19e-49	RecName: Full=Probable methyltransferase PMT22
gene_1186	6.49489	0.270552	-4.58533	0.00065	0.0190703	0.8462	169.859	1.26e-57	RecName: Full=Probable methyltransferase PMT22
gene_40618	10.6889	1.11856	-3.2564	5e-05	0.00329305	0.6778	254.603	2.87e-89	RecName: Full=Probable methyltransferase PMT27
gene_42806	12.2297	1.11039	-3.46124	0.0006	0.0181712	0.6833	256.529	1.54e-90	RecName: Full=Probable methyltransferase PMT27
gene_42816	12.0168	0.919682	-3.70778	0.00015	0.00729893	0.5789	196.052	1.49e-52	RecName: Full=Probable methyltransferase PMT27
gene_60666	10.6849	3.32124	-1.68577	0.0019	0.036259	0.4294	202.601	3.08e-72	RecName: Full=Probable microtubule-binding protein TANGLED; Short=AtTAN
gene_31647	3.39559	0.695286	-2.28799	0.00175	0.0343691	0.3623	129.413	2.12e-30	RecName: Full=Probable mitochondrial chaperone BCS1-B; AltName: Full=BCS1-like protein 2
gene_27008	15.7383	2.7389	-2.52262	5e-05	0.00329305	0.6437	119.013	3.43e-106	RecName: Full=Probable monogalactosyldiacylglycerol synthase 2, chloroplastic; Short=OsMGD2; Flags: Precursor
gene_22876	17.7966	1.72848	-3.36403	0.0002	0.00894972	0.5654	247.669	1.35e-75	RecName: Full=Probable myosin-binding protein 6; Flags: Precursor
gene_23878	18.6501	1.77711	-3.39158	5e-05	0.00329305	0.5581	250.751	4.58e-70	RecName: Full=Probable myosin-binding protein 6; Flags: Precursor
gene_52427	26.1874	2.53408	-3.36934	5e-05	0.00329305	0.5535	250.366	1.48e-69	RecName: Full=Probable myosin-binding protein 6; Flags: Precursor
gene_18978	19.6393	3.23396	-2.60237	0.0001	0.0055482	0.7051	123.635	8.75e-28	RecName: Full=Probable pectate lyase 9; Flags: Precursor
gene_44874	49.5445	6.04827	-3.03413	5e-05	0.00329305	0.6156	401.364	2.93e-133	RecName: Full=Probable pectate lyase P59; Flags: Precursor
gene_20472	93.0127	8.82749	-3.39735	5e-05	0.00329305	0.3211	115.931	3.82e-35	RecName: Full=Probable pectinesterase/pectinesterase inhibitor 13; Includes: RecName: Full=Pectinesterase inhibitor 13; AltName: Full=Pectin methylesterase inhibitor 13; Includes: RecName: Full=Pectinesterase 13; Short=PE 13; AltName: Full=Pectin methylesterase 13; Short=AtPME13
gene_20473	167.753	13.9736	-3.58557	5e-05	0.00329305	0.5535	251.136	3.73e-77	RecName: Full=Probable pectinesterase/pectinesterase inhibitor 13; Includes: RecName: Full=Pectinesterase inhibitor 13; AltName: Full=Pectin methylesterase inhibitor 13; Includes: RecName: Full=Pectinesterase 13; Short=PE 13; AltName: Full=Pectin methylesterase 13; Short=AtPME13
gene_24200	90.9245	7.69534	-3.56261	0.0004	0.0140413	0.5228	265.003	5.51e-75	RecName: Full=Probable pectinesterase/pectinesterase inhibitor 13; Includes: RecName: Full=Pectinesterase inhibitor 13; AltName: Full=Pectin methylesterase inhibitor 13; Includes: RecName: Full=Pectinesterase 13; Short=PE 13; AltName: Full=Pectin methylesterase 13; Short=AtPME13
gene_8537	19.2567	2.23538	-3.10676	5e-05	0.00329305	0.701	281.567	1.01e-104	RecName: Full=Probable phospholipid-transporting ATPase 5; Short=AtALA5; AltName: Full=Aminophospholipid flippase 5
gene_55609	7.22208	0.854482	-3.07929	0.00015	0.00729893	0.5614	475.707	4.51e-142	RecName: Full=Probable phospholipid-transporting ATPase 7; Short=AtALA7; AltName: Full=Aminophospholipid flippase 7
gene_8530	19.7585	2.52916	-2.96575	5e-05	0.00329305	0.6965	857.825	0	RecName: Full=Probable phospholipid-transporting ATPase 7; Short=AtALA7; AltName: Full=Aminophospholipid flippase 7
gene_86927	23.9427	3.11061	-2.94431	5e-05	0.00329305	0.6882	849.351	0	RecName: Full=Probable phospholipid-transporting ATPase 7; Short=AtALA7; AltName: Full=Aminophospholipid flippase 7
gene_83274	11.9082	1.88531	-2.65909	0.00025	0.010337	0.6638	629.017	0	RecName: Full=Probable polyol transporter 6
gene_33439	16.5669	1.0343	-4.00158	0.00075	0.0206384	0.5	185.652	1.05e-48	RecName: Full=Probable potassium channel AKT5
gene_15539	27.7624	8.06432	-1.7835	0.00045	0.0150359	0.7361	90.8929	1.26e-25	RecName: Full=Probable proline transporter 2
gene_64233	11.5542	1.9921	-2.53606	0.0002	0.00894972	0.5444	364.385	8.06e-120	RecName: Full=Probable protein phosphatase 2C 2; Short=AtPP2C02; AltName: Full=Protein phosphatase AP2C2
gene_23959	9.3499	2.47224	-1.91913	0.00165	0.0332927	0.5833	300.827	1.05e-91	RecName: Full=Probable protein phosphatase 2C 25; Short=AtPP2C25; AltName: Full=Protein phosphatase AP2C1
gene_4030	6.49236	1.69066	-1.94116	0.0011	0.0262951	0.5925	287.345	4.41e-83	RecName: Full=Probable protein phosphatase 2C 40; Short=AtPP2C40; AltName: Full=Protein phosphatase 2C homolog 1
gene_3594	15.3181	4.32095	-1.82582	0.001	0.0248474	0.6154	393.275	6.16e-127	RecName: Full=Probable protein phosphatase 2C 49; Short=AtPP2C49
gene_76840	65.0763	9.44677	-2.78424	5e-05	0.00329305	0.6161	393.66	3.79e-127	RecName: Full=Probable protein phosphatase 2C 49; Short=AtPP2C49
gene_59129	33.8589	7.36233	-2.2013	5e-05	0.00329305	0.4529	129.028	2.95e-31	RecName: Full=Probable protein phosphatase 2C 51; Short=OsPP2C51
gene_19704	14.7342	1.50336	-3.29291	5e-05	0.00329305	0.4322	101.293	2.35e-33	RecName: Full=Probable protein phosphatase 2C 73; Short=OsPP2C73
gene_38316	16.9132	2.05253	-3.04267	5e-05	0.00329305	0.4	114.39	1.16e-39	RecName: Full=Probable protein phosphatase 2C 74; Short=OsPP2C74
gene_73708	17.3862	2.74019	-2.66559	0.00015	0.00729893	0.5694	82.4185	5.62e-31	RecName: Full=Probable protein phosphatase 2C 77; Short=OsPP2C77
gene_57179	35.4769	7.65129	-2.21311	0.00035	0.0128122	0.6825	175.252	9.56e-46	RecName: Full=Probable protein phosphatase 2C 78; Short=OsPP2C78
gene_59130	20.6737	5.37011	-1.94477	0.0004	0.0140413	0.5304	101.679	4.12e-23	RecName: Full=Probable protein phosphatase 2C 8; Short=OsPP2C08
gene_8567	38.1418	7.09528	-2.42644	0.00025	0.010337	0.4611	145.206	5.67e-35	RecName: Full=Probable protein S-acyltransferase 7; AltName: Full=Probable palmitoyltransferase At3g26935; AltName: Full=Zinc finger DHHC domain-containing protein At3g26935
gene_38895	3.767	0.402437	-3.22658	0.00165	0.0332927	0.4974	190.66	6.01e-53	RecName: Full=Probable receptor-like protein kinase At1g33260
gene_38555	35.0228	3.58	-3.29026	0.00115	0.0268732	0.7403	624.78	0	RecName: Full=Probable receptor-like protein kinase At4g39110; Flags: Precursor
gene_43980	31.7486	2.66716	-3.57332	5e-05	0.00329305	0.6267	1034.25	0	RecName: Full=Probable receptor-like protein kinase At4g39110; Flags: Precursor
gene_82494	13.9291	3.38558	-2.04063	0.0005	0.0161107	0.5714	129.028	1.73e-29	RecName: Full=Probable receptor-like protein kinase At5g15080
gene_1249	13.3171	4.53142	-1.55525	0.0019	0.036259	0.5616	170.244	1.29e-43	RecName: Full=Probable receptor-like protein kinase At5g47070
gene_56575	33.617	7.3136	-2.20054	0.00075	0.0206384	0.5753	170.629	1.41e-43	RecName: Full=Probable receptor-like protein kinase At5g47070
gene_36569	14.1266	1.60062	-3.14171	5e-05	0.00329305	0.7383	172.17	2.37e-81	RecName: Full=Probable serine/threonine-protein kinase At1g09600
gene_70629	3.53331	0.646351	-2.45063	0.0007	0.0199623	0.5516	451.44	1.52e-137	RecName: Full=Probable serine/threonine-protein kinase At1g18390; Flags: Precursor
gene_8738	3.35186	0.5743	-2.54509	0.0002	0.00894972	0.6599	400.208	1.78e-125	RecName: Full=Probable serine/threonine-protein kinase At1g18390; Flags: Precursor
gene_36464	4.7993	1.23086	-1.96316	0.00265	0.0440266	0.616	173.326	3.39e-43	RecName: Full=Probable serine/threonine-protein kinase At1g54610
gene_36642	7.35476	0.721407	-3.34979	5e-05	0.00329305	0.6491	172.94	5.46e-43	RecName: Full=Probable serine/threonine-protein kinase At1g54610
gene_82420	18.8648	2.86059	-2.72131	5e-05	0.00329305	0.4493	114.39	5.67e-42	RecName: Full=Probable serine/threonine-protein kinase Cx32, chloroplastic; Flags: Precursor
gene_51851	33.3065	11.0641	-1.58992	0.00125	0.0283252	0.5246	66.2402	2.95e-14	RecName: Full=Probable serine/threonine-protein kinase DDB_G0267514
gene_5521	16.1981	5.58546	-1.53607	0.00325	0.0496216	0.479	124.02	6.04e-43	RecName: Full=Probable serine/threonine-protein kinase NAK
gene_81882	16.3577	2.97717	-2.45795	0.0001	0.0055482	0.61	130.568	1.48e-59	RecName: Full=Probable serine/threonine-protein kinase NAK
gene_10883	41.2488	6.33896	-2.70203	5e-05	0.00329305	0.8538	241.121	3.43e-90	RecName: Full=Probable serine/threonine-protein kinase RLCKVII
gene_18900	54.3201	12.1275	-2.1632	0.0004	0.0140413	0.8615	241.506	3.15e-88	RecName: Full=Probable serine/threonine-protein kinase RLCKVII
gene_3865	29.7521	7.60792	-1.96742	0.0004	0.0140413	0.7368	335.495	3.94e-101	RecName: Full=Probable serine/threonine-protein kinase RLCKVII
gene_46422	27.6465	2.70033	-3.35589	5e-05	0.00329305	0.7481	214.157	1.26e-58	RecName: Full=Probable serine/threonine-protein kinase RLCKVII
gene_84647	16.3006	4.87721	-1.74079	0.00175	0.0343691	0.8187	284.648	3.74e-88	RecName: Full=Probable serine/threonine-protein kinase WNK11; Short=AtWNK11; AltName: Full=Protein kinase with no lysine 11
gene_790	5.16091	0.76881	-2.74692	5e-05	0.00329305	0.8	121.324	1.27e-55	RecName: Full=Probable serine/threonine-protein kinase WNK4; Short=OsWNK4; AltName: Full=Protein kinase with no lysine 4
gene_86588	11.1989	1.66869	-2.74658	5e-05	0.00329305	0.2956	123.25	1.33e-28	RecName: Full=Probable sodium-coupled neutral amino acid transporter 6; AltName: Full=Na(+)-coupled neutral amino acid transporter 6; AltName: Full=Solute carrier family 38 member 6
gene_22197	28.807	9.3534	-1.62286	0.00205	0.0377233	0.9091	88.9669	1.86e-16	RecName: Full=Probable sphingolipid transporter spinster homolog 3
gene_4167	255.626	24.2632	-3.39719	5e-05	0.00329305	0.7662	121.709	8.62e-30	RecName: Full=Probable sugar phosphate/phosphate translocator At5g04160
gene_56086	4.63113	0.871041	-2.41055	0.00045	0.0150359	0.701	114.005	1.18e-108	RecName: Full=Probable sulfate transporter 3.3; AltName: Full=AST91
gene_9386	101.022	8.66415	-3.54347	5e-05	0.00329305	0.6163	94.3597	1.61e-18	RecName: Full=Probable sulfate transporter 3.5
gene_60868	56.474	14.5017	-1.96136	0.00155	0.0319895	0.3258	92.8189	1.36e-79	RecName: Full=Probable trehalose-phosphate phosphatase F; Short=AtTPPF; AltName: Full=Trehalose 6-phosphate phosphatase; AltName: Full=Trehalose-phosphate phosphatase 5
gene_3479	19.6896	1.35522	-3.86084	5e-05	0.00329305	0.3864	110.923	3.38e-83	RecName: Full=Probable trehalose-phosphate phosphatase G; Short=AtTPPG; AltName: Full=Trehalose 6-phosphate phosphatase; AltName: Full=Trehalose-phosphate phosphatase 6
gene_46629	42.2559	9.67048	-2.12749	0.0004	0.0140413	0.4941	82.8037	2.13e-60	RecName: Full=Probable trehalose-phosphate phosphatase G; Short=AtTPPG; AltName: Full=Trehalose 6-phosphate phosphatase; AltName: Full=Trehalose-phosphate phosphatase 6
gene_83214	22.7504	7.11335	-1.67729	0.0023	0.0404133	0.5515	149.443	2.11e-89	RecName: Full=Probable trehalose-phosphate phosphatase H; Short=AtTPPH; AltName: Full=Trehalose 6-phosphate phosphatase
gene_43753	29.359	4.23332	-2.79394	5e-05	0.00329305	0.5577	73.9442	3.68e-13	RecName: Full=Probable tyrosine-protein phosphatase At1g05000
gene_44347	44.0074	6.14351	-2.84061	5e-05	0.00329305	0.5962	77.411	2.21e-14	RecName: Full=Probable tyrosine-protein phosphatase At1g05000
gene_69627	43.9468	7.99188	-2.45915	5e-05	0.00329305	0.5577	73.9442	3.11e-13	RecName: Full=Probable tyrosine-protein phosphatase At1g05000
gene_74348	42.5094	6.45609	-2.71905	0.00015	0.00729893	0.45	78.5666	9.86e-15	RecName: Full=Probable tyrosine-protein phosphatase At1g05000
gene_38021	86.4552	11.7961	-2.87364	0.00155	0.0319895	0.6321	125.561	6.78e-30	RecName: Full=Probable UDP-arabinose 4-epimerase 2; AltName: Full=OsUEL-2; AltName: Full=UDP-D-xylose 4-epimerase 2; AltName: Full=UDP-galactose 4-epimerase-like protein 2
gene_79561	131.036	23.932	-2.45295	0.001	0.0248474	0.86	94.3597	9.15e-41	RecName: Full=Probable uridine nucleosidase 1; AltName: Full=Uridine ribohydrolase 1
gene_30687	2.49381	0	#NAME?	0.0003	0.0116973	0.807	101.679	3.46e-22	RecName: Full=Probable WRKY transcription factor 12; AltName: Full=WRKY DNA-binding protein 12
gene_32990	12.7636	3.66763	-1.79912	0.0014	0.0301545	0.5607	169.088	2.71e-64	RecName: Full=Probable WRKY transcription factor 3; AltName: Full=WRKY DNA-binding protein 3
gene_32372	16.8599	3.19924	-2.3978	0.0012	0.0275971	0.6358	155.221	2.78e-54	RecName: Full=Probable WRKY transcription factor 33; AltName: Full=WRKY DNA-binding protein 33
gene_5235	27.9059	8.67142	-1.68623	0.00215	0.0388176	0.4833	170.244	1.81e-65	RecName: Full=Probable WRKY transcription factor 4; AltName: Full=WRKY DNA-binding protein 4
gene_8513	13.557	3.60212	-1.91212	0.0011	0.0262951	0.4426	105.916	1.8e-22	RecName: Full=Probable WRKY transcription factor 4; AltName: Full=WRKY DNA-binding protein 4
gene_65113	18.9029	4.31951	-2.12967	0.00035	0.0128122	0.7222	103.99	2.13e-47	RecName: Full=Probable WRKY transcription factor 42; AltName: Full=WRKY DNA-binding protein 42
gene_2809	8.83852	1.33533	-2.7266	0.0004	0.0140413	0.4539	97.8265	2.43e-20	RecName: Full=Probable WRKY transcription factor 48; AltName: Full=WRKY DNA-binding protein 48
gene_40549	13.6117	2.46711	-2.46396	0.00225	0.0399156	0.7333	75.485	2.61e-13	RecName: Full=Probable WRKY transcription factor 51; AltName: Full=WRKY DNA-binding protein 51
gene_6306	9.15966	2.21885	-2.04548	0.0011	0.0262951	0.375	75.8702	1.96e-13	RecName: Full=Probable WRKY transcription factor 53; AltName: Full=WRKY DNA-binding protein 53
gene_10072	15.0819	5.22513	-1.52928	0.00305	0.0476622	0.9412	75.0998	2.71e-13	RecName: Full=Probable WRKY transcription factor 57; AltName: Full=WRKY DNA-binding protein 57
gene_62106	14.1376	2.98276	-2.24482	0.00045	0.0150359	0.3502	149.828	1.7e-39	RecName: Full=Probable WRKY transcription factor 69; AltName: Full=WRKY DNA-binding protein 69
gene_1786	69.1	1.40557	-5.61946	5e-05	0.00329305	0.56	178.333	1.47e-69	RecName: Full=Probable xyloglucan endotransglucosylase/hydrolase protein 16; Short=At-XTH16; Short=XTH-16; Flags: Precursor
gene_48952	15.4568	2.21883	-2.80038	0.00145	0.0306388	0.5938	167.933	5.75e-72	RecName: Full=Probable xyloglucan endotransglucosylase/hydrolase protein 23; Short=At-XTH23; Short=XTH-23; Flags: Precursor
gene_34100	64.1709	20.9826	-1.61272	0.00185	0.0356889	0.5862	188.348	1.28e-50	RecName: Full=Probable xyloglucan endotransglucosylase/hydrolase protein 30; Short=At-XTH30; Short=XTH-30; Flags: Precursor
gene_50728	39.7793	11.1153	-1.83948	0.00175	0.0343691	0.3725	75.485	1.91e-14	RecName: Full=Programmed cell death protein 4; AltName: Full=Death up-regulated gene protein
gene_56209	53.048	14.2728	-1.89403	0.0032	0.0491402	0.5468	379.793	1.66e-118	RecName: Full=Proline dehydrogenase 2, mitochondrial; AltName: Full=Osmotic stress-induced proline dehydrogenase; AltName: Full=Proline oxidase; Flags: Precursor
gene_75723	70.996	14.046	-2.33758	0.00125	0.0283252	0.629	172.94	4.43e-44	RecName: Full=Proline transporter 1; Short=AtPROT1
gene_77090	3.12266	0.327334	-3.25394	0.00025	0.010337	0.6286	155.606	2.3e-37	RecName: Full=Proline transporter 2; Short=AtPROT2
gene_29093	27.4842	2.8636	-3.2627	0.00115	0.0268732	0.8155	184.111	3e-46	RecName: Full=Proline-rich receptor-like protein kinase PERK4; AltName: Full=Proline-rich extensin-like receptor kinase 4; Short=AtPERK4
gene_67010	18.5903	4.15886	-2.16029	0.00025	0.010337	0.7963	184.111	9.59e-47	RecName: Full=Proline-rich receptor-like protein kinase PERK4; AltName: Full=Proline-rich extensin-like receptor kinase 4; Short=AtPERK4
gene_26914	25.7479	2.20221	-3.54743	5e-05	0.00329305	0.6071	189.119	7.43e-48	RecName: Full=Prolyl endopeptidase; Short=PE; AltName: Full=Post-proline cleaving enzyme
gene_44165	26.3038	6.10544	-2.10711	0.0001	0.0055482	0.3304	208.764	1.77e-57	RecName: Full=Protein ASPARTIC PROTEASE IN GUARD CELL 1; Short=AtASPG1; Flags: Precursor
gene_65361	8.37744	1.06663	-2.97344	0.00015	0.00729893	0.5562	191.43	9.11e-54	RecName: Full=Protein C2-DOMAIN ABA-RELATED 4; AltName: Full=C2 domain-containing protein; Short=AtC2; AltName: Full=GTPase activating protein 1; Short=AtGAP1
gene_10632	21.6256	6.4325	-1.74929	0.003	0.0472821	0.7948	412.149	1.84e-140	RecName: Full=Protein CDI; AltName: Full=Protein CADMIUM INDUCED
gene_45267	16.8372	5.41927	-1.63548	0.00245	0.0419858	0.3785	211.846	7.32e-55	RecName: Full=Protein CHUP1, chloroplastic; AltName: Full=Protein CHLOROPLAST UNUSUAL POSITIONING 1
gene_27917	36.8973	9.85833	-1.9041	0.0007	0.0199623	0.4162	143.28	7.87e-35	RecName: Full=Protein ECERIFERUM 3; AltName: Full=Protein FACELESS POLLEN 1; AltName: Full=Protein WAX2; AltName: Full=Protein YORE-YORE
gene_45906	43.1768	9.84747	-2.13243	0.00095	0.0241182	0.702	229.18	2.23e-70	RecName: Full=Protein ECERIFERUM 3; AltName: Full=Protein FACELESS POLLEN 1; AltName: Full=Protein WAX2; AltName: Full=Protein YORE-YORE
gene_70930	26.3067	2.13312	-3.62439	5e-05	0.00329305	0.5088	58.5362	1.72e-24	RecName: Full=Protein ENHANCED DISEASE RESISTANCE 2
gene_15044	22.2283	1.52479	-3.86571	5e-05	0.00329305	0.3439	88.1965	2.3e-26	RecName: Full=Protein ENHANCED DISEASE RESISTANCE 2-like
gene_14593	29.3746	5.60112	-2.39078	0.00125	0.0283252	0.7552	439.113	1.96e-136	RecName: Full=Protein EXORDIUM; Flags: Precursor
gene_5616	39.3277	9.65441	-2.02629	0.0012	0.0275971	0.6788	407.527	2.68e-139	RecName: Full=Protein EXORDIUM; Flags: Precursor
gene_69227	26.252	3.98107	-2.7212	0.0012	0.0275971	0.6842	392.889	1.19e-133	RecName: Full=Protein EXORDIUM; Flags: Precursor
gene_36377	8.10904	0.519634	-3.96396	0.00095	0.0241182	0.7161	228.794	4.77e-67	RecName: Full=Protein EXORDIUM-like 2; Flags: Precursor
gene_64105	50.8477	7.43431	-2.77391	5e-05	0.00329305	0.5701	68.9366	2.97e-12	RecName: Full=Protein GLUTAMINE DUMPER 3; AltName: Full=Protein LESS SUSCEPTIBLE TO BSCTV 1; Short=Protein LBS1
gene_79498	47.0084	10.3852	-2.17839	0.0009	0.0232057	0.3636	77.411	3.3e-13	RecName: Full=Protein IQ-DOMAIN 1
gene_64860	24.7638	8.00242	-1.62973	0.0025	0.042508	0.6398	191.045	2.37e-52	RecName: Full=Protein kinase 2B, chloroplastic; Flags: Precursor
gene_24328	33.5059	11.2419	-1.57553	0.003	0.0472821	0.5873	88.5817	2.71e-18	RecName: Full=Protein LURP-one-related 11
gene_14636	50.6795	5.63889	-3.16792	5e-05	0.00329305	0.5362	87.0409	1.05e-17	RecName: Full=Protein LURP-one-related 15
gene_58215	56.3325	7.29281	-2.94942	5e-05	0.00329305	0.6504	186.422	1.72e-52	RecName: Full=Protein LURP-one-related 15
gene_70372	82.9758	19.4731	-2.09121	0.00065	0.0190703	0.6585	188.348	4.25e-53	RecName: Full=Protein LURP-one-related 15
gene_86016	15.8702	1.2553	-3.66021	5e-05	0.00329305	0.6571	229.565	3.05e-70	RecName: Full=Protein MIZU-KUSSEI 1
gene_10017	11.0198	1.32867	-3.05205	5e-05	0.00329305	0.4114	69.3218	4.93e-12	RecName: Full=Protein MKS1; AltName: Full=Protein MAP kinase 4 substrate 1; AltName: Full=VQ motif-containing protein 21; Short=AtVQ21
gene_74404	5.08926	0.622183	-3.03204	0.0017	0.0339016	0.4286	72.7886	2.37e-13	RecName: Full=Protein MKS1; AltName: Full=Protein MAP kinase 4 substrate 1; AltName: Full=VQ motif-containing protein 21; Short=AtVQ21
gene_20235	32.0642	8.48167	-1.91854	0.00325	0.0496216	0.6571	140.198	7.98e-34	RecName: Full=Protein NEN3; AltName: Full=NAC45/NAC86-dependent exonuclease-domain protein 3
gene_20241	57.1746	10.8534	-2.39722	0.00035	0.0128122	0.3614	147.132	4.96e-37	RecName: Full=Protein NEN3; AltName: Full=NAC45/NAC86-dependent exonuclease-domain protein 3
gene_29287	20.83	5.59795	-1.89569	0.00115	0.0268732	0.387	150.984	2.31e-36	RecName: Full=Protein NEN3; AltName: Full=NAC45/NAC86-dependent exonuclease-domain protein 3
gene_80118	52.8297	14.8063	-1.83514	0.00295	0.0467712	0.3908	147.902	2.86e-35	RecName: Full=Protein NEN3; AltName: Full=NAC45/NAC86-dependent exonuclease-domain protein 3
gene_18445	9.46584	2.74854	-1.78407	0.00255	0.0429615	0.3667	139.428	4.64e-32	RecName: Full=Protein NLP6; Short=AtNLP6; AltName: Full=NIN-like protein 6; AltName: Full=Nodule inception protein-like protein 6
gene_29262	26.1713	2.50036	-3.38778	5e-05	0.00329305	0.5643	357.451	7.09e-152	RecName: Full=Protein NRT1/ PTR FAMILY 2.9; Short=AtNPF2.9; AltName: Full=Nitrate transporter 1.9
gene_66853	22.251	4.64135	-2.26125	0.00025	0.010337	0.6545	365.54	9.35e-110	RecName: Full=Protein NRT1/ PTR FAMILY 8.1; Short=AtNPF8.1; AltName: Full=Peptide transporter PTR1
gene_66977	8.0061	1.1347	-2.81879	0.0002	0.00894972	0.6618	367.466	6.64e-112	RecName: Full=Protein NRT1/ PTR FAMILY 8.1; Short=AtNPF8.1; AltName: Full=Peptide transporter PTR1
gene_76601	8.60239	2.14947	-2.00076	0.00185	0.0356889	0.3263	84.3445	9.76e-16	RecName: Full=Protein NUCLEAR FUSION DEFECTIVE 4
gene_37810	22.2636	5.17264	-2.10571	0.0007	0.0199623	0.4359	166.777	2.45e-45	RecName: Full=Protein PHLOEM PROTEIN 2-LIKE A10; Short=AtPP2-A10
gene_68953	78.6419	21.5234	-1.8694	0.00245	0.0419858	0.6486	129.028	1.76e-95	RecName: Full=Protein phosphatase 2C 37; Short=AtPP2C37; AltName: Full=Protein ABA-HYPERSENSITIVE GERMINATION 3; AltName: Full=Protein phosphatase 2C A; Short=PP2CA
gene_3360	139.269	34.7692	-2.00199	0.00085	0.0223989	0.5252	147.902	9.91e-39	RecName: Full=Protein PLANT CADMIUM RESISTANCE 8; Short=AtPCR8
gene_24254	12.1388	3.51602	-1.78761	0.0013	0.0289513	0.3937	203.756	5.31e-53	RecName: Full=Protein PLASTID MOVEMENT IMPAIRED 2; AltName: Full=Protein WEAK CHLOROPLAST MOVEMENT UNDER BLUE LIGHT 2; Short=Protein WEB2
gene_40102	1.86605	0.368467	-2.34038	0.0002	0.00894972	0.5515	804.668	0	RecName: Full=Protein SABRE; AltName: Full=Protein HYPERSENSITIVE TO PI STARVATION 4; Flags: Precursor
gene_40205	18.5351	1.892	-3.29228	5e-05	0.00329305	0.6632	141.354	6.72e-34	RecName: Full=Protein S-acyltransferase 8; AltName: Full=Probable palmitoyltransferase At4g24630; AltName: Full=Zinc finger DHHC domain-containing protein At4g24630
gene_51445	8.39613	1.55634	-2.43157	0.0019	0.036259	0.5053	164.466	9.69e-43	RecName: Full=Protein SAR DEFICIENT 1
gene_8737	9.96191	1.73956	-2.5177	0.00035	0.0128122	0.5105	168.703	2.6e-43	RecName: Full=Protein SAR DEFICIENT 1
gene_83750	21.7301	5.91128	-1.87815	0.00185	0.0356889	0.871	119.398	3.35e-28	RecName: Full=Protein STAY-GREEN, chloroplastic; AltName: Full=Protein STAYGREEN; Flags: Precursor [Pisum sativum]
gene_57797	11.1753	0.917421	-3.60659	5e-05	0.00329305	0.8298	90.5077	7.36e-27	RecName: Full=Protein STRUBBELIG-RECEPTOR FAMILY 8; AltName: Full=Leucine-rich repeat receptor kinase-like protein SRF8; Flags: Precursor
gene_46492	40.3609	6.6188	-2.60832	0.00015	0.00729893	0.3951	122.479	7.01e-30	RecName: Full=Protein TIFY 10A; AltName: Full=Jasmonate ZIM domain-containing protein 1
gene_63812	238.225	28.762	-3.05009	5e-05	0.00329305	0.4444	109.383	1.01e-26	RecName: Full=Protein TIFY 10A; AltName: Full=Jasmonate ZIM domain-containing protein 1
gene_32070	17.4342	5.76007	-1.59777	0.0019	0.036259	0.3649	199.134	1.88e-51	RecName: Full=Protein tipD
gene_10792	75.4048	16.8321	-2.16344	5e-05	0.00329305	0.3989	139.428	1.11e-32	RecName: Full=Protein TRANSPARENT TESTA 12; AltName: Full=MATE efflux family protein TT12; AltName: Full=Protein DTX41
gene_70670	7.04457	1.63563	-2.10666	0.00115	0.0268732	0.3443	139.043	6.08e-33	RecName: Full=Protein TRANSPARENT TESTA 12; AltName: Full=MATE efflux family protein TT12; AltName: Full=Protein DTX41
gene_77361	45.0086	10.9808	-2.03522	0.0015	0.0312948	0.388	137.117	6.23e-32	RecName: Full=Protein TRANSPARENT TESTA 12; AltName: Full=MATE efflux family protein TT12; AltName: Full=Protein DTX41
gene_84896	13.408	3.7711	-1.83004	0.0015	0.0312948	0.4	138.272	1.02e-32	RecName: Full=Protein TRANSPARENT TESTA 12; AltName: Full=MATE efflux family protein TT12; AltName: Full=Protein DTX41
gene_5830	5.73747	0.635973	-3.17338	5e-05	0.00329305	0.5053	88.5817	2.27e-48	RecName: Full=Protein transport Sec1a; Short=AtSec1a
gene_61994	6.82735	0.809866	-3.07557	0.0006	0.0181712	0.5158	89.7373	2.1e-49	RecName: Full=Protein transport Sec1a; Short=AtSec1a
gene_14948	18.325	3.42888	-2.418	0.00015	0.00729893	0.6558	422.165	2.64e-129	RecName: Full=Protein trichome birefringence-like 16
gene_80406	15.5881	2.1962	-2.82737	5e-05	0.00329305	0.5979	509.22	6.86e-160	RecName: Full=Protein trichome birefringence-like 16
gene_8106	54.0213	17.5294	-1.62375	0.00245	0.0419858	0.6881	164.851	1.57e-43	RecName: Full=Protein ULTRAPETALA 1
gene_20828	28.1991	4.03583	-2.80471	5e-05	0.00329305	0.2184	85.1149	2.97e-16	RecName: Full=Protein UNUSUAL FLORAL ORGANS; AltName: Full=F-box only protein 1; Short=AtFBX1
gene_36279	34.813	9.17687	-1.92355	0.0032	0.0491402	0.6449	553.132	3.25e-171	RecName: Full=Protein WEAK CHLOROPLAST MOVEMENT UNDER BLUE LIGHT 1; Short=Protein WEB1
gene_50554	48.1992	9.32173	-2.37034	5e-05	0.00329305	0.5628	122.865	7.05e-29	RecName: Full=Protein WEAK CHLOROPLAST MOVEMENT UNDER BLUE LIGHT 1; Short=Protein WEB1
gene_82794	14.4168	3.95828	-1.86481	0.00205	0.0377233	0.6282	517.694	2.66e-161	RecName: Full=Protein WEAK CHLOROPLAST MOVEMENT UNDER BLUE LIGHT 1; Short=Protein WEB1
gene_57581	2.72633	0.51985	-2.39079	0.0015	0.0312948	0.7188	54.6842	2.22e-14	RecName: Full=Protein Ycf2 (chloroplast) [Vitis vinifera]
gene_57643	223.818	19.8536	-3.49485	0.00255	0.0429615	0.5159	181.415	1.03e-51	RecName: Full=Protein YLS9; AltName: Full=Protein NDR1/HIN1-LIKE 10; Short=AtNHL10; AltName: Full=Protein YELLOW-LEAF-SPECIFIC GENE 9
gene_76318	35.4199	3.42583	-3.37004	5e-05	0.00329305	0.4906	224.557	7.82e-70	RecName: Full=Protein YLS9; AltName: Full=Protein NDR1/HIN1-LIKE 10; Short=AtNHL10; AltName: Full=Protein YELLOW-LEAF-SPECIFIC GENE 9
gene_17611	24.1468	3.9116	-2.626	0.0006	0.0181712	0.6557	79.337	1.32e-24	RecName: Full=Proton pump-interactor 1
gene_75222	14.6079	3.89154	-1.90834	0.0012	0.0275971	0.7899	202.601	3.77e-56	RecName: Full=PsbP domain-containing protein 6, chloroplastic; AltName: Full=OEC23-like protein 1; Flags: Precursor
gene_42031	7.29428	1.33751	-2.44721	0.00045	0.0150359	0.5821	156.377	1.12e-36	RecName: Full=Pumilio homolog 4; Short=APUM-4; Short=AtPUM4
gene_73380	5.27798	1.09686	-2.26661	0.0031	0.048145	0.4661	108.997	2.03e-33	RecName: Full=Purple acid phosphatase 7; Flags: Precursor
gene_49049	53.8004	17.3312	-1.63424	0.00105	0.0254944	0.7284	134.42	8.52e-35	RecName: Full=Putative acyl-coenzyme A oxidase At3g06690; Short=Acyl-CoA oxidase
gene_80952	3.15402	0.209407	-3.91281	0.00085	0.0223989	0.5236	215.698	1.08e-146	RecName: Full=Putative beta-glucosidase 41; Short=AtBGLU41; Flags: Precursor
gene_44446	3.17943	0.706241	-2.17054	0.0013	0.0289513	0.5941	84.7297	1.56e-36	RecName: Full=Putative clathrin assembly protein At2g01600
gene_76653	8.97675	2.91158	-1.62439	0.00205	0.0377233	0.54	339.732	1.45e-102	RecName: Full=Putative clathrin assembly protein At4g40080
gene_37578	4.91473	0.928382	-2.40432	0.00085	0.0223989	0.4623	191.045	8.65e-70	RecName: Full=Putative cyclic nucleotide-gated ion channel 13; AltName: Full=Cyclic nucleotide- and calmodulin-regulated ion channel 13
gene_28567	9.04733	2.33563	-1.95368	0.0013	0.0289513	0.7053	389.423	2.6e-118	RecName: Full=Putative cyclic nucleotide-gated ion channel 8; AltName: Full=Cyclic nucleotide- and calmodulin-regulated ion channel 8
gene_84421	22.3719	5.44531	-2.0386	0.00075	0.0206384	0.3176	122.094	8.53e-27	RecName: Full=Putative endo-1,3(4)-beta-glucanase 2; Short=Endo-1,3-beta-glucanase 2; Short=Endo-1,4-beta-glucanase 2; AltName: Full=Laminarinase-2
gene_74380	10.0328	2.55157	-1.97527	0.002	0.037276	0.248	85.1149	2.64e-16	RecName: Full=Putative F-box/kelch-repeat protein At4g22430
gene_28258	19.842	2.57899	-2.94368	5e-05	0.00329305	0.2647	84.7297	6.16e-16	RecName: Full=Putative F-box/LRR-repeat/kelch-repeat protein At1g11620
gene_18694	20.8885	3.30504	-2.65997	0.0005	0.0161107	0.7188	138.658	2.93e-36	RecName: Full=Putative GEM-like protein 8
gene_67894	5.5151	0.482655	-3.51432	0.00045	0.0150359	0.7079	124.02	2.6e-30	RecName: Full=Putative GEM-like protein 8
gene_75177	8.13576	0.86194	-3.23862	0.00085	0.0223989	0.6966	119.398	1.08e-29	RecName: Full=Putative GEM-like protein 8
gene_19859	12.956	3.90371	-1.7307	0.0016	0.0326415	0.6056	89.3521	8.73e-27	RecName: Full=Putative glucose-6-phosphate 1-epimerase; AltName: Full=Putative D-hexose-6-phosphate mutarotase; AltName: Full=Putative apospory-associated protein C
gene_229	11.3266	1.66403	-2.76696	0.0001	0.0055482	0.5735	74.3294	4.16e-21	RecName: Full=Putative glucose-6-phosphate 1-epimerase; AltName: Full=Putative D-hexose-6-phosphate mutarotase; AltName: Full=Putative apospory-associated protein C
gene_24262	16.1792	0.47766	-5.08201	0.0009	0.0232057	0.2827	90.5077	1.38e-18	RecName: Full=Putative glutamine amidotransferase-like protein RP404
gene_15459	8.90885	2.33697	-1.9306	0.00215	0.0388176	0.6685	465.692	1.14e-151	RecName: Full=Putative glycerol-3-phosphate transporter 4; Short=G-3-P transporter 4; AltName: Full=Glycerol-3-phosphate permease 4; Short=AtG3Pp4; Short=G-3-P permease 4
gene_15467	52.7348	10.0575	-2.39049	5e-05	0.00329305	0.8276	237.269	5.77e-74	RecName: Full=Putative glycerol-3-phosphate transporter 4; Short=G-3-P transporter 4; AltName: Full=Glycerol-3-phosphate permease 4; Short=AtG3Pp4; Short=G-3-P permease 4
gene_67063	13.0156	3.45934	-1.91167	0.0002	0.00894972	0.6594	432.95	5.6e-138	RecName: Full=Putative glycerol-3-phosphate transporter 4; Short=G-3-P transporter 4; AltName: Full=Glycerol-3-phosphate permease 4; Short=AtG3Pp4; Short=G-3-P permease 4
gene_46362	15.9044	4.53373	-1.81065	0.00145	0.0306388	0.5	102.834	1.19e-22	RecName: Full=Putative HVA22-like protein g; Short=AtHVA22g
gene_36237	67.3938	2.24692	-4.9066	5e-05	0.00329305	0.3852	166.392	2.69e-67	RecName: Full=Putative late blight resistance protein homolog R1A-10 [Solanum demissum] &gt;gi|117949824|sp|Q6L438.2|R1A6_SOLDE RecName: Full=Putative late blight resistance protein homolog R1A-6 [Solanum demissum]
gene_20948	3.96931	0.774647	-2.35728	0.00015	0.00729893	0.3396	119.013	7.37e-26	RecName: Full=Putative late blight resistance protein homolog R1A-3 [Solanum demissum]
gene_3114	1.89358	0.222866	-3.08687	0.00105	0.0254944	0.7252	433.721	0	RecName: Full=Putative late blight resistance protein homolog R1B-23 [Solanum demissum]
gene_39112	5.79192	0.432135	-3.74449	5e-05	0.00329305	0.6667	919.072	0	RecName: Full=Putative leucine-rich repeat receptor-like serine/threonine-protein kinase At2g24130; Flags: Precursor
gene_63072	2.45842	0	#NAME?	5e-05	0.00329305	0.678	82.0333	6.82e-19	RecName: Full=Putative MO25-like protein At5g47540
gene_13245	94.3051	13.956	-2.75645	0.00015	0.00729893	0.3061	97.4413	1.62e-20	RecName: Full=Putative nuclease HARBI1; AltName: Full=Harbinger transposase-derived nuclease
gene_67590	42.8462	6.31383	-2.76258	5e-05	0.00329305	0.3061	97.4413	1.7e-20	RecName: Full=Putative nuclease HARBI1; AltName: Full=Harbinger transposase-derived nuclease
gene_9227	18.0196	4.07149	-2.14594	0.0004	0.0140413	0.3093	97.0561	1.56e-20	RecName: Full=Putative nuclease HARBI1; AltName: Full=Harbinger transposase-derived nuclease
gene_48458	11.1518	1.18902	-3.22943	0.00185	0.0356889	0.467	181.415	2.48e-49	RecName: Full=Putative pectinesterase 11; Short=PE 11; AltName: Full=Pectin methylesterase 11; Short=AtPME11
gene_38716	5.97377	0.913842	-2.70862	0.00015	0.00729893	0.4889	645.195	0	RecName: Full=Putative pentatricopeptide repeat-containing protein At3g18840
gene_72117	5.98868	0.759655	-2.97882	0.0003	0.0116973	0.4978	654.055	0	RecName: Full=Putative pentatricopeptide repeat-containing protein At3g18840
gene_64381	1.84164	0.171639	-3.42354	0.001	0.0248474	0.5424	271.552	6.42e-87	RecName: Full=Putative respiratory burst oxidase homolog protein H; AltName: Full=NADPH oxidase RBOHH; Short=AtRBOHH
gene_41831	8.49471	2.65349	-1.67867	0.00065	0.0190703	0.3065	153.295	1.05e-36	RecName: Full=Putative ribonuclease H protein At1g65750
gene_25398	5.0172	0.712119	-2.81669	0.00015	0.00729893	0.3955	173.711	4.44e-47	RecName: Full=Putative RING-H2 finger protein ATL37; Flags: Precursor
gene_54714	4.2295	0.994119	-2.089	0.002	0.037276	0.7125	130.954	4.17e-32	RecName: Full=Putative serine/threonine-protein kinase
gene_18770	28.7501	2.30305	-3.64195	5e-05	0.00329305	0.5401	120.553	8.64e-29	RecName: Full=Putative SNAP25 homologous protein SNAP30; Short=AtSNAP30; AltName: Full=Synaptosomal-associated protein SNAP25-like 3
gene_11903	14.5365	2.19477	-2.72754	0.0001	0.0055482	0.4928	454.521	2.88e-141	RecName: Full=Putative UDP-glucose flavonoid 3-O-glucosyltransferase 3; Short=FaGT3; AltName: Full=Flavonol 3-O-glucosyltransferase 3 [Fragaria x ananassa]
gene_1903	15.9223	2.80165	-2.5067	0.0005	0.0161107	0.2488	67.781	1.71e-11	RecName: Full=Putative UPF0481 protein At3g02645
gene_53296	5.12386	0.256501	-4.3202	5e-05	0.00329305	0.3265	84.3445	3.97e-15	RecName: Full=Putative WEB family protein At1g65010, chloroplastic; Flags: Precursor
gene_73791	3.76618	0.150041	-4.64968	0.0022	0.0393641	0.7068	515.768	1.76e-160	RecName: Full=Pyrophosphate-energized vacuolar membrane proton pump 1; AltName: Full=Pyrophosphate-energized inorganic pyrophosphatase 1; Short=H(+)-PPase 1; AltName: Full=Vacuolar proton pyrophosphatase 1; AltName: Full=Vacuolar proton pyrophosphatase 3
gene_60458	1.70422	0	#NAME?	0.0003	0.0116973	0.9014	258.84	1.04e-74	RecName: Full=Pyrophosphate-energized vacuolar membrane proton pump; AltName: Full=Pyrophosphate-energized inorganic pyrophosphatase; Short=H(+)-PPase
gene_27011	122.881	13.4534	-3.19122	0.0009	0.0232057	0.7867	588.571	0	RecName: Full=Pyrophosphate-energized vacuolar membrane proton pump; AltName: Full=Pyrophosphate-energized inorganic pyrophosphatase; Short=H(+)-PPase; AltName: Full=Vacuolar H(+)-pyrophosphatase [Vigna radiata var. radiata]
gene_35951	2.02269	0	#NAME?	5e-05	0.00329305	0.7412	346.28	2.71e-109	RecName: Full=Quinone-oxidoreductase homolog, chloroplastic; AltName: Full=ceQORH [Spinacia oleracea]
gene_46054	27.9587	7.4908	-1.90011	0.00135	0.0295562	1	80.1073	4.73e-23	RecName: Full=Rac-like GTP-binding protein ARAC11; AltName: Full=GTPase protein ROP1; Flags: Precursor
gene_50203	9.05078	0.972353	-3.21849	0.00065	0.0190703	0.6174	120.168	8.1e-32	RecName: Full=Rapid alkalinization factor; Short=NtRALF; Flags: Precursor
gene_68505	14.6852	1.74313	-3.07461	0.001	0.0248474	0.8595	221.09	1.92e-66	RecName: Full=Ras-related protein RABA1f; Short=AtRABA1f
gene_13627	26.9146	8.32729	-1.69247	0.00135	0.0295562	0.8512	218.779	2.38e-62	RecName: Full=Ras-related protein RABA5a; Short=AtRABA5a
gene_10078	29.9855	5.25241	-2.51321	0.0001	0.0055482	0.9855	143.665	1.05e-40	RecName: Full=Ras-related protein RABB1c; Short=AtRABB1c; AltName: Full=Ras-related protein Rab2A; Short=AtRab2A
gene_2155	12.06	0.823715	-3.87194	0.00185	0.0356889	0.9474	78.9518	1.54e-36	RecName: Full=Ras-related protein RABH1e; Short=AtRABH1e
gene_37161	2.17948	0.234537	-3.21609	0.0014	0.0301545	0.5747	903.664	0	RecName: Full=Receptor like protein kinase S.2; Short=LecRK-S.2
gene_84149	19.3275	4.44356	-2.12087	0.00015	0.00729893	0.5754	929.087	0	RecName: Full=Receptor like protein kinase S.2; Short=LecRK-S.2
gene_16245	23.9014	2.68341	-3.15496	5e-05	0.00329305	0.4762	115.931	9.21e-56	RecName: Full=Receptor-like cytosolic serine/threonine-protein kinase RBK1; AltName: Full=Protein ROP BINDING PROTEIN KINASES 1
gene_82533	35.6187	4.24669	-3.06823	5e-05	0.00329305	0.5455	119.013	7.09e-37	RecName: Full=Receptor-like cytosolic serine/threonine-protein kinase RBK1; AltName: Full=Protein ROP BINDING PROTEIN KINASES 1
gene_72997	42.7208	9.02405	-2.24309	0.0005	0.0161107	0.4747	177.178	3.85e-45	RecName: Full=Receptor-like cytosolic serine/threonine-protein kinase RBK2; AltName: Full=Protein ROP BINDING PROTEIN KINASES 2
gene_9511	4.54574	1.26699	-1.8431	0.00285	0.0457462	0.4111	497.278	3.82e-153	RecName: Full=Receptor-like protein kinase 5; AltName: Full=Protein HAESA; Flags: Precursor
gene_21318	33.783	7.53245	-2.16511	0.00085	0.0223989	0.9036	163.696	3.73e-106	RecName: Full=Receptor-like serine/threonine-protein kinase At1g78530
gene_49000	36.5182	10.8015	-1.75738	0.00295	0.0467712	0.8916	159.073	2.45e-105	RecName: Full=Receptor-like serine/threonine-protein kinase At1g78530
gene_65926	32.8051	8.46575	-1.95421	0.0024	0.0414554	0.6393	56.6102	3.5e-14	RecName: Full=Reticulon-like protein B16; Short=AtRTNLB16
gene_2547	10.2044	1.27514	-3.00046	0.00015	0.00729893	0.8	162.155	6.67e-44	RecName: Full=Reticulon-like protein B22; Short=AtRTNLB22
gene_21004	13.2224	2.96328	-2.15772	0.001	0.0248474	0.4118	206.068	1.51e-51	RecName: Full=Retrovirus-related Pol polyprotein from transposon 17.6; Includes: RecName: Full=Protease; Includes: RecName: Full=Reverse transcriptase; Includes: RecName: Full=Endonuclease [Drosophila melanogaster]
gene_2774	83.3802	20.2708	-2.0403	0.00035	0.0128122	0.3568	135.576	7.44e-53	RecName: Full=Retrovirus-related Pol polyprotein from transposon 17.6; Includes: RecName: Full=Protease; Includes: RecName: Full=Reverse transcriptase; Includes: RecName: Full=Endonuclease [Drosophila melanogaster]
gene_32237	29.396	6.29877	-2.22248	0.0016	0.0326415	0.4286	112.079	4.32e-23	RecName: Full=Retrovirus-related Pol polyprotein from transposon 297; Includes: RecName: Full=Protease; Includes: RecName: Full=Reverse transcriptase; Includes: RecName: Full=Endonuclease [Drosophila melanogaster]
gene_12	59.3454	21.6893	-1.45215	0.0028	0.0453541	0.8889	627.476	0	RecName: Full=Retrovirus-related Pol polyprotein from transposon TNT 1-94; Includes: RecName: Full=Protease; Includes: RecName: Full=Reverse transcriptase; Includes: RecName: Full=Endonuclease [Nicotiana tabacum]
gene_22099	28.5162	4.29658	-2.73052	0.00015	0.00729893	0.3321	263.848	1.02e-68	RecName: Full=Retrovirus-related Pol polyprotein from transposon TNT 1-94; Includes: RecName: Full=Protease; Includes: RecName: Full=Reverse transcriptase; Includes: RecName: Full=Endonuclease [Nicotiana tabacum]
gene_26086	10.2401	3.36605	-1.60511	0.0013	0.0289513	0.8614	971.074	0	RecName: Full=Retrovirus-related Pol polyprotein from transposon TNT 1-94; Includes: RecName: Full=Protease; Includes: RecName: Full=Reverse transcriptase; Includes: RecName: Full=Endonuclease [Nicotiana tabacum]
gene_3400	27.8306	3.0393	-3.19486	5e-05	0.00329305	0.44	215.312	4.08e-68	RecName: Full=Retrovirus-related Pol polyprotein from transposon TNT 1-94; Includes: RecName: Full=Protease; Includes: RecName: Full=Reverse transcriptase; Includes: RecName: Full=Endonuclease [Nicotiana tabacum]
gene_48295	6.9857	1.35943	-2.36141	0.0005	0.0161107	0.4324	136.346	1.11e-30	RecName: Full=Retrovirus-related Pol polyprotein from transposon TNT 1-94; Includes: RecName: Full=Protease; Includes: RecName: Full=Reverse transcriptase; Includes: RecName: Full=Endonuclease [Nicotiana tabacum]
gene_53349	5.18973	0	#NAME?	5e-05	0.00329305	0.4458	74.3294	2.3e-22	RecName: Full=Retrovirus-related Pol polyprotein from transposon TNT 1-94; Includes: RecName: Full=Protease; Includes: RecName: Full=Reverse transcriptase; Includes: RecName: Full=Endonuclease [Nicotiana tabacum]
gene_53510	5.45392	0.979187	-2.47764	0.00305	0.0476622	0.3524	419.853	9.87e-119	RecName: Full=Retrovirus-related Pol polyprotein from transposon TNT 1-94; Includes: RecName: Full=Protease; Includes: RecName: Full=Reverse transcriptase; Includes: RecName: Full=Endonuclease [Nicotiana tabacum]
gene_60322	20.7606	2.37242	-3.12942	5e-05	0.00329305	0.4975	215.698	8.25e-81	RecName: Full=Retrovirus-related Pol polyprotein from transposon TNT 1-94; Includes: RecName: Full=Protease; Includes: RecName: Full=Reverse transcriptase; Includes: RecName: Full=Endonuclease [Nicotiana tabacum]
gene_67391	8.17272	1.22075	-2.74305	0.00055	0.0170561	0.3938	178.718	2.23e-46	RecName: Full=Retrovirus-related Pol polyprotein from transposon TNT 1-94; Includes: RecName: Full=Protease; Includes: RecName: Full=Reverse transcriptase; Includes: RecName: Full=Endonuclease [Nicotiana tabacum]
gene_76163	13.1667	1.96274	-2.74596	5e-05	0.00329305	0.3787	379.793	5.88e-106	RecName: Full=Retrovirus-related Pol polyprotein from transposon TNT 1-94; Includes: RecName: Full=Protease; Includes: RecName: Full=Reverse transcriptase; Includes: RecName: Full=Endonuclease [Nicotiana tabacum]
gene_7834	15.1534	2.66952	-2.50499	0.0002	0.00894972	0.3194	319.701	7.67e-93	RecName: Full=Retrovirus-related Pol polyprotein from transposon TNT 1-94; Includes: RecName: Full=Protease; Includes: RecName: Full=Reverse transcriptase; Includes: RecName: Full=Endonuclease [Nicotiana tabacum]
gene_7932	5.42822	0.99287	-2.4508	0.0008	0.0215923	0.8643	1303.5	0	RecName: Full=Retrovirus-related Pol polyprotein from transposon TNT 1-94; Includes: RecName: Full=Protease; Includes: RecName: Full=Reverse transcriptase; Includes: RecName: Full=Endonuclease [Nicotiana tabacum]
gene_85792	17.8207	3.75392	-2.24709	0.0001	0.0055482	0.419	139.428	4.28e-31	RecName: Full=Retrovirus-related Pol polyprotein from transposon TNT 1-94; Includes: RecName: Full=Protease; Includes: RecName: Full=Reverse transcriptase; Includes: RecName: Full=Endonuclease [Nicotiana tabacum]
gene_9063	118.611	28.7186	-2.04618	0.0009	0.0232057	0.3126	222.246	3.24e-66	RecName: Full=Retrovirus-related Pol polyprotein from transposon TNT 1-94; Includes: RecName: Full=Protease; Includes: RecName: Full=Reverse transcriptase; Includes: RecName: Full=Endonuclease [Nicotiana tabacum]
gene_9319	2.40531	0.667872	-1.84858	0.0029	0.0461772	0.3168	194.512	1.77e-117	RecName: Full=Retrovirus-related Pol polyprotein from transposon TNT 1-94; Includes: RecName: Full=Protease; Includes: RecName: Full=Reverse transcriptase; Includes: RecName: Full=Endonuclease [Nicotiana tabacum]
gene_28862	83.5795	8.59502	-3.28158	0.0001	0.0055482	0.72	117.087	8.78e-43	RecName: Full=Rho GDP-dissociation inhibitor 1; Short=AtRhoGDI1; Short=Rho GDI-1
gene_56291	28.5522	8.19864	-1.80014	0.00305	0.0476622	0.7397	115.931	6.65e-41	RecName: Full=Rho GDP-dissociation inhibitor 1; Short=AtRhoGDI1; Short=Rho GDI-1
gene_58308	67.648	8.81915	-2.93934	0.00075	0.0206384	0.72	116.701	1.43e-42	RecName: Full=Rho GDP-dissociation inhibitor 1; Short=AtRhoGDI1; Short=Rho GDI-1
gene_67501	48.129	14.8904	-1.69252	0.0014	0.0301545	0.597	97.0561	1.62e-19	RecName: Full=RHOMBOID-like protein 1; Short=AtRBL1
gene_1604	20.605	4.03451	-2.35253	0.0001	0.0055482	0.4954	107.457	1.16e-23	RecName: Full=Ribonuclease 3-like protein 3; AltName: Full=Ribonuclease III-like protein 3; Short=RNase III-like protein 3
gene_28409	15.0658	3.61086	-2.06086	0.0027	0.0444409	0.4898	95.9005	3.61e-22	RecName: Full=RING-H2 finger protein ATL73; Flags: Precursor
gene_85091	4.52128	0.685084	-2.72238	0.00195	0.0368606	0.5542	90.1225	3.37e-18	RecName: Full=RNA-directed DNA polymerase homolog; AltName: Full=Reverse transcriptase homolog (mitochondrion) [Oenothera berteroana]
gene_79279	11.3607	1.01313	-3.48717	0.0016	0.0326415	0.55	110.538	1e-24	RecName: Full=Rop guanine nucleotide exchange factor 12; Short=AtRopGEF12; AltName: Full=Protein MATERNAL EFFECT EMBRYO ARREST 64; AltName: Full=Rho of plants guanine nucleotide exchange factor 12
gene_73646	4.07155	0	#NAME?	5e-05	0.00329305	0.3333	189.889	1.42e-52	RecName: Full=Scarecrow-like protein 21; Short=AtSCL21; AltName: Full=GRAS family protein 11; Short=AtGRAS-11
gene_39625	27.0614	6.40567	-2.07882	0.00145	0.0306388	0.5099	496.123	7.67e-165	RecName: Full=Scopoletin glucosyltransferase; AltName: Full=Phenylpropanoid:glucosyltransferase 1 [Nicotiana tabacum]
gene_41451	32.9831	8.68754	-1.92471	0.00025	0.010337	0.2604	170.629	1.29e-44	RecName: Full=Scopoletin glucosyltransferase; AltName: Full=Phenylpropanoid:glucosyltransferase 1 [Nicotiana tabacum]
gene_4693	6.98509	1.54126	-2.18017	0.0015	0.0312948	0.5344	535.028	0	RecName: Full=Scopoletin glucosyltransferase; AltName: Full=Phenylpropanoid:glucosyltransferase 1 [Nicotiana tabacum]
gene_86261	147.666	28.0171	-2.39796	0.00195	0.0368606	0.4674	83.1889	5.2e-19	RecName: Full=Serine carboxypeptidase-like 17; Flags: Precursor
gene_39031	23.8078	4.74779	-2.32611	0.0006	0.0181712	0.8894	428.713	2.25e-133	RecName: Full=Serine hydroxymethyltransferase 4; Short=AtSHMT4; AltName: Full=Glycine hydroxymethyltransferase 4; AltName: Full=Serine methylase 4
gene_82118	17.8184	4.38879	-2.02147	0.0016	0.0326415	0.885	427.557	8.48e-133	RecName: Full=Serine hydroxymethyltransferase 4; Short=AtSHMT4; AltName: Full=Glycine hydroxymethyltransferase 4; AltName: Full=Serine methylase 4
[truncated: 896 more rows]
