# Supplementary material for: RrMYB5‐ and RrMYB10‐regulated flavonoid biosynthesis plays a pivotal role in feedback loop responding to wounding and oxidation in Rosa rugosa
Source: Plant Biotechnol J. 2019 Apr 14;17(11):2078–95. doi: 10.1111/pbi.13123 (PMC6790370; doi:10.1111/pbi.13123)
Supplement: Supplementary file 4 — Table S9 Up‐ and downregulated genes in transgenic tobacco overexpressing RrDFR [file PBI-17-2078-s001.xls]

## Sheet: DFR_Up
Query_id	CK_DFR	DFR	log2(fold_change)	p_value	q_value	Blast_identity	Blast_Score	Blast_Evalues	Blast_annotation
gene_6860	19.82	64.754	1.70801	5e-05	0.00510444	0.5703	160.614	2.41e-41	RecName: Full=(+)-neomenthol dehydrogenase; AltName: Full=Menthone:neomenthol reductase; AltName: Full=Short-chain dehydrogenase/reductase 1; Short=AtSDR1
gene_41746	14.8641	55.6463	1.90445	0.00095	0.0385539	1	323.553	6.44e-107	RecName: Full=14-3-3-like protein E [Nicotiana tabacum]
gene_38461	1.10846	7.1346	2.68628	0.00025	0.0161533	0.5333	74.7146	5.5e-14	RecName: Full=17.4 kDa class III heat shock protein; AltName: Full=17.4 kDa heat shock protein 2; Short=AtHsp17.4B
gene_26939	3.26516	9.80838	1.58686	0.0001	0.0086516	0.5739	203.371	3.38e-57	RecName: Full=1-aminocyclopropane-1-carboxylate oxidase homolog; AltName: Full=Protein E8
gene_7318	22.1884	55.1782	1.31429	0.0002	0.0140061	0.9192	185.267	3.73e-94	RecName: Full=1-aminocyclopropane-1-carboxylate oxidase; Short=ACC oxidase; AltName: Full=Ethylene-forming enzyme; Short=EFE [Nicotiana tabacum]
gene_65451	5.649	24.1441	2.0956	5e-05	0.00510444	0.9204	175.637	1.54e-85	RecName: Full=1-aminocyclopropane-1-carboxylate oxidase; Short=ACC oxidase; AltName: Full=Ethylene-forming enzyme; Short=EFE [Prunus mume]
gene_53348	3.89947	60.611	3.95823	5e-05	0.00510444	0.4834	152.14	8.95e-41	RecName: Full=21 kDa protein; AltName: Full=1.2 protein; Flags: Precursor [Daucus carota]
gene_54771	9.83747	33.4254	1.76458	0.0003	0.0183028	0.4702	143.665	4.65e-40	RecName: Full=21 kDa protein; AltName: Full=1.2 protein; Flags: Precursor [Daucus carota]
gene_60878	10.3094	94.3777	3.19449	0.0002	0.0140061	0.4702	149.443	9.07e-41	RecName: Full=21 kDa protein; AltName: Full=1.2 protein; Flags: Precursor [Daucus carota]
gene_39760	18.0697	40.0773	1.14921	0.0014	0.0488723	0.977	642.884	0	RecName: Full=3-hydroxy-3-methylglutaryl-coenzyme A reductase; Short=HMG-CoA reductase [Nicotiana sylvestris]
gene_47701	2.56234	15.9043	2.63389	5e-05	0.00510444	0.7018	463.766	1.25e-144	RecName: Full=4-coumarate--CoA ligase 2; Short=4CL 2; AltName: Full=4-coumaroyl-CoA synthase 2; AltName: Full=Clone 4CL16
gene_69898	2.02402	9.08303	2.16595	5e-05	0.00510444	0.7287	465.692	2.95e-145	RecName: Full=4-coumarate--CoA ligase 2; Short=4CL 2; AltName: Full=4-coumaroyl-CoA synthase 2; AltName: Full=Clone 4CL16
gene_42240	11.4636	26.275	1.19664	0.00145	0.0499348	0.8156	614.764	0	RecName: Full=5&apos;-adenylylsulfate reductase 3, chloroplastic; AltName: Full=3&apos;-phosphoadenosine-5&apos;-phosphosulfate reductase homolog 26; Short=PAPS reductase homolog 26; Short=Prh-26; AltName: Full=Adenosine 5&apos;-phosphosulfate 5&apos;-adenylylsulfate sulfotransferase 3; Short=APS sulfotransferase 3; AltName: Full=Thioredoxin-independent APS reductase 3; Flags: Precursor
gene_72555	1.76129	24.3466	3.78901	5e-05	0.00510444	0.7191	447.203	7.55e-166	RecName: Full=5-epi-aristolochene synthase; Short=EAS
gene_73055	4.8019	38.531	3.00434	5e-05	0.00510444	0.7933	234.187	3.04e-72	RecName: Full=5-epi-aristolochene synthase; Short=EAS
gene_73849	3.25092	11.3809	1.8077	0.00015	0.0116599	0.8477	406.757	7.27e-155	RecName: Full=5-epi-aristolochene synthase; Short=EAS
gene_39816	5.85667	19.8681	1.7623	0.00025	0.0161533	0.6667	140.969	2.09e-35	RecName: Full=60S acidic ribosomal protein P0
gene_55019	5.67515	16.4843	1.53836	0.00045	0.0240944	0.7557	452.21	3.79e-149	RecName: Full=7-deoxyloganetin glucosyltransferase; AltName: Full=Genipin glucosyltransferase; AltName: Full=UDP-glucose glucosyltransferase 2; Short=GjUGT2; AltName: Full=UDP-glycosyltransferase 85A24 [Gardenia jasminoides]
gene_56108	0	3.32509	inf	5e-05	0.00510444	0.5529	93.2041	7.33e-21	RecName: Full=ABC transporter C family member 13; Short=ABC transporter ABCC.13; Short=AtABCC13; AltName: Full=ATP-energized glutathione S-conjugate pump 11; AltName: Full=Glutathione S-conjugate-transporting ATPase 11; AltName: Full=Multidrug resistance-associated protein 11
gene_59098	0.871492	2.67753	1.61934	0.00075	0.0338458	0.6689	373.629	1.96e-105	RecName: Full=ABC transporter G family member 28; Short=ABC transporter ABCG.28; Short=AtABCG28; AltName: Full=Putative white-brown complex homolog protein 29; Short=AtWBC29
gene_13286	10.3953	49.4709	2.25065	0.00015	0.0116599	0.9604	402.134	1.76e-136	RecName: Full=Actin-46
gene_56031	6.31945	40.6896	2.68679	5e-05	0.00510444	0.96	395.971	2.52e-137	RecName: Full=Actin-46
gene_65801	15.735	56.0513	1.83277	0.00025	0.0161533	0.7929	410.223	4.08e-139	RecName: Full=Actin-82
gene_62778	14.757	37.3014	1.33783	0.00115	0.0438068	0.8605	203.371	1.21e-99	RecName: Full=ADP,ATP carrier protein 3, mitochondrial; AltName: Full=ADP/ATP translocase 3; AltName: Full=Adenine nucleotide translocator 3; Short=ANT 3; Flags: Precursor
gene_10561	17.8957	52.3531	1.54866	0.00115	0.0438068	0.8166	273.478	1.33e-128	RecName: Full=ADP,ATP carrier protein, mitochondrial; AltName: Full=ADP/ATP translocase; AltName: Full=Adenine nucleotide translocator; Short=ANT; Flags: Precursor
gene_14646	2.90228	13.7554	2.24474	0.0002	0.0140061	0.7678	377.096	2.42e-159	RecName: Full=ADP,ATP carrier protein, mitochondrial; AltName: Full=ADP/ATP translocase; AltName: Full=Adenine nucleotide translocator; Short=ANT; Flags: Precursor
gene_42670	1.3398	6.7634	2.33573	5e-05	0.00510444	0.9206	218.779	2.9e-153	RecName: Full=ADP,ATP carrier protein, mitochondrial; AltName: Full=ADP/ATP translocase; AltName: Full=Adenine nucleotide translocator; Short=ANT; Flags: Precursor
gene_27897	19.4522	68.2268	1.8104	0.0001	0.0086516	0.75	214.927	6.75e-63	RecName: Full=Alcohol dehydrogenase 1 [Petunia x hybrida]
gene_62798	6.71031	20.4628	1.60855	0.00025	0.0161533	0.5294	66.6254	6.82e-49	RecName: Full=Aldehyde dehydrogenase, cytosolic 1; AltName: Full=ALDH class 1; AltName: Full=ALDH-E1; AltName: Full=ALHDII; AltName: Full=Aldehyde dehydrogenase family 1 member A7; AltName: Full=Aldehyde dehydrogenase phenobarbital-inducible
gene_468	35.5348	102.281	1.52523	0.00015	0.0116599	0.5902	149.058	1.09e-35	RecName: Full=Allantoinase; Short=AtALN
gene_86873	42.7881	104.734	1.29144	0.0014	0.0488723	0.6351	102.449	2.94e-34	RecName: Full=Allantoinase; Short=AtALN
gene_18600	5.67273	27.6885	2.28717	0.0001	0.0086516	0.9245	211.46	3.69e-62	RecName: Full=Alpha-1,4-glucan-protein synthase [UDP-forming] 1; AltName: Full=Reversibly glycosylated polypeptide 1; Short=RGP1; AltName: Full=UDP-glucose:protein transglucosylase 1; Short=UPTG 1
gene_24729	6.99069	27.3152	1.9662	5e-05	0.00510444	0.75	271.166	1.49e-80	RecName: Full=Alpha-1,4-glucan-protein synthase [UDP-forming] 1; AltName: Full=Reversibly glycosylated polypeptide 1; Short=RGP1; AltName: Full=UDP-glucose:protein transglucosylase 1; Short=UPTG 1
gene_51537	13.8779	57.2547	2.04461	0.00025	0.0161533	0.9238	204.912	5.59e-57	RecName: Full=Alpha-1,4-glucan-protein synthase [UDP-forming] 1; AltName: Full=Reversibly glycosylated polypeptide 1; Short=RGP1; AltName: Full=UDP-glucose:protein transglucosylase 1; Short=UPTG 1
gene_18590	5.06641	18.9512	1.90325	0.0005	0.0259548	0.7699	187.578	1.02e-52	RecName: Full=Alpha-1,4-glucan-protein synthase [UDP-forming] 2; AltName: Full=Reversibly glycosylated polypeptide 2; Short=RGP2; AltName: Full=UDP-glucose:protein transglucosylase 2; Short=UPTG 2
gene_81955	7.41973	16.8961	1.18725	0.00135	0.0478173	0.6216	468.389	1.16e-147	RecName: Full=Amino acid permease 3; AltName: Full=Amino acid transporter AAP3
gene_30459	4.36955	12.5363	1.52056	0.0002	0.0140061	0.9185	627.091	0	RecName: Full=Ammonium transporter 1 member 2; AltName: Full=LeAMT1;2
gene_34128	14.8437	47.4949	1.67792	5e-05	0.00510444	0.9254	612.838	0	RecName: Full=Ammonium transporter 1 member 2; AltName: Full=LeAMT1;2
gene_20174	1.70909	5.09032	1.57453	0.0009	0.0376215	0.5687	260.766	1.63e-75	RecName: Full=Anthocyanidin 3-O-glucosyltransferase 5; AltName: Full=Flavonol 3-O-glucosyltransferase 5; AltName: Full=UDP-glucose flavonoid 3-O-glucosyltransferase 5 [Manihot esculenta]
gene_16869	5.38032	14.7617	1.4561	0.00065	0.0310728	0.3804	117.087	1.06e-25	RecName: Full=Aspartic proteinase-like protein 2; Flags: Precursor
gene_70535	0.893949	5.4983	2.62072	0.0003	0.0183028	0.5294	112.849	2.6e-26	RecName: Full=AT-hook motif nuclear-localized protein 17
gene_74995	0.830908	4.41264	2.40888	0.0012	0.0447831	0.5488	111.694	5.71e-39	RecName: Full=AT-hook motif nuclear-localized protein 17
gene_29260	5.65789	15.5051	1.45441	5e-05	0.00510444	0.8831	141.739	3.09e-154	RecName: Full=ATPase 11, plasma membrane-type; AltName: Full=Proton pump 11
gene_77445	4.88052	16.1752	1.72868	0.00045	0.0240944	0.8977	297.745	1.18e-170	RecName: Full=ATPase 9, plasma membrane-type; AltName: Full=Proton pump 9
gene_43007	1.35067	5.19466	1.94335	0.0005	0.0259548	0.5692	65.4698	2.67e-11	RecName: Full=Auxin-induced protein 15A
gene_26395	1.04667	14.5138	3.79354	5e-05	0.00510444	0.4261	71.633	6.42e-13	RecName: Full=BAG family molecular chaperone regulator 5, mitochondrial; AltName: Full=Bcl-2-associated athanogene 5; Flags: Precursor
gene_29836	5.28867	14.5924	1.46424	0.00095	0.0385539	0.4202	70.8626	9.38e-12	RecName: Full=BAG family molecular chaperone regulator 5, mitochondrial; AltName: Full=Bcl-2-associated athanogene 5; Flags: Precursor
gene_86111	0.441244	5.85875	3.73094	0.00075	0.0338458	0.4034	87.0409	4.12e-18	RecName: Full=BAG family molecular chaperone regulator 5, mitochondrial; AltName: Full=Bcl-2-associated athanogene 5; Flags: Precursor
gene_74413	1.27166	3.24161	1.35	0.00135	0.0478173	0.5	49.2914	2.12e-12	RecName: Full=BAG family molecular chaperone regulator 6; AltName: Full=Bcl-2-associated athanogene 6; AltName: Full=CaM-binding protein 1
gene_9905	0.795316	9.16606	3.5267	0.00045	0.0240944	0.5536	69.707	5.75e-13	RecName: Full=B-box zinc finger protein 32; AltName: Full=EIP6, EMF1-INTERACTING PROTEIN 6
gene_81131	6.37878	19.4887	1.61128	0.00015	0.0116599	0.6746	169.859	5.42e-46	RecName: Full=BEL1-like homeodomain protein 3; Short=BEL1-like protein 3
gene_73963	10.2441	31.5214	1.62154	5e-05	0.00510444	0.695	193.356	7.49e-54	RecName: Full=Beta-carotene hydroxylase 2, chloroplastic; Flags: Precursor, partial [Capsicum annuum]
gene_36223	1.57877	23.525	3.89732	5e-05	0.00510444	0.5217	459.144	1.09e-155	RecName: Full=Beta-D-glucosyl crocetin beta-1,6-glucosyltransferase; AltName: Full=UDP-glucose glucosyltransferase 9; Short=GjUGT9; AltName: Full=UDP-glycosyltransferase 94E5 [Gardenia jasminoides]
gene_69815	0.214405	1.53514	2.83996	0.0007	0.0326146	0.5857	141.354	1.21e-135	RecName: Full=Boron transporter 4
gene_38011	4.3141	10.6464	1.30323	0.00115	0.0438068	0.775	330.102	4.87e-99	RecName: Full=BTB/POZ domain-containing protein At1g55760
gene_78259	4.03669	13.5361	1.74557	5e-05	0.00510444	0.5163	468.003	1.87e-144	RecName: Full=BTB/POZ domain-containing protein NPY2; AltName: Full=Protein NAKED PINS IN YUC MUTANTS 2
gene_41533	2.81731	7.25616	1.36489	0.0003	0.0183028	0.4518	276.944	2.42e-78	RecName: Full=bZIP transcription factor 17; Short=AtbZIP17
gene_46211	5.17995	14.3381	1.46884	0.00125	0.0458666	0.4237	96.2857	1.82e-19	RecName: Full=Caffeoylshikimate esterase; AltName: Full=Lysophospholipase 2; Short=LysoPL2
gene_55141	1.89488	6.02897	1.66981	0.0014	0.0488723	0.4364	92.8189	1.68e-18	RecName: Full=Caffeoylshikimate esterase; AltName: Full=Lysophospholipase 2; Short=LysoPL2
gene_70055	3.64223	10.8501	1.57482	0.00065	0.0310728	0.4153	93.5893	1.18e-18	RecName: Full=Caffeoylshikimate esterase; AltName: Full=Lysophospholipase 2; Short=LysoPL2
gene_71699	0.732739	6.78399	3.21076	0.0002	0.0140061	0.5862	163.31	5.5e-44	RecName: Full=Calcium uniporter protein 4, mitochondrial; Flags: Precursor
gene_23940	2.06373	6.71771	1.70271	0.0009	0.0376215	0.8295	320.472	1.14e-94	RecName: Full=Calcium-dependent protein kinase 11; AltName: Full=Calcium-dependent protein kinase isoform CDPK2; Short=AtCDPK2
gene_42296	0.522778	2.41917	2.21024	0.00145	0.0499348	0.4064	299.286	7.28e-87	RecName: Full=Cation/H(+) antiporter 15; AltName: Full=Protein CATION/H+ EXCHANGER 15; Short=AtCHX15
gene_62864	3.98582	12.8144	1.68481	0.0002	0.0140061	0.4226	260.381	6.22e-72	RecName: Full=Cation/H(+) antiporter 2; AltName: Full=Protein CATION/H+ EXCHANGER 2; Short=AtCHX2
gene_35636	0.454019	2.67636	2.55945	0.0008	0.0351694	0.666	592.423	0	RecName: Full=Cationic amino acid transporter 1; AltName: Full=Amino acid transporter 1
gene_4174	1.88147	5.54846	1.56023	0.0012	0.0447831	0.806	114.39	1.33e-39	RecName: Full=CBS domain-containing protein CBSCBSPB5 &gt;gi|347662483|sp|Q0WLC7.2|Y5053_ARATH RecName: Full=CBS domain-containing protein CBSCBSPB4
gene_24622	5.54344	13.4895	1.28298	0.0012	0.0447831	0.471	192.2	2.32e-51	RecName: Full=CBS domain-containing protein CBSX5
gene_31091	5.27334	38.9307	2.88412	5e-05	0.00510444	0.5056	176.792	3.05e-49	RecName: Full=Cellulose synthase-like protein B3; Short=AtCslB3
gene_23090	4.83192	22.1445	2.19628	5e-05	0.00510444	0.5497	182.185	1.29e-45	RecName: Full=Cellulose synthase-like protein B4; Short=AtCslB4
gene_31083	12.4604	103.089	3.04846	5e-05	0.00510444	0.5847	158.303	4.09e-38	RecName: Full=Cellulose synthase-like protein B4; Short=AtCslB4
gene_41361	39.1239	107.487	1.45803	0.00085	0.036597	0.3652	183.726	2.94e-59	RecName: Full=Cellulose synthase-like protein E6; AltName: Full=OsCslE6
gene_12000	0.455309	3.19986	2.81309	5e-05	0.00510444	0.8811	592.808	0	RecName: Full=Chaperone protein ClpB1; AltName: Full=ATP-dependent Clp protease ATP-binding subunit ClpB homolog 1; AltName: Full=Casein lytic proteinase B1; AltName: Full=Heat shock protein 101
gene_44198	2.87488	7.28706	1.34183	0.00135	0.0478173	0.8649	681.019	0	RecName: Full=Chaperone protein ClpB1; AltName: Full=ATP-dependent Clp protease ATP-binding subunit ClpB homolog 1; AltName: Full=Casein lytic proteinase B1; AltName: Full=Heat shock protein 101
gene_56769	0.813831	3.21395	1.98155	5e-05	0.00510444	0.8727	686.797	0	RecName: Full=Chaperone protein ClpB1; AltName: Full=ATP-dependent Clp protease ATP-binding subunit ClpB homolog 1; AltName: Full=Casein lytic proteinase B1; AltName: Full=Heat shock protein 101
gene_73295	0.294873	1.73519	2.55693	0.00035	0.0204567	0.8623	649.818	0	RecName: Full=Chaperone protein ClpB1; AltName: Full=ATP-dependent Clp protease ATP-binding subunit ClpB homolog 1; AltName: Full=Casein lytic proteinase B1; AltName: Full=Heat shock protein 101
gene_24536	45.3941	162.675	1.84141	0.0003	0.0183028	0.6224	602.053	0	RecName: Full=Cinnamate beta-D-glucosyltransferase; AltName: Full=UDP-glucose:cinnamate glucosyltransferase; Short=FaGT2 [Fragaria x ananassa]
gene_29936	8.76454	29.0373	1.72816	5e-05	0.00510444	0.6373	604.364	0	RecName: Full=Cinnamate beta-D-glucosyltransferase; AltName: Full=UDP-glucose:cinnamate glucosyltransferase; Short=FaGT2 [Fragaria x ananassa]
gene_66752	1.01998	4.67241	2.19563	0.00015	0.0116599	0.6736	611.298	0	RecName: Full=Cinnamate beta-D-glucosyltransferase; AltName: Full=UDP-glucose:cinnamate glucosyltransferase; Short=FaGT2 [Fragaria x ananassa]
gene_29843	1.23534	5.67547	2.19984	5e-05	0.00510444	0.5241	205.682	3.58e-53	RecName: Full=CO(2)-response secreted protease; AltName: Full=Subtilisin-like serine protease; Short=AtSBT5.2; AltName: Full=Tripeptidyl-peptidase II; Flags: Precursor
gene_9950	4.35521	13.0448	1.58266	0.00025	0.0161533	0.5065	67.3958	8.65e-26	RecName: Full=Common plant regulatory factor 1; Short=CPRF-1 [Petroselinum crispum]
gene_3247	54.962	161.467	1.55474	0.0006	0.0294173	0.7024	679.478	0	RecName: Full=Crocetin glucosyltransferase, chloroplastic; AltName: Full=UDP-glucose glucosyltransferase 1; Short=GjUGT1; AltName: Full=UDP-glycosyltransferase 75L6; Flags: Precursor [Gardenia jasminoides]
gene_38497	30.4962	97.399	1.67528	0.00085	0.036597	0.7009	674.855	0	RecName: Full=Crocetin glucosyltransferase, chloroplastic; AltName: Full=UDP-glucose glucosyltransferase 1; Short=GjUGT1; AltName: Full=UDP-glycosyltransferase 75L6; Flags: Precursor [Gardenia jasminoides]
gene_81618	2.23765	9.82357	2.13426	0.0003	0.0183028	0.4634	358.607	2.04e-115	RecName: Full=Crocetin glucosyltransferase, chloroplastic; AltName: Full=UDP-glucose glucosyltransferase 1; Short=GjUGT1; AltName: Full=UDP-glycosyltransferase 75L6; Flags: Precursor [Gardenia jasminoides]
gene_41446	0.792795	2.40272	1.59965	0.0005	0.0259548	0.5644	124.02	6.91e-27	RecName: Full=CSC1-like protein RXW8
gene_31817	1.73903	5.58517	1.68332	0.0001	0.0086516	0.4625	265.388	2.93e-77	RecName: Full=Cyclic dof factor 3; AltName: Full=Dof zinc finger protein DOF3.3; Short=AtDOF3.3; AltName: Full=H-protein promoter-binding factor 2a
gene_64023	2.75658	9.91011	1.84602	5e-05	0.00510444	0.4447	257.299	2.23e-74	RecName: Full=Cyclic dof factor 3; AltName: Full=Dof zinc finger protein DOF3.3; Short=AtDOF3.3; AltName: Full=H-protein promoter-binding factor 2a
gene_39617	3.96509	10.3919	1.39003	0.001	0.0400873	0.6707	219.935	1.31e-60	RecName: Full=Cysteine proteinase RD21a; Short=RD21; Flags: Precursor
gene_60225	3.1175	10.3613	1.73275	0.00015	0.0116599	0.7285	214.542	5.88e-59	RecName: Full=Cysteine proteinase RD21a; Short=RD21; Flags: Precursor
gene_1277	4.39553	12.6603	1.5262	0.00015	0.0116599	0.5604	125.561	1.82e-49	RecName: Full=Cytochrome b561 and DOMON domain-containing protein At3g07570; AltName: Full=Protein b561A.tha11; Flags: Precursor
gene_55269	16.5981	42.3487	1.35129	0.0007	0.0326146	0.5333	331.643	4.55e-167	RecName: Full=Cytochrome P450 71D7 [Solanum chacoense]
gene_74960	14.4686	38.6524	1.41763	0.00015	0.0116599	0.6454	203.756	1e-53	RecName: Full=Cytochrome P450 72A15
gene_44185	1.95386	6.54502	1.74407	0.00015	0.0116599	0.6118	347.051	4.24e-107	RecName: Full=Cytochrome P450 78A5; AltName: Full=Protein KLUH
gene_27629	0.983018	4.57212	2.21757	0.00015	0.0116599	0.5314	239.965	7.48e-69	RecName: Full=Cytochrome P450 82C4
gene_41923	17.7291	45.3753	1.35579	0.00055	0.0276747	0.7965	194.512	1.28e-86	RecName: Full=Cytochrome P450 90B1; AltName: Full=Protein DWARF 4; Short=Dwarf4; AltName: Full=Steroid 22-alpha-hydroxylase
gene_37243	3.97172	10.5053	1.40329	0.0008	0.0351694	0.7742	374.4	9.48e-114	RecName: Full=Cytochrome P450 98A3; AltName: Full=Protein REDUCED EPIDERMAL FLUORESCENCE 8; AltName: Full=p-coumaroylshikimate/quinate 3&apos;-hydrolxylase; Short=C3&apos;H
gene_68265	5.25717	12.4226	1.24061	0.00135	0.0478173	0.6061	284.648	9.91e-82	RecName: Full=Deoxyribodipyrimidine photo-lyase; AltName: Full=AtCPDII; AltName: Full=DNA photolyase; AltName: Full=Photoreactivating enzyme 1; AltName: Full=Protein UV RESISTANCE 2
gene_84661	3.723	26.8312	2.84938	5e-05	0.00510444	0.6967	252.292	1.12e-72	RecName: Full=DnaJ protein homolog ANJ1; Flags: Precursor [Atriplex nummularia]
gene_22589	2.85451	7.69633	1.43093	0.0009	0.0376215	0.5062	129.028	9.95e-30	RecName: Full=DUF21 domain-containing protein At2g14520; AltName: Full=CBS domain-containing protein CBSDUF3
gene_27963	1.93384	6.45415	1.73876	0.0002	0.0140061	0.4316	129.028	2.82e-34	RecName: Full=DUF21 domain-containing protein At4g14230; AltName: Full=CBS domain-containing protein CBSDUF2
gene_70899	0.792761	4.86295	2.61687	0.00015	0.0116599	0.4663	295.819	9.02e-92	RecName: Full=E3 ubiquitin-protein ligase ATL42; AltName: Full=RING-H2 finger protein ATL42; Flags: Precursor
gene_20707	3.10982	12.2987	1.98361	5e-05	0.00510444	0.5436	661.759	0	RecName: Full=EIN3-binding F-box protein 1; AltName: Full=F-box/LRR-repeat protein 6
gene_24448	7.37576	18.2877	1.31001	0.0002	0.0140061	0.5481	667.922	0	RecName: Full=EIN3-binding F-box protein 1; AltName: Full=F-box/LRR-repeat protein 6
gene_25897	5.85602	18.0068	1.62055	5e-05	0.00510444	1	268.855	2.05e-81	RecName: Full=Endochitinase B; Short=CHN-B; Flags: Precursor [Nicotiana tabacum]
gene_60417	0.852937	3.92556	2.20239	5e-05	0.00510444	0.5832	516.538	5.82e-163	RecName: Full=Ethylene receptor 2; Short=AtETR2; AltName: Full=Protein ETHYLENE RESPONSE 2; AltName: Full=Protein ETR2
gene_14789	4.28782	10.6098	1.30708	0.0008	0.0351694	0.7388	436.417	1.17e-132	RecName: Full=Ethylene response sensor 1; Short=AtERS1; AltName: Full=Protein ERS1
gene_52454	2.84833	32.8705	3.5286	5e-05	0.00510444	0.5445	154.451	2.98e-43	RecName: Full=Ethylene-responsive transcription factor 1B; Short=AtERF1B; AltName: Full=Ethylene-responsive element-binding factor 1B; Short=EREBP-1B
gene_57705	3.87647	17.9526	2.21138	5e-05	0.00510444	0.5401	179.489	8.62e-53	RecName: Full=Ethylene-responsive transcription factor 1B; Short=AtERF1B; AltName: Full=Ethylene-responsive element-binding factor 1B; Short=EREBP-1B
gene_26866	2.1798	6.08457	1.48096	0.00125	0.0458666	0.9492	79.337	5.35e-15	RecName: Full=Ethylene-responsive transcription factor ERF110
gene_77484	75.9647	254.23	1.74273	0.0009	0.0376215	0.5092	118.627	1.22e-27	RecName: Full=Ethylene-responsive transcription factor RAP2-3; AltName: Full=Cadmium-induced protein AS30; AltName: Full=Ethylene response factor 72; Short=ERF72; AltName: Full=Ethylene-responsive element binding protein; Short=AtEBP; AltName: Full=Protein RELATED TO APETALA2 3; Short=Related to AP2 3
gene_51175	1.38484	7.03516	2.34486	5e-05	0.00510444	0.3934	375.17	1.11e-119	RecName: Full=Exocyst complex component EXO70B1; Short=AtExo70b1; AltName: Full=Exocyst subunit Exo70 family protein B1
gene_74436	1.67702	5.68883	1.76223	0.00095	0.0385539	0.3471	232.646	1.32e-67	RecName: Full=Exocyst complex component EXO70B1; Short=AtExo70b1; AltName: Full=Exocyst subunit Exo70 family protein B1
gene_29429	2.81977	9.80688	1.79822	5e-05	0.00510444	0.5038	130.183	1.5e-47	RecName: Full=Expansin-like B1; AltName: Full=Expansin-related 1; AltName: Full=OsEXLB1; AltName: Full=OsEXPR1; AltName: Full=OsaEXPb3.1; Flags: Precursor
gene_4800	0.815243	2.24868	1.46378	0.0013	0.0469144	0.7205	1436.4	0	RecName: Full=FACT complex subunit SPT16; AltName: Full=Facilitates chromatin transcription complex subunit SPT16
gene_33075	2.09236	9.96533	2.25178	5e-05	0.00510444	0.7174	358.607	2.79e-118	RecName: Full=Fatty acid desaturase 4, chloroplastic; AltName: Full=Fatty acid desaturase A; Flags: Precursor
gene_68069	4.29359	18.8354	2.13319	5e-05	0.00510444	0.7043	353.214	1.97e-116	RecName: Full=Fatty acid desaturase 4, chloroplastic; AltName: Full=Fatty acid desaturase A; Flags: Precursor
gene_64026	2.82074	9.51118	1.75355	0.00035	0.0204567	0.2536	93.5893	2.27e-19	RecName: Full=F-box protein At5g07610
gene_36134	7.68963	25.0967	1.70651	0.00045	0.0240944	0.3922	184.882	1.28e-48	RecName: Full=F-box protein SKIP14; AltName: Full=SKP1-interacting partner 14
gene_71704	4.3198	16.9049	1.96841	5e-05	0.00510444	0.3396	87.0409	1.99e-16	RecName: Full=F-box/WD repeat-containing protein sel-10; AltName: Full=Suppressor/enhancer of lin-12 protein 10
gene_40852	0.96058	12.9671	3.75481	5e-05	0.00510444	0.9286	408.297	1.2e-132	RecName: Full=Flavonoid 3&apos;,5&apos;-hydroxylase 1; Short=F3&apos;5&apos;H; AltName: Full=CYPLXXVA1; AltName: Full=Cytochrome P450 75A1 [Petunia x hybrida]
gene_56768	1.20264	5.66736	2.23648	0.00015	0.0116599	0.8813	398.667	7.11e-119	RecName: Full=Flavonoid 3&apos;-monooxygenase; AltName: Full=Cytochrome P450 75B2; AltName: Full=Flavonoid 3&apos;-hydroxylase [Petunia x hybrida]
gene_80910	7.34218	26.6208	1.85827	0.00035	0.0204567	0.3511	113.235	1.62e-26	RecName: Full=GDSL esterase/lipase At3g48460; AltName: Full=Extracellular lipase At3g48460; Flags: Precursor
gene_74737	6.16095	14.6972	1.25432	0.00065	0.0310728	0.7317	332.028	3.05e-101	RecName: Full=Geraniol 8-hydroxylase; AltName: Full=Cytochrome P450 76B6; AltName: Full=Geraniol 10-hydroxylase; Short=CrG10H [Catharanthus roseus]
gene_78574	2.656	8.54922	1.68654	0.00115	0.0438068	0.9941	702.205	0	RecName: Full=Glucan endo-1,3-beta-glucosidase, basic vacuolar isoform GLB; AltName: Full=(1-&gt;3)-beta-glucan endohydrolase; Short=(1-&gt;3)-beta-glucanase; AltName: Full=Beta-1,3-endoglucanase, basic; AltName: Full=Glucanase GLB; Flags: Precursor [Nicotiana tabacum]
gene_86116	3.15731	18.4553	2.54727	5e-05	0.00510444	1	704.516	0	RecName: Full=Glucan endo-1,3-beta-glucosidase, basic vacuolar isoform GLB; AltName: Full=(1-&gt;3)-beta-glucan endohydrolase; Short=(1-&gt;3)-beta-glucanase; AltName: Full=Beta-1,3-endoglucanase, basic; AltName: Full=Glucanase GLB; Flags: Precursor [Nicotiana tabacum]
gene_60486	2.9334	10.2691	1.80767	5e-05	0.00510444	0.4556	367.851	1.56e-107	RecName: Full=Glutamate receptor 2.2; AltName: Full=Ligand-gated ion channel 2.2; Flags: Precursor
gene_75294	21.5795	58.082	1.42843	0.00015	0.0116599	0.6036	133.65	8.23e-68	RecName: Full=Glutamine synthetase cytosolic isozyme 1-1; AltName: Full=Glutamate--ammonia ligase GLN1;1; Short=OsGLN1;1; AltName: Full=Glutamine synthetase shoot isozyme; AltName: Full=OsGS1;1
gene_16885	13.5924	42.8311	1.65586	5e-05	0.00510444	0.3655	191.815	6.93e-69	RecName: Full=Glutamine synthetase cytosolic isozyme 1-4; AltName: Full=Glutamate--ammonia ligase GLN1;4; Short=GLN1;4
gene_68297	13.7695	36.6317	1.41162	0.00025	0.0161533	0.783	186.808	8.2e-53	RecName: Full=Glutathione S-transferase 3
gene_63550	11.7709	42.7317	1.86008	0.00075	0.0338458	0.6889	181.03	2.09e-76	RecName: Full=Glyceraldehyde-3-phosphate dehydrogenase GAPC2, cytosolic; AltName: Full=NAD-dependent glyceraldehydephosphate dehydrogenase C subunit 2
gene_76517	11.7897	27.661	1.23032	0.00045	0.0240944	0.6435	727.243	0	RecName: Full=Glycosyltransferase family protein 64 protein C5; Short=GT64 C5
gene_70750	0.695416	2.49272	1.84177	0.00075	0.0338458	0.4293	330.487	2.58e-94	RecName: Full=G-type lectin S-receptor-like serine/threonine-protein kinase At2g19130; Flags: Precursor
gene_83731	2.1955	5.86962	1.41872	0.00105	0.0415478	0.4474	521.161	2.47e-166	RecName: Full=G-type lectin S-receptor-like serine/threonine-protein kinase RLK1; AltName: Full=Receptor-like protein kinase 1; Flags: Precursor
gene_460	3.41511	19.7253	2.53004	0.00015	0.0116599	0.4905	230.72	2.91e-94	RecName: Full=G-type lectin S-receptor-like serine/threonine-protein kinase SD1-1; AltName: Full=S-domain-1 (SD1) receptor kinase 1; Short=SD1-1; Flags: Precursor
gene_4013	2.15217	14.071	2.70886	5e-05	0.00510444	0.9651	647.506	0	RecName: Full=Heat shock cognate 70 kDa protein [Petunia x hybrida]
gene_41755	0.904901	9.32859	3.36583	5e-05	0.00510444	0.9641	1067.76	0	RecName: Full=Heat shock cognate 70 kDa protein [Petunia x hybrida]
gene_22359	8.91692	83.5816	3.22857	0.00045	0.0240944	0.9472	1019.61	0	RecName: Full=Heat shock cognate 70 kDa protein 2
gene_27675	2.31123	10.3253	2.15945	5e-05	0.00510444	0.9464	682.174	0	RecName: Full=Heat shock cognate 70 kDa protein 2
gene_72218	12.6654	41.0442	1.69628	0.00045	0.0240944	0.9657	1003.82	0	RecName: Full=Heat shock cognate protein 80
gene_34703	6.6146	21.6362	1.70972	0.0003	0.0183028	0.4554	92.8189	2.51e-20	RecName: Full=Heavy metal-associated isoprenylated plant protein 26; Short=AtHIPP26; AltName: Full=Farnesylated protein 6; Short=AtFP6; Flags: Precursor
gene_4697	1.86041	5.58159	1.58505	0.00025	0.0161533	0.7477	145.206	1.32e-61	RecName: Full=High affinity sulfate transporter 1 [Stylosanthes hamata]
gene_21893	36.4282	93.2887	1.35665	0.00095	0.0385539	0.5031	181.8	8.47e-51	RecName: Full=High-affinity nitrate transporter 3.1; AltName: Full=Protein WOUND-RESPONSIVE 3; Flags: Precursor
gene_29628	4.27717	17.9806	2.07171	0.00015	0.0116599	0.6618	161.384	1.78e-47	RecName: Full=Histone H2A.1; AltName: Full=LeH2A-1
gene_31183	1.77582	7.19232	2.01797	0.00065	0.0310728	0.9921	219.55	4.64e-69	RecName: Full=Histone H3.2 [Pisum sativum] &gt;gi|55977043|sp|P68428.2|H32_WHEAT RecName: Full=Histone H3.2 &gt;gi|55977044|sp|P68429.2|H32_MEDSA RecName: Full=Histone H3.2; AltName: Full=Histone H3.1; AltName: Full=Major histone H3 [Medicago sativa] &gt;gi|55977045|sp|P68430.2|H32_ONOVI RecName: Full=Histone H3.2 [Onobrychis viciifolia]
gene_44679	3.52995	11.7987	1.74091	0.00095	0.0385539	0.9926	236.498	5.27e-77	RecName: Full=Histone H3.2 [Pisum sativum] &gt;gi|55977043|sp|P68428.2|H32_WHEAT RecName: Full=Histone H3.2 &gt;gi|55977044|sp|P68429.2|H32_MEDSA RecName: Full=Histone H3.2; AltName: Full=Histone H3.1; AltName: Full=Major histone H3 [Medicago sativa] &gt;gi|55977045|sp|P68430.2|H32_ONOVI RecName: Full=Histone H3.2 [Onobrychis viciifolia]
gene_68512	3.22328	18.3102	2.50605	5e-05	0.00510444	0.9921	220.32	4.85e-71	RecName: Full=Histone H3.2 [Pisum sativum] &gt;gi|55977043|sp|P68428.2|H32_WHEAT RecName: Full=Histone H3.2 &gt;gi|55977044|sp|P68429.2|H32_MEDSA RecName: Full=Histone H3.2; AltName: Full=Histone H3.1; AltName: Full=Major histone H3 [Medicago sativa] &gt;gi|55977045|sp|P68430.2|H32_ONOVI RecName: Full=Histone H3.2 [Onobrychis viciifolia]
gene_62794	11.2671	36.9385	1.71301	5e-05	0.00510444	1	157.918	2.18e-47	RecName: Full=Histone H4 &gt;gi|51315699|sp|Q6LAF3.3|H4_FLATR RecName: Full=Histone H4 [Flaveria trinervia] &gt;gi|51315702|sp|Q6PMI5.3|H4_CHEMJ RecName: Full=Histone H4 [Chelidonium majus] &gt;gi|51315711|sp|Q6WZ83.3|H4_EUCGL RecName: Full=Histone H4 [Eucalyptus globulus] &gt;gi|51315719|sp|Q76H85.3|H4_SILLA RecName: Full=Histone H4 [Silene latifolia] &gt;gi|51317313|sp|P62788.2|H4_PEA RecName: …
gene_16886	21.3577	47.1319	1.14195	0.0014	0.0488723	0.4521	69.3218	2.66e-12	RecName: Full=HMG-Y-related protein A; AltName: Full=Protein SB16A
gene_41618	29.4573	77.9042	1.40308	0.0008	0.0351694	0.6667	131.339	1.14e-32	RecName: Full=Homeobox-leucine zipper protein ATHB-7; AltName: Full=HD-ZIP protein ATHB-7; AltName: Full=Homeodomain transcription factor ATHB-7
gene_9668	28.7897	84.9011	1.56023	5e-05	0.00510444	0.6889	130.954	8.54e-33	RecName: Full=Homeobox-leucine zipper protein ATHB-7; AltName: Full=HD-ZIP protein ATHB-7; AltName: Full=Homeodomain transcription factor ATHB-7
gene_65943	22.1628	55.7239	1.33016	0.0014	0.0488723	0.5951	315.079	3.65e-93	RecName: Full=Inactive beta-amylase 9; AltName: Full=1,4-alpha-D-glucan maltohydrolase; AltName: Full=Inactive beta-amylase 3
gene_17002	2.61907	7.674	1.55093	0.0003	0.0183028	0.622	104.375	3.82e-37	RecName: Full=Inactive TPR repeat-containing thioredoxin TTL3; AltName: Full=Tetratricopeptide repeat thioredoxin-like 3; AltName: Full=VH1-interacting TPR-containing protein
gene_83294	0.580935	5.4075	3.21851	5e-05	0.00510444	0.3463	253.832	6.74e-72	RecName: Full=Inactive TPR repeat-containing thioredoxin TTL3; AltName: Full=Tetratricopeptide repeat thioredoxin-like 3; AltName: Full=VH1-interacting TPR-containing protein
gene_87037	1.67041	5.6703	1.76322	0.0003	0.0183028	0.622	105.916	1.82e-37	RecName: Full=Inactive TPR repeat-containing thioredoxin TTL3; AltName: Full=Tetratricopeptide repeat thioredoxin-like 3; AltName: Full=VH1-interacting TPR-containing protein
gene_40415	0.985744	3.25917	1.72522	0.00105	0.0415478	0.8502	577.785	0	RecName: Full=Indole-3-acetic acid-amido synthetase GH3.6; AltName: Full=Auxin-responsive GH3-like protein 6; Short=AtGH3-6; AltName: Full=Protein DWARF IN LIGHT 1; Short=DFL-1
gene_34352	31.2648	73.1915	1.22714	0.00135	0.0478173	0.8434	825.854	0	RecName: Full=Inorganic phosphate transporter 1-4; Short=AtPht1;4; AltName: Full=H(+)/Pi cotransporter
gene_45268	17.927	44.1305	1.29964	0.00075	0.0338458	0.7255	88.9669	5.76e-31	RecName: Full=Inositol oxygenase 1; AltName: Full=Myo-inositol oxygenase 1; Short=AtMIOX1; Short=MI oxygenase 1
gene_46513	0.62325	2.94891	2.2423	0.0003	0.0183028	0.7228	166.392	1.03e-64	RecName: Full=Internal alternative NAD(P)H-ubiquinone oxidoreductase A2, mitochondrial; AltName: Full=Internal alternative NADH dehydrogenase NDA2; AltName: Full=NADH:ubiquinone reductase (non-electrogenic) NDA2; Flags: Precursor
gene_64320	1.31	5.95894	2.18549	0.001	0.0400873	0.7381	138.658	1.33e-34	RecName: Full=Intracellular ribonuclease LX; Short=RNase LX; Flags: Precursor
gene_82741	0.931647	5.34672	2.5208	0.0012	0.0447831	0.7778	255.373	2.51e-75	RecName: Full=Isoaspartyl peptidase/L-asparaginase; AltName: Full=L-asparagine amidohydrolase; Contains: RecName: Full=Isoaspartyl peptidase/L-asparaginase subunit alpha; Contains: RecName: Full=Isoaspartyl peptidase/L-asparaginase subunit beta; Flags: Precursor, partial [Lupinus arboreus]
gene_66242	3.6357	10.82	1.5734	0.00045	0.0240944	0.7	78.1814	9.33e-15	RecName: Full=KH domain-containing protein At4g26480; AltName: Full=Quaking-like protein 1
gene_3981	0.550125	2.28905	2.05692	0.0003	0.0183028	0.4028	210.305	7.86e-102	RecName: Full=Kinesin KP1; AltName: Full=Kinesin-like protein 1; Short=AtKP1
gene_83845	0.26514	1.54098	2.53902	5e-05	0.00510444	0.4449	196.823	1.07e-52	RecName: Full=Kinesin KP1; AltName: Full=Kinesin-like protein 1; Short=AtKP1
gene_77564	2.7593	9.11617	1.72413	0.0004	0.0225472	0.5423	422.165	5e-152	RecName: Full=Kinesin-4; AltName: Full=Kinesin-like protein D
gene_16659	0.774156	2.89177	1.90126	0.00085	0.036597	0.4268	61.6178	6.93e-21	RecName: Full=La-related protein 6C; Short=AtLARP6c
gene_15	1.68116	5.22817	1.63685	0.0006	0.0294173	0.3287	144.436	1.74e-33	RecName: Full=Light-sensor Protein kinase; Includes: RecName: Full=Phytochrome; Includes: RecName: Full=Protein kinase
gene_23256	1.58816	4.9355	1.63584	0.00135	0.0478173	0.3882	174.096	3.15e-42	RecName: Full=Light-sensor Protein kinase; Includes: RecName: Full=Phytochrome; Includes: RecName: Full=Protein kinase
gene_2619	2.09181	6.40131	1.61361	0.0003	0.0183028	0.2937	83.5741	8.71e-30	RecName: Full=LINE-1 retrotransposable element ORF2 protein; Short=ORF2p; AltName: Full=Long interspersed element-1; Short=L1; AltName: Full=Retrovirus-related Pol polyprotein LINE-1; Includes: RecName: Full=Reverse transcriptase; Includes: RecName: Full=Endonuclease
gene_67453	3.31894	8.49011	1.35506	0.00145	0.0499348	0.5976	686.797	0	RecName: Full=L-type lectin-domain containing receptor kinase IV.1; Short=Arabidopsis thaliana lectin-receptor kinase e; Short=AthlecRK-e; Short=LecRK-IV.1; AltName: Full=Lectin Receptor Kinase 1; Flags: Precursor
gene_81913	1.30947	5.78404	2.14309	5e-05	0.00510444	0.6029	462.225	0	RecName: Full=L-type lectin-domain containing receptor kinase VII.1; Short=LecRK-VII.1; Flags: Precursor
gene_41384	10.4877	26.7672	1.35177	0.0006	0.0294173	0.8776	92.0485	1.14e-17	RecName: Full=Malonate--CoA ligase; AltName: Full=Acyl-activating enzyme 13; AltName: Full=Malonyl-CoA synthetase
gene_60586	24.0608	76.0676	1.6606	5e-05	0.00510444	0.3302	194.512	1.87e-49	RecName: Full=Mechanosensitive ion channel protein 10; AltName: Full=Mechanosensitive channel of small conductance-like 10; AltName: Full=MscS-Like protein 10; Short=AtMSL10
gene_16860	3.14586	22.2041	2.8193	5e-05	0.00510444	0.7262	377.096	6.77e-119	RecName: Full=Methionine gamma-lyase; Short=AtMGL; AltName: Full=L-methioninase
gene_11938	10.3705	33.3197	1.68389	0.00015	0.0116599	0.3761	129.413	5.51e-34	RecName: Full=Miraculin; Short=MIR; Flags: Precursor [Synsepalum dulcificum]
gene_23580	2.55565	7.20379	1.49507	0.00095	0.0385539	0.8966	61.2326	6.09e-16	RecName: Full=Mitochondrial carrier protein MTM1; AltName: Full=Manganese tracking factor for mitochondrial SOD2
gene_32108	10.1311	34.6614	1.77453	0.00015	0.0116599	0.8548	197.593	9.66e-54	RecName: Full=Mitochondrial phosphate carrier protein 3, mitochondrial; AltName: Full=Mitochondrial phosphate transporter 3; Short=MPT3; AltName: Full=Phosphate transporter 3;1; Flags: Precursor
gene_50519	0.732439	3.18618	2.12105	0.0005	0.0259548	0.722	275.018	5.38e-78	RecName: Full=Mitogen-activated protein kinase 9; Short=AtMPK9; Short=MAP kinase 9
gene_2563	1.97152	6.11268	1.6325	0.00045	0.0240944	0.6486	325.479	3.17e-103	RecName: Full=Mitogen-activated protein kinase kinase 5; Short=AtMAP2Kalpha; Short=AtMEK5; Short=AtMKK5; Short=MAP kinase kinase 5
gene_66116	1.3427	5.15893	1.94194	5e-05	0.00510444	0.5455	65.0846	2.26e-25	RecName: Full=Mitogen-activated protein kinase kinase kinase YODA; AltName: Full=YODA MAPKK kinase
gene_56195	1.02211	4.03201	1.97996	5e-05	0.00510444	0.7663	507.679	8.43e-162	RecName: Full=Molybdate transporter 2; AltName: Full=Sulfate transporter like protein 5.1
gene_53894	1.08016	3.1667	1.55173	0.0013	0.0469144	0.6037	178.333	6e-97	RecName: Full=Myosin-11; AltName: Full=Myosin XI E; Short=AtXIE
gene_57266	1.56555	5.7247	1.87053	0.00025	0.0161533	0.9474	118.242	2.75e-87	RecName: Full=Myosin-9; AltName: Full=Myosin XI C; Short=AtXIC
gene_74023	4.12904	11.6747	1.4995	0.00125	0.0458666	0.5437	400.208	1.77e-122	RecName: Full=Myosin-binding protein 7
gene_1911	3.06554	13.8769	2.17847	5e-05	0.00510444	0.84	181.03	3.5e-49	RecName: Full=NAC domain-containing protein 100; Short=ANAC100; Short=AtNAC5
gene_56605	9.81245	29.6673	1.59619	5e-05	0.00510444	0.6789	259.225	2.91e-83	RecName: Full=NAC domain-containing protein 100; Short=ANAC100; Short=AtNAC5
gene_56675	9.76899	24.9834	1.35469	0.00045	0.0240944	0.4865	228.794	5.5e-67	RecName: Full=NAC domain-containing protein 100; Short=ANAC100; Short=AtNAC5
gene_11798	9.85136	37.1578	1.91527	5e-05	0.00510444	0.8642	159.073	2.08e-40	RecName: Full=NAC domain-containing protein 21/22; Short=ANAC021/ANAC022
gene_2353	10.2932	35.9219	1.80317	5e-05	0.00510444	0.8537	153.295	1.35e-37	RecName: Full=NAC domain-containing protein 21/22; Short=ANAC021/ANAC022
gene_75416	50.766	126.248	1.31433	0.00075	0.0338458	0.7589	181.8	7.52e-50	RecName: Full=NAC domain-containing protein 55; Short=ANAC055; AltName: Full=NAC domain-containing protein 3; Short=AtNAC3
gene_75356	11.2645	39.874	1.82367	5e-05	0.00510444	0.5928	233.032	1.16e-88	RecName: Full=NAC domain-containing protein 72; Short=ANAC072; AltName: Full=Protein RESPONSIVE TO DESICCATION 26
gene_18816	21.1081	49.1572	1.2196	0.0004	0.0225472	0.8211	171.4	3.51e-47	RecName: Full=NAC transcription factor 29; Short=AtNAC029; AltName: Full=Protein NAC-LIKE, ACTIVATED BY AP3/PI; Short=AtNAP
gene_32419	29.2288	107.514	1.87906	5e-05	0.00510444	0.8105	170.244	1.85e-71	RecName: Full=NAC transcription factor 29; Short=AtNAC029; AltName: Full=Protein NAC-LIKE, ACTIVATED BY AP3/PI; Short=AtNAP
gene_72831	7.22106	21.158	1.55092	0.0001	0.0086516	0.5299	118.627	6.21e-47	RecName: Full=Nicotinate phosphoribosyltransferase 2
gene_18742	4.07711	10.2031	1.32338	0.00105	0.0415478	0.7045	137.117	6.66e-33	RecName: Full=Ninja-family protein AFP2; AltName: Full=ABI five-binding protein 2; Short=ABI5-binding protein 2
gene_60321	3.84396	14.5645	1.92179	0.00075	0.0338458	0.6491	81.2629	5.64e-15	RecName: Full=Nuclear transcription factor Y subunit A-3; Short=AtNF-YA-3; AltName: Full=Transcriptional activator HAP2C
gene_28916	3.76188	37.4851	3.31679	5e-05	0.00510444	0.8519	239.965	6.07e-72	RecName: Full=Osmotin-like protein; Flags: Precursor
gene_75918	19.2473	56.3761	1.55042	0.0009	0.0376215	0.8	568.54	0	RecName: Full=Oxalate--CoA ligase; AltName: Full=4-coumarate--CoA ligase isoform 8; Short=At4CL8; AltName: Full=4-coumarate--CoA ligase-like 10; AltName: Full=Acyl-activating enzyme 3; AltName: Full=Adenosine monophosphate binding protein 3; Short=AtMPBP3; AltName: Full=Oxalyl-CoA synthetase
gene_11752	2.23979	7.11644	1.66779	0.00065	0.0310728	0.4576	107.842	2.33e-23	RecName: Full=Palmitoyl-acyl carrier protein thioesterase, chloroplastic; AltName: Full=16:0-acyl-carrier protein thioesterase; Short=16:0-ACP thioesterase; AltName: Full=Acyl-[acyl-carrier-protein] hydrolase; AltName: Full=Acyl-acyl carrier protein thioesterase B1; Short=AtFATB1; Flags: Precursor
gene_46514	6.89554	16.0924	1.22264	0.00095	0.0385539	0.5565	263.077	1.2e-75	RecName: Full=PAP-specific phosphatase HAL2-like; AltName: Full=3&apos;(2&apos;),5&apos;-bisphosphate nucleotidase; AltName: Full=3&apos;(2&apos;),5-bisphosphonucleoside 3&apos;(2&apos;)-phosphohydrolase; AltName: Full=DPNPase; AltName: Full=Halotolerance protein
gene_72036	13.0474	41.3007	1.6624	5e-05	0.00510444	0.5913	262.307	2.05e-75	RecName: Full=PAP-specific phosphatase HAL2-like; AltName: Full=3&apos;(2&apos;),5&apos;-bisphosphate nucleotidase; AltName: Full=3&apos;(2&apos;),5-bisphosphonucleoside 3&apos;(2&apos;)-phosphohydrolase; AltName: Full=DPNPase; AltName: Full=Halotolerance protein
gene_20714	5.64139	16.6104	1.55796	0.0007	0.0326146	0.3893	86.2705	3.77e-16	RecName: Full=Pectin acetylesterase 7; Flags: Precursor
gene_17085	5.12797	17.0079	1.72975	0.00025	0.0161533	0.5974	302.753	9.62e-88	RecName: Full=Pectinesterase 1; Short=PE 1; AltName: Full=Pectin methylesterase; Flags: Precursor [Citrus sinensis]
gene_61433	1.49243	5.32292	1.83456	0.0011	0.0427168	0.5931	301.212	1.2e-85	RecName: Full=Pectinesterase 1; Short=PE 1; AltName: Full=Pectin methylesterase; Flags: Precursor [Citrus sinensis]
gene_4701	4.67502	13.6159	1.54225	5e-05	0.00510444	0.5389	970.689	0	RecName: Full=Pentatricopeptide repeat-containing protein At3g03580
gene_13862	0.653997	2.39707	1.87392	0.00035	0.0204567	0.3908	418.313	2.26e-127	RecName: Full=Pentatricopeptide repeat-containing protein At3g29230
gene_84737	2.87773	8.57253	1.57479	0.0001	0.0086516	0.5198	422.165	8.53e-132	RecName: Full=Pentatricopeptide repeat-containing protein At5g27460
gene_18993	3.17301	11.5491	1.86386	0.00035	0.0204567	0.6364	375.555	2.64e-126	RecName: Full=Peroxidase 6; Short=Atperox P6; Flags: Precursor
gene_73361	2.61129	8.67718	1.73246	0.00035	0.0204567	0.6393	401.364	2.84e-135	RecName: Full=Peroxidase 6; Short=Atperox P6; Flags: Precursor
gene_18343	2.19333	6.48439	1.56385	0.0009	0.0376215	0.561	485.723	1.78e-156	RecName: Full=Phosphatidylinositol 4-kinase gamma 4; Short=AtPI4Kgamma4; Short=PI-4Kgamma4; Short=PI4K gamma 4; AltName: Full=Ubiquitin-like domain kinase gamma 4; Short=UbDK gamma 4
gene_39310	1.44279	4.45558	1.62675	0.0012	0.0447831	0.5588	485.337	2.27e-157	RecName: Full=Phosphatidylinositol 4-kinase gamma 4; Short=AtPI4Kgamma4; Short=PI-4Kgamma4; Short=PI4K gamma 4; AltName: Full=Ubiquitin-like domain kinase gamma 4; Short=UbDK gamma 4
gene_60967	1.72448	6.69905	1.95779	5e-05	0.00510444	0.9201	620.157	0	RecName: Full=Phosphoenolpyruvate carboxylase; Short=PEPC; Short=PEPCase [Nicotiana tabacum]
gene_71	0.830238	3.56831	2.10364	0.00035	0.0204567	0.8356	858.21	0	RecName: Full=Phosphoenolpyruvate carboxylase; Short=PEPC; Short=PEPCase [Nicotiana tabacum]
gene_39735	2.57823	8.09887	1.65134	0.0009	0.0376215	0.5263	95.9005	4.05e-32	RecName: Full=Phosphoinositide phosphatase SAC7; Short=AtSAC7; AltName: Full=Protein ROOT HAIR DEFECTIVE 4; AltName: Full=Protein SUPPRESSOR OF ACTIN 1C; Short=AtSAC1c; AltName: Full=Protein SUPPRESSOR OF ACTIN 7; AltName: Full=SAC domain protein 7; AltName: Full=SAC1-like protein AtSAC1c
gene_19501	2.07363	21.7452	3.39047	5e-05	0.00510444	0.4911	95.1301	8.16e-20	RecName: Full=Pistil-specific extensin-like protein; Short=PELP; Flags: Precursor
gene_43122	2.25521	10.4486	2.21197	0.0003	0.0183028	0.4505	79.7221	4.87e-15	RecName: Full=Pistil-specific extensin-like protein; Short=PELP; Flags: Precursor
gene_34080	6.24152	16.2893	1.38395	0.00045	0.0240944	0.6004	665.226	0	RecName: Full=Plastidial pyruvate kinase 4, chloroplastic; Short=PKp4; Flags: Precursor
gene_39744	3.43274	18.7147	2.44674	5e-05	0.00510444	0.6692	488.419	0	RecName: Full=Pleiotropic drug resistance protein 1; AltName: Full=NpPDR1 [Nicotiana plumbaginifolia]
gene_36098	4.62646	15.0471	1.7015	5e-05	0.00510444	0.9881	169.474	6.4e-50	RecName: Full=Polcalcin Nic t 1; AltName: Full=Calcium-binding pollen allergen Nic t 1; AltName: Allergen=Nic t 1 [Nicotiana tabacum]
gene_82269	8.906	29.924	1.74845	0.00135	0.0478173	0.4371	301.212	3.93e-88	RecName: Full=Pollen receptor-like kinase 3; Short=AtPRK3; Flags: Precursor
gene_63495	15.87	62.6947	1.98204	0.00025	0.0161533	0.7314	272.322	2.06e-79	RecName: Full=Polygalacturonase; Short=PG; AltName: Full=Pectinase; Flags: Precursor [Nicotiana tabacum]
gene_9754	4.09472	15.7722	1.94554	0.0002	0.0140061	0.7399	271.937	2.81e-80	RecName: Full=Polygalacturonase; Short=PG; AltName: Full=Pectinase; Flags: Precursor [Nicotiana tabacum]
gene_47537	11.1383	32.1173	1.52782	0.0008	0.0351694	0.9847	881.322	0	RecName: Full=Polyubiquitin; Contains: RecName: Full=Ubiquitin; Flags: Precursor [Nicotiana sylvestris] &gt;gi|302596003|sp|Q8H159.2|UBQ10_ARATH RecName: Full=Polyubiquitin 10; Contains: RecName: Full=Ubiquitin; Flags: Precursor
gene_77096	8.14804	21.3367	1.38881	0.00045	0.0240944	0.9946	736.487	0	RecName: Full=Polyubiquitin; Contains: RecName: Full=Ubiquitin; Flags: Precursor [Pisum sativum]
gene_32761	2.14951	30.7419	3.83813	5e-05	0.00510444	0.7545	431.024	1.29e-139	RecName: Full=Premnaspirodiene oxygenase; Short=HPO; AltName: Full=Cytochrome P450 71D55 [Hyoscyamus muticus]
gene_39018	4.68158	31.9364	2.77014	0.0001	0.0086516	0.6318	228.024	6.41e-66	RecName: Full=Probable 5-epi-aristolochene synthase 4 [Nicotiana attenuata]
gene_55541	25.2013	77.0903	1.61305	0.0001	0.0086516	0.75	202.601	1.5e-54	RecName: Full=Probable aminotransferase TAT2; AltName: Full=Tyrosine aminotransferase 2
gene_32123	2.87701	11.8384	2.04083	0.00055	0.0276747	0.8667	100.523	5.51e-20	RecName: Full=Probable anion transporter 6, chloroplastic; AltName: Full=Phosphate transporter PHT4;5; Flags: Precursor
gene_32462	3.82797	12.2811	1.68179	5e-05	0.00510444	0.8125	81.6481	6.05e-21	RecName: Full=Probable anion transporter 6, chloroplastic; AltName: Full=Phosphate transporter PHT4;5; Flags: Precursor
gene_67922	5.60961	13.8418	1.30306	0.0014	0.0488723	0.4417	150.214	7.85e-37	RecName: Full=Probable arabinosyltransferase ARAD1; AltName: Full=Arabinan alpha-1,5-arabinosyltransferase; AltName: Full=L-Arabinosyltransferase; AltName: Full=Protein ARABINAN DEFICIENT 1
gene_35171	10.5153	30.2719	1.52549	0.00055	0.0276747	0.5046	109.383	7.9e-27	RecName: Full=Probable calcium-binding protein CML45; AltName: Full=Calmodulin-like protein 45
gene_61729	14.4115	44.4636	1.62541	0.0002	0.0140061	0.4914	103.219	7.04e-25	RecName: Full=Probable calcium-binding protein CML45; AltName: Full=Calmodulin-like protein 45
gene_31533	6.77537	16.2893	1.26555	0.00145	0.0499348	0.4263	226.098	3.61e-68	RecName: Full=Probable carboxylesterase 1; AltName: Full=AtCXE1
gene_28467	3.21431	11.2806	1.81127	0.0006	0.0294173	0.5073	350.903	4.74e-116	RecName: Full=Probable carboxylesterase 6; AltName: Full=AtCXE6
gene_13696	1.80698	6.77138	1.90587	0.00025	0.0161533	0.6538	169.474	1.56e-45	RecName: Full=Probable carboxylesterase 8; AltName: Full=AtCXE8
gene_4499	16.7862	37.1551	1.14628	0.00135	0.0478173	0.5543	311.997	7.92e-89	RecName: Full=Probable disease resistance protein At4g33300
gene_28179	1.90904	10.4488	2.45242	0.00025	0.0161533	0.4157	78.5666	1.42e-14	RecName: Full=Probable flavin-containing monooxygenase 1
gene_78756	5.27531	26.925	2.35162	5e-05	0.00510444	0.8306	299.286	4.97e-91	RecName: Full=Probable fructokinase-5
gene_37474	13.6224	30.7415	1.17421	0.0014	0.0488723	0.8641	346.665	3.5e-104	RecName: Full=Probable galactinol--sucrose galactosyltransferase 2; AltName: Full=Protein SEED IMBIBITION 2; AltName: Full=Raffinose synthase 2
gene_33058	7.29394	20.6762	1.5032	0.0006	0.0294173	0.5782	505.753	5.8e-169	RecName: Full=Probable glucuronoxylan glucuronosyltransferase IRX7; AltName: Full=Protein FRAGILE FIBER 8; AltName: Full=Protein IRREGULAR XYLEM 7
gene_50398	4.36901	16.2035	1.89093	5e-05	0.00510444	0.8544	184.882	1.45e-52	RecName: Full=Probable glutathione S-transferase; AltName: Full=Pathogenesis-related protein 1
gene_40250	0.779767	4.43934	2.50923	0.00065	0.0310728	0.527	95.1301	9.92e-20	RecName: Full=Probable inactive poly [ADP-ribose] polymerase SRO5; AltName: Full=Protein SIMILAR TO RCD ONE 5
gene_31810	0.490207	1.7361	1.82439	0.00145	0.0499348	0.5915	1180.62	0	RecName: Full=Probable LRR receptor-like serine/threonine-protein kinase At1g74360; Flags: Precursor
gene_31495	2.52666	7.40819	1.55189	0.0005	0.0259548	0.4554	264.233	2.17e-72	RecName: Full=Probable LRR receptor-like serine/threonine-protein kinase At5g45840; Flags: Precursor
gene_22358	2.2264	18.9734	3.09119	0.0003	0.0183028	0.9859	152.14	2.35e-41	RecName: Full=Probable mediator of RNA polymerase II transcription subunit 37c; AltName: Full=Heat shock 70 kDa protein 4; AltName: Full=Heat shock cognate 70 kDa protein 4; AltName: Full=Heat shock cognate protein 70-4; Short=AtHsc70-4; AltName: Full=Heat shock protein 70-4; Short=AtHsp70-4
gene_39586	2.94875	13.6978	2.21577	5e-05	0.00510444	0.9162	1011.52	0	RecName: Full=Probable mediator of RNA polymerase II transcription subunit 37c; AltName: Full=Heat shock 70 kDa protein 4; AltName: Full=Heat shock cognate 70 kDa protein 4; AltName: Full=Heat shock cognate protein 70-4; Short=AtHsc70-4; AltName: Full=Heat shock protein 70-4; Short=AtHsp70-4
gene_84356	3.64023	13.2203	1.86066	5e-05	0.00510444	0.6028	399.053	5.75e-129	RecName: Full=Probable metal-nicotianamine transporter YSL7; AltName: Full=Protein YELLOW STRIPE LIKE 7; Short=AtYSL7
gene_42806	4.1425	18.2437	2.13883	5e-05	0.00510444	0.6833	256.529	1.54e-90	RecName: Full=Probable methyltransferase PMT27
gene_42816	5.12516	17.6093	1.78066	0.00035	0.0204567	0.5789	196.052	1.49e-52	RecName: Full=Probable methyltransferase PMT27
gene_60666	3.43393	14.8747	2.11493	5e-05	0.00510444	0.4294	202.601	3.08e-72	RecName: Full=Probable microtubule-binding protein TANGLED; Short=AtTAN
gene_6647	3.79191	16.9495	2.16025	5e-05	0.00510444	0.4324	217.238	1.65e-75	RecName: Full=Probable microtubule-binding protein TANGLED; Short=AtTAN
gene_77427	25.6089	88.0018	1.78089	5e-05	0.00510444	0.3966	78.5666	8.62e-14	RecName: Full=Probable mitochondrial chaperone BCS1-B; AltName: Full=BCS1-like protein 2
gene_44874	7.34231	25.3108	1.78545	0.0005	0.0259548	0.6156	401.364	2.93e-133	RecName: Full=Probable pectate lyase P59; Flags: Precursor
gene_20472	14.5162	55.4331	1.93309	0.00065	0.0310728	0.3211	115.931	3.82e-35	RecName: Full=Probable pectinesterase/pectinesterase inhibitor 13; Includes: RecName: Full=Pectinesterase inhibitor 13; AltName: Full=Pectin methylesterase inhibitor 13; Includes: RecName: Full=Pectinesterase 13; Short=PE 13; AltName: Full=Pectin methylesterase 13; Short=AtPME13
gene_20473	12.8123	65.764	2.35977	5e-05	0.00510444	0.5535	251.136	3.73e-77	RecName: Full=Probable pectinesterase/pectinesterase inhibitor 13; Includes: RecName: Full=Pectinesterase inhibitor 13; AltName: Full=Pectin methylesterase inhibitor 13; Includes: RecName: Full=Pectinesterase 13; Short=PE 13; AltName: Full=Pectin methylesterase 13; Short=AtPME13
gene_24200	12.3865	40.1652	1.69717	0.00135	0.0478173	0.5228	265.003	5.51e-75	RecName: Full=Probable pectinesterase/pectinesterase inhibitor 13; Includes: RecName: Full=Pectinesterase inhibitor 13; AltName: Full=Pectin methylesterase inhibitor 13; Includes: RecName: Full=Pectinesterase 13; Short=PE 13; AltName: Full=Pectin methylesterase 13; Short=AtPME13
gene_8537	3.3268	9.49079	1.5124	0.0006	0.0294173	0.701	281.567	1.01e-104	RecName: Full=Probable phospholipid-transporting ATPase 5; Short=AtALA5; AltName: Full=Aminophospholipid flippase 5
gene_55609	0.72082	3.11461	2.11134	0.0002	0.0140061	0.5614	475.707	4.51e-142	RecName: Full=Probable phospholipid-transporting ATPase 7; Short=AtALA7; AltName: Full=Aminophospholipid flippase 7
gene_63683	19.4747	50.3575	1.3706	0.0003	0.0183028	0.6783	155.992	2.18e-39	RecName: Full=Probable protein phosphatase 2C 2; Short=AtPP2C02; AltName: Full=Protein phosphatase AP2C2
gene_40673	5.85412	16.9713	1.53557	5e-05	0.00510444	0.6211	106.301	9.73e-36	RecName: Full=Probable protein phosphatase 2C 24; Short=AtPP2C24
gene_19704	2.71085	8.7053	1.68315	0.00025	0.0161533	0.4322	101.293	2.35e-33	RecName: Full=Probable protein phosphatase 2C 73; Short=OsPP2C73
gene_72429	4.09457	10.6701	1.38179	0.0013	0.0469144	0.7426	160.229	2.75e-63	RecName: Full=Probable protein phosphatase 2C 9; Short=AtPP2C09; AltName: Full=Phytochrome-associated protein phosphatase 2C; Short=PAPP2C
gene_38555	5.28201	19.0107	1.84765	0.0007	0.0326146	0.7403	624.78	0	RecName: Full=Probable receptor-like protein kinase At4g39110; Flags: Precursor
gene_43980	4.48873	12.9724	1.53107	0.0009	0.0376215	0.6267	1034.25	0	RecName: Full=Probable receptor-like protein kinase At4g39110; Flags: Precursor
gene_51512	1.95744	13.1723	2.75047	0.0012	0.0447831	0.625	229.565	8.02e-70	RecName: Full=Probable serine/threonine-protein kinase WNK4; Short=OsWNK4; AltName: Full=Protein kinase with no lysine 4
gene_790	1.11683	3.92269	1.81243	0.0002	0.0140061	0.8	121.324	1.27e-55	RecName: Full=Probable serine/threonine-protein kinase WNK4; Short=OsWNK4; AltName: Full=Protein kinase with no lysine 4
gene_33920	0	1.54179	inf	5e-05	0.00510444	0.5536	244.973	6.68e-72	RecName: Full=Probable sucrose-phosphate synthase 1; AltName: Full=UDP-glucose-fructose-phosphate glucosyltransferase 1 [Citrus unshiu]
gene_4167	37.1983	111.332	1.58156	0.0004	0.0225472	0.7662	121.709	8.62e-30	RecName: Full=Probable sugar phosphate/phosphate translocator At5g04160
gene_9386	18.4644	47.0952	1.35083	0.0011	0.0427168	0.6163	94.3597	1.61e-18	RecName: Full=Probable sulfate transporter 3.5
gene_43753	1.81729	5.73229	1.65732	0.0012	0.0447831	0.5577	73.9442	3.68e-13	RecName: Full=Probable tyrosine-protein phosphatase At1g05000
gene_8513	3.51558	10.8235	1.62233	5e-05	0.00510444	0.4426	105.916	1.8e-22	RecName: Full=Probable WRKY transcription factor 4; AltName: Full=WRKY DNA-binding protein 4
gene_83757	4.71088	12.9216	1.45571	0.00075	0.0338458	0.4472	104.375	9.47e-23	RecName: Full=Probable WRKY transcription factor 53; AltName: Full=WRKY DNA-binding protein 53
gene_30150	7.66449	19.5532	1.35114	0.0003	0.0183028	0.9867	152.14	1.09e-74	RecName: Full=Proliferating cell nuclear antigen; Short=PCNA [Nicotiana tabacum]
gene_82279	1.20775	4.8979	2.01984	0.00025	0.0161533	0.5072	241.891	1.25e-71	RecName: Full=Protein ASPARTIC PROTEASE IN GUARD CELL 1; Short=AtASPG1; Flags: Precursor
gene_28147	0.722172	2.53236	1.81007	0.00115	0.0438068	0.6721	142.895	2.79e-34	RecName: Full=Protein Brevis radix-like 4; Short=AtBRXL4
gene_65361	1.65684	5.92469	1.8383	0.0003	0.0183028	0.5562	191.43	9.11e-54	RecName: Full=Protein C2-DOMAIN ABA-RELATED 4; AltName: Full=C2 domain-containing protein; Short=AtC2; AltName: Full=GTPase activating protein 1; Short=AtGAP1
gene_19918	0	2.41254	inf	0.00075	0.0338458	0.8413	120.939	1.34e-31	RecName: Full=Protein HEADING DATE 3A; AltName: Full=FT-like protein A
gene_25319	2.23108	35.4907	3.99162	5e-05	0.00510444	0.4317	91.2781	3.76e-35	RecName: Full=Protein LHY; AltName: Full=MYB-related transcription factor LHY; AltName: Full=Protein LATE ELONGATED HYPOCOTYL
gene_71432	1.4255	22.0599	3.95189	5e-05	0.00510444	0.4214	89.7373	1.9e-35	RecName: Full=Protein LHY; AltName: Full=MYB-related transcription factor LHY; AltName: Full=Protein LATE ELONGATED HYPOCOTYL
gene_57906	1.60101	16.7339	3.38572	5e-05	0.00510444	0.3712	192.2	2.94e-50	RecName: Full=Protein NUCLEAR FUSION DEFECTIVE 4
gene_122	1.58893	4.93707	1.6356	0.0003	0.0183028	0.8056	69.3218	1.72e-19	RecName: Full=Protein REVEILLE 1
gene_56000	5.24866	13.2634	1.33743	0.0013	0.0469144	0.7805	76.6406	2.6e-20	RecName: Full=Protein REVEILLE 1
gene_7585	2.20279	9.19583	2.06165	5e-05	0.00510444	0.4811	98.5969	5.77e-20	RecName: Full=Protein REVEILLE 1
gene_65452	0.992749	2.74264	1.46607	0.00145	0.0499348	0.587	102.449	9.42e-22	RecName: Full=Protein REVEILLE 2; AltName: Full=MYB family transcription factor Circadian 1
gene_20107	6.99845	17.5944	1.33001	0.0014	0.0488723	0.8684	77.7962	1.11e-13	RecName: Full=Protein REVEILLE 8; AltName: Full=MYB-like transcription factor; AltName: Full=Protein LHY-CCA1-like 5
gene_32482	1.11296	6.82936	2.61734	5e-05	0.00510444	0.6224	176.792	6.93e-46	RecName: Full=Protein STRICTOSIDINE SYNTHASE-LIKE 3; Short=AtSSL3; AltName: Full=Strictosidine synthase 9; Short=AtSS9; Flags: Precursor
gene_57797	1.56028	5.64152	1.85428	0.00125	0.0458666	0.8298	90.5077	7.36e-27	RecName: Full=Protein STRUBBELIG-RECEPTOR FAMILY 8; AltName: Full=Leucine-rich repeat receptor kinase-like protein SRF8; Flags: Precursor
gene_78327	24.0284	64.6552	1.42803	0.00015	0.0116599	0.7392	671.003	0	RecName: Full=Protein TIC 55, chloroplastic; AltName: Full=Rieske iron-sulfur protein TIC55; AltName: Full=Translocon at the inner envelope membrane of chloroplasts 55; Short=PsTIC55; Flags: Precursor [Pisum sativum]
gene_44321	22.1829	57.2459	1.36773	0.00085	0.036597	0.3711	139.428	1.09e-32	RecName: Full=Protein TRANSPARENT TESTA 12; AltName: Full=MATE efflux family protein TT12; AltName: Full=Protein DTX41
gene_76655	5.14708	17.0407	1.72716	5e-05	0.00510444	0.3743	140.198	7.14e-33	RecName: Full=Protein TRANSPARENT TESTA 12; AltName: Full=MATE efflux family protein TT12; AltName: Full=Protein DTX41
gene_5830	0.943134	4.70829	2.31967	0.00025	0.0161533	0.5053	88.5817	2.27e-48	RecName: Full=Protein transport Sec1a; Short=AtSec1a
gene_80406	2.04864	5.79022	1.49895	0.0009	0.0376215	0.5979	509.22	6.86e-160	RecName: Full=Protein trichome birefringence-like 16
gene_50606	6.91095	18.1024	1.38923	0.00045	0.0240944	0.4278	131.724	4.43e-30	RecName: Full=Protein ZINC INDUCED FACILITATOR-LIKE 1; AltName: Full=Protein ZIF-LIKE 1
gene_72049	7.62207	25.0547	1.71683	0.0012	0.0447831	1	138.272	2.68e-38	RecName: Full=Proteinase inhibitor I-B; Short=PI-IB; AltName: Full=Inhibitor of microbial serine proteinases major isoform; Flags: Precursor [Nicotiana tabacum]
gene_2106	2.65007	9.77102	1.88248	0.0008	0.0351694	0.5347	265.003	1.76e-78	RecName: Full=Purine permease 3; Short=AtPUP3
gene_70056	3.39817	10.1243	1.57499	0.0002	0.0140061	0.5667	137.502	3.08e-71	RecName: Full=Purple acid phosphatase 3; Flags: Precursor
gene_39431	2.69825	9.64415	1.83763	5e-05	0.00510444	0.3662	77.0258	1.77e-14	RecName: Full=Putative AAA family ATPase L572 [Acanthamoeba polyphaga mimivirus]
gene_48201	2.56971	7.01359	1.44855	0.00035	0.0204567	0.7089	131.339	2.74e-65	RecName: Full=Putative cysteine-rich receptor-like protein kinase 23; Short=Cysteine-rich RLK23; Flags: Precursor
gene_24262	0.381063	2.59667	2.76856	0.00135	0.0478173	0.2827	90.5077	1.38e-18	RecName: Full=Putative glutamine amidotransferase-like protein RP404
gene_73193	6.39102	15.4821	1.27648	0.0004	0.0225472	0.5801	459.914	4.3e-138	RecName: Full=Putative SWI/SNF-related matrix-associated actin-dependent regulator of chromatin subfamily A member 3-like 1; Short=SMARCA3-like protein 1
gene_11903	2.80145	7.9681	1.50806	0.0004	0.0225472	0.4928	454.521	2.88e-141	RecName: Full=Putative UDP-glucose flavonoid 3-O-glucosyltransferase 3; Short=FaGT3; AltName: Full=Flavonol 3-O-glucosyltransferase 3 [Fragaria x ananassa]
gene_27011	9.40354	29.1049	1.62998	0.00085	0.036597	0.7867	588.571	0	RecName: Full=Pyrophosphate-energized vacuolar membrane proton pump; AltName: Full=Pyrophosphate-energized inorganic pyrophosphatase; Short=H(+)-PPase; AltName: Full=Vacuolar H(+)-pyrophosphatase [Vigna radiata var. radiata]
gene_27455	6.20668	13.9788	1.17134	0.00145	0.0499348	0.8853	358.992	1.12e-174	RecName: Full=Pyruvate decarboxylase 2; Short=PDC, partial [Pisum sativum]
gene_33679	7.20111	17.8816	1.31218	0.0003	0.0183028	0.6238	147.517	2.56e-35	RecName: Full=Pyruvate kinase isozyme A, chloroplastic; Flags: Precursor [Ricinus communis]
gene_14911	4.86687	22.305	2.1963	5e-05	0.00510444	0.7412	344.739	8.69e-105	RecName: Full=Quinone-oxidoreductase homolog, chloroplastic; AltName: Full=ceQORH [Spinacia oleracea]
gene_35950	6.16507	23.2047	1.91223	5e-05	0.00510444	0.75	310.457	5.21e-97	RecName: Full=Quinone-oxidoreductase homolog, chloroplastic; AltName: Full=ceQORH [Spinacia oleracea]
gene_68505	2.45312	9.54036	1.95943	0.00095	0.0385539	0.8595	221.09	1.92e-66	RecName: Full=Ras-related protein RABA1f; Short=AtRABA1f
gene_10736	0.900805	3.46926	1.94534	0.00015	0.0116599	0.5118	433.335	3.32e-132	RecName: Full=Receptor protein kinase-like protein At4g34220; Flags: Precursor
gene_68201	3.84713	9.21686	1.26049	0.00055	0.0276747	0.5204	431.409	3.31e-131	RecName: Full=Receptor protein kinase-like protein At4g34220; Flags: Precursor
gene_72997	4.46777	14.6555	1.71381	0.00075	0.0338458	0.4747	177.178	3.85e-45	RecName: Full=Receptor-like cytosolic serine/threonine-protein kinase RBK2; AltName: Full=Protein ROP BINDING PROTEIN KINASES 2
gene_63648	3.76517	11.7433	1.64105	5e-05	0.00510444	0.6296	176.407	1.17e-96	RecName: Full=Respiratory burst oxidase homolog protein A; AltName: Full=NADPH oxidase RBOHA; AltName: Full=StRBOHA
gene_8709	0.716911	10.5765	3.88292	5e-05	0.00510444	0.489	471.855	3.47e-157	RecName: Full=Reticuline oxidase-like protein; Flags: Precursor
gene_22280	15.2033	35.4246	1.22037	0.00075	0.0338458	0.3873	256.914	2.71e-67	RecName: Full=Retrovirus-related Pol polyprotein from transposon 17.6; Includes: RecName: Full=Protease; Includes: RecName: Full=Reverse transcriptase; Includes: RecName: Full=Endonuclease [Drosophila melanogaster]
gene_35527	63.7208	211.737	1.73244	0.0001	0.0086516	0.3018	175.252	4.72e-42	RecName: Full=Retrovirus-related Pol polyprotein from transposon 17.6; Includes: RecName: Full=Protease; Includes: RecName: Full=Reverse transcriptase; Includes: RecName: Full=Endonuclease [Drosophila melanogaster]
gene_40288	78.1679	322.311	2.04381	0.0001	0.0086516	0.2953	192.586	2.62e-47	RecName: Full=Retrovirus-related Pol polyprotein from transposon 17.6; Includes: RecName: Full=Protease; Includes: RecName: Full=Reverse transcriptase; Includes: RecName: Full=Endonuclease [Drosophila melanogaster]
gene_78071	2.13695	11.2368	2.39461	5e-05	0.00510444	0.44	74.7146	4.77e-12	RecName: Full=Retrovirus-related Pol polyprotein from transposon 17.6; Includes: RecName: Full=Protease; Includes: RecName: Full=Reverse transcriptase; Includes: RecName: Full=Endonuclease [Drosophila melanogaster]
gene_23676	2.61776	7.53903	1.52604	0.0003	0.0183028	0.3602	108.227	1.49e-21	RecName: Full=Retrovirus-related Pol polyprotein from transposon TNT 1-94; Includes: RecName: Full=Protease; Includes: RecName: Full=Reverse transcriptase; Includes: RecName: Full=Endonuclease [Nicotiana tabacum]
gene_3400	5.8596	16.4166	1.48628	0.00045	0.0240944	0.44	215.312	4.08e-68	RecName: Full=Retrovirus-related Pol polyprotein from transposon TNT 1-94; Includes: RecName: Full=Protease; Includes: RecName: Full=Reverse transcriptase; Includes: RecName: Full=Endonuclease [Nicotiana tabacum]
gene_60322	2.18666	8.66414	1.98633	0.0002	0.0140061	0.4975	215.698	8.25e-81	RecName: Full=Retrovirus-related Pol polyprotein from transposon TNT 1-94; Includes: RecName: Full=Protease; Includes: RecName: Full=Reverse transcriptase; Includes: RecName: Full=Endonuclease [Nicotiana tabacum]
gene_70682	13.8261	30.7858	1.15488	0.0013	0.0469144	0.468	478.789	2.7e-139	RecName: Full=Retrovirus-related Pol polyprotein from transposon TNT 1-94; Includes: RecName: Full=Protease; Includes: RecName: Full=Reverse transcriptase; Includes: RecName: Full=Endonuclease [Nicotiana tabacum]
gene_76163	1.4632	5.27235	1.84932	0.0004	0.0225472	0.3787	379.793	5.88e-106	RecName: Full=Retrovirus-related Pol polyprotein from transposon TNT 1-94; Includes: RecName: Full=Protease; Includes: RecName: Full=Reverse transcriptase; Includes: RecName: Full=Endonuclease [Nicotiana tabacum]
gene_76539	1.90573	19.5025	3.35524	5e-05	0.00510444	0.415	431.409	2.69e-171	RecName: Full=Retrovirus-related Pol polyprotein from transposon TNT 1-94; Includes: RecName: Full=Protease; Includes: RecName: Full=Reverse transcriptase; Includes: RecName: Full=Endonuclease [Nicotiana tabacum]
gene_9063	1.46022	5.10579	1.80594	0.0008	0.0351694	0.3126	222.246	3.24e-66	RecName: Full=Retrovirus-related Pol polyprotein from transposon TNT 1-94; Includes: RecName: Full=Protease; Includes: RecName: Full=Reverse transcriptase; Includes: RecName: Full=Endonuclease [Nicotiana tabacum]
gene_58308	14.3417	41.5894	1.536	0.00065	0.0310728	0.72	116.701	1.43e-42	RecName: Full=Rho GDP-dissociation inhibitor 1; Short=AtRhoGDI1; Short=Rho GDI-1
gene_8256	2.14332	13.65	2.67099	5e-05	0.00510444	0.3366	68.1662	3.05e-11	RecName: Full=RING-H2 finger protein ATL60
gene_28093	12.7615	52.4144	2.03816	5e-05	0.00510444	0.8659	163.696	2.25e-40	RecName: Full=RNA polymerase sigma factor sigE, chloroplastic/mitochondrial; Short=Sigma factor E; Short=Sigma-E; AltName: Full=RNA polymerase sigma factor sig5; Short=Atsig5; Short=Sigma factor 5; Flags: Precursor
gene_47993	12.1318	57.7111	2.25005	5e-05	0.00510444	0.8659	163.31	3.28e-40	RecName: Full=RNA polymerase sigma factor sigE, chloroplastic/mitochondrial; Short=Sigma factor E; Short=Sigma-E; AltName: Full=RNA polymerase sigma factor sig5; Short=Atsig5; Short=Sigma factor 5; Flags: Precursor
gene_76419	6.53127	15.7006	1.26538	0.0007	0.0326146	0.6911	355.91	0	RecName: Full=Root phototropism protein 2; AltName: Full=BTB/POZ domain-containing protein RPT2
gene_11437	14.5619	40.9247	1.49077	0.00025	0.0161533	0.9733	149.443	6.44e-42	RecName: Full=S-adenosylmethionine decarboxylase proenzyme; Short=AdoMetDC; Short=SAMDC; Contains: RecName: Full=S-adenosylmethionine decarboxylase alpha chain; Contains: RecName: Full=S-adenosylmethionine decarboxylase beta chain; Flags: Precursor [Nicotiana sylvestris]
gene_77493	18.2213	43.7536	1.26377	0.0012	0.0447831	0.5971	154.451	4.01e-39	RecName: Full=Salicylate carboxymethyltransferase; AltName: Full=S-adenosyl-L-methionine:salicylate acid carboxylmethyltransferase; Short=CbSAMT; AltName: Full=Salicylate O-methyltransferase [Clarkia breweri]
gene_39625	12.6414	30.2532	1.25893	0.0011	0.0427168	0.5099	496.123	7.67e-165	RecName: Full=Scopoletin glucosyltransferase; AltName: Full=Phenylpropanoid:glucosyltransferase 1 [Nicotiana tabacum]
gene_11894	4.0137	10.0459	1.3236	0.00125	0.0458666	0.7361	227.254	6.27e-63	RecName: Full=Serine/threonine-protein kinase At3g07070
gene_69883	3.45759	10.6585	1.62416	0.0003	0.0183028	0.781	227.639	4.32e-63	RecName: Full=Serine/threonine-protein kinase At3g07070
gene_81262	1.16878	4.67083	1.99867	0.0002	0.0140061	0.7803	218.779	2.22e-60	RecName: Full=Serine/threonine-protein kinase CDL1; AltName: Full=Protein CDG1-like 1
gene_26128	2.31283	6.82367	1.56089	0.0006	0.0294173	0.3933	180.259	5.16e-47	RecName: Full=Serine/threonine-protein kinase SRPK; Short=PSRPK [Physarum polycephalum]
gene_36	7.48947	24.6148	1.71659	5e-05	0.00510444	0.6761	162.155	6.43e-45	RecName: Full=Small heat shock protein, chloroplastic; Flags: Precursor
gene_52291	5.8768	29.8386	2.34408	5e-05	0.00510444	0.6692	152.14	4.54e-41	RecName: Full=Small heat shock protein, chloroplastic; Flags: Precursor
gene_5402	5.51746	18.505	1.74584	0.00115	0.0438068	0.7667	98.9821	1.21e-24	RecName: Full=Snakin-2; Flags: Precursor
gene_43582	2.17981	10.0888	2.21049	5e-05	0.00510444	0.6982	241.121	2.9e-64	RecName: Full=SPX domain-containing membrane protein At4g22990
gene_84395	0.754697	2.88061	1.93241	0.0008	0.0351694	0.7486	284.263	9.05e-79	RecName: Full=Subtilisin-like protease SBT5.3; AltName: Full=Auxin-induced in root cultures protein 3; AltName: Full=Subtilase subfamily 5 member 3; Short=AtSBT5.3; AltName: Full=Subtilisin-like protease AIR3; Flags: Precursor
gene_51499	13.9573	37.9494	1.44306	0.00035	0.0204567	0.6941	314.309	3.29e-105	RecName: Full=Sucrose synthase 2; AltName: Full=Sucrose-UDP glucosyltransferase 2 [Pisum sativum]
gene_83366	3.26017	9.81805	1.59049	0.0002	0.0140061	0.4957	214.157	4.28e-60	RecName: Full=SufE-like protein 2, chloroplastic; AltName: Full=Protein SULFUR E 2
gene_27443	1.12352	7.28303	2.69652	0.0004	0.0225472	0.4769	231.876	1.86e-69	RecName: Full=Tetrahydrocannabinolic acid synthase; Short=THCAS; AltName: Full=Delta(1)-tetrahydrocannabinolic acid synthase; AltName: Full=THCA synthase; Flags: Precursor [Cannabis sativa]
gene_48269	21.5282	77.7723	1.85303	5e-05	0.00510444	0.9796	97.0561	3.81e-22	RecName: Full=Thioredoxin H-type 2; Short=Trx-H2 [Nicotiana tabacum]
gene_56994	0.517961	2.31651	2.16104	0.00085	0.036597	0.6364	77.0258	2.84e-13	RecName: Full=Transcription factor bHLH129; AltName: Full=Basic helix-loop-helix protein 129; Short=AtbHLH129; Short=bHLH 129; AltName: Full=Transcription factor EN 73; AltName: Full=bHLH transcription factor bHLH129
gene_24653	2.63074	7.01525	1.41502	0.0009	0.0376215	0.6712	105.531	6.39e-23	RecName: Full=Transcription factor DIVARICATA [Antirrhinum majus]
gene_78854	6.37335	16.7005	1.38977	0.00125	0.0458666	0.9815	107.457	1.28e-24	RecName: Full=Transcription factor HY5; AltName: Full=LeHY5; AltName: Full=tHY5
gene_12128	2.88874	15.062	2.3824	5e-05	0.00510444	0.9649	124.02	4.05e-29	RecName: Full=Transcription factor MYB108; AltName: Full=Myb-related protein 108; Short=AtMYB108; AltName: Full=Protein BOTRYTIS-SUSCEPTIBLE 1
gene_59907	5.58905	13.6841	1.29182	0.00105	0.0415478	0.9649	124.405	3.77e-29	RecName: Full=Transcription factor MYB108; AltName: Full=Myb-related protein 108; Short=AtMYB108; AltName: Full=Protein BOTRYTIS-SUSCEPTIBLE 1
gene_41095	0.915633	3.92001	2.09801	0.00025	0.0161533	0.2833	95.9005	7.73e-34	RecName: Full=Transposon Tf2-11 polyprotein; AltName: Full=Retrotransposable element Tf2 155 kDa protein
gene_3391	0.926231	4.27202	2.20547	5e-05	0.00510444	0.3202	310.842	1.59e-96	RecName: Full=Transposon Ty3-G Gag-Pol polyprotein; AltName: Full=Gag3-Pol3; AltName: Full=Transposon Ty3-1 TYA-TYB polyprotein; Contains: RecName: Full=Capsid protein; Short=CA; AltName: Full=p24; Contains: RecName: Full=Spacer peptide p3; Contains: RecName: Full=Nucleocapsid protein p11; Short=NC; Contains: RecName: Full=Ty3 protease; Short=PR; AltName: Full=p16; Contains: RecName: Full=Spacer …
gene_17164	2.75987	7.71207	1.48252	0.00065	0.0310728	0.3418	172.94	6.69e-77	RecName: Full=Transposon Ty3-I Gag-Pol polyprotein; AltName: Full=Gag3-Pol3; AltName: Full=Transposon Ty3-2 TYA-TYB polyprotein; Contains: RecName: Full=Capsid protein; Short=CA; AltName: Full=p24; Contains: RecName: Full=Spacer peptide p3; Contains: RecName: Full=Nucleocapsid protein p11; Short=NC; Contains: RecName: Full=Ty3 protease; Short=PR; AltName: Full=p16; Contains: RecName: Full=Spacer …
gene_29962	6.05276	15.4735	1.35414	0.0004	0.0225472	0.2827	286.189	9.44e-76	RecName: Full=Transposon Ty3-I Gag-Pol polyprotein; AltName: Full=Gag3-Pol3; AltName: Full=Transposon Ty3-2 TYA-TYB polyprotein; Contains: RecName: Full=Capsid protein; Short=CA; AltName: Full=p24; Contains: RecName: Full=Spacer peptide p3; Contains: RecName: Full=Nucleocapsid protein p11; Short=NC; Contains: RecName: Full=Ty3 protease; Short=PR; AltName: Full=p16; Contains: RecName: Full=Spacer …
gene_49050	2.08706	6.38829	1.61396	0.0013	0.0469144	0.6269	344.739	1.42e-108	RecName: Full=Trans-resveratrol di-O-methyltransferase; AltName: Full=Resveratrol O-methyltransferase; Short=ROMT; Short=VvROMT
gene_30923	2.93151	12.651	2.10954	5e-05	0.00510444	0.7975	760.755	0	RecName: Full=Triacylglycerol lipase SDP1; AltName: Full=Protein SUGAR-DEPENDENT 1
gene_49905	0.628939	4.85053	2.94715	0.00095	0.0385539	0.3735	139.043	9.7e-62	RecName: Full=Tropinone reductase homolog; AltName: Full=P29X [Datura stramonium]
gene_79669	4.72993	11.674	1.30341	0.0012	0.0447831	0.7368	318.161	2.41e-95	RecName: Full=Tubby-like F-box protein 7; Short=AtTLP7
gene_29103	12.8019	37.5052	1.55074	0.0008	0.0351694	0.9279	407.527	2.31e-130	RecName: Full=Tubulin alpha chain [Prunus dulcis]
gene_65226	5.04731	17.2518	1.77316	0.0004	0.0225472	0.9806	430.639	4.3e-159	RecName: Full=Tubulin beta-1 chain; AltName: Full=Beta-1-tubulin
gene_7914	3.17013	8.95741	1.49854	0.00095	0.0385539	0.9548	409.068	4.85e-131	RecName: Full=Tubulin beta-1 chain; AltName: Full=Beta-1-tubulin
gene_43689	23.4778	70.182	1.57981	0.0004	0.0225472	1	243.047	2.47e-76	RecName: Full=Tubulin beta-2 chain; AltName: Full=Beta-2-tubulin
gene_13930	3.87412	11.6321	1.58618	0.0009	0.0376215	0.9697	277.715	6.8e-86	RecName: Full=Tubulin beta-8 chain; AltName: Full=Beta-8-tubulin
gene_70926	12.5322	32.7756	1.38698	0.00075	0.0338458	0.6667	96.2857	9.4e-36	RecName: Full=Two-component response regulator-like APRR5; AltName: Full=Pseudo-response regulator 5
gene_14461	18.1909	43.4783	1.25708	0.0011	0.0427168	0.5733	92.4337	7.31e-34	RecName: Full=Two-component response regulator-like APRR9; AltName: Full=Pseudo-response regulator 9
gene_25642	1.52246	6.53034	2.10076	0.00015	0.0116599	0.5681	256.529	6.58e-83	RecName: Full=U-box domain-containing protein 34; AltName: Full=Plant U-box protein 34; Includes: RecName: Full=E3 ubiquitin ligase; Includes: RecName: Full=Serine/threonine-protein kinase
gene_30416	1.5301	5.23383	1.77424	0.00105	0.0415478	0.5991	290.041	3.19e-80	RecName: Full=U-box domain-containing protein 34; AltName: Full=Plant U-box protein 34; Includes: RecName: Full=E3 ubiquitin ligase; Includes: RecName: Full=Serine/threonine-protein kinase
gene_35792	7.163	32.6222	2.18722	0.0001	0.0086516	0.7632	187.193	4.76e-77	RecName: Full=UDP-arabinopyranose mutase 1; Short=OsUAM1; AltName: Full=Reversibly glycosylated polypeptide 1; AltName: Full=UDP-L-arabinose mutase 1
gene_5874	1.55287	5.14143	1.72723	0.0007	0.0326146	0.8315	149.443	2.14e-56	RecName: Full=UDP-galactose/UDP-glucose transporter 4; Short=AtUTr4
gene_10117	8.24718	20.1142	1.28624	0.00095	0.0385539	0.4773	437.573	1.83e-142	RecName: Full=UDP-glucose flavonoid 3-O-glucosyltransferase 6; AltName: Full=Flavonol 3-O-glucosyltransferase 6; Short=FaGT6 [Fragaria x ananassa]
gene_49874	6.78414	19.4035	1.51608	0.0001	0.0086516	0.5213	492.271	3.41e-164	RecName: Full=UDP-glucose flavonoid 3-O-glucosyltransferase 7; AltName: Full=Flavonol 3-O-glucosyltransferase 7; Short=FaGT7 [Fragaria x ananassa]
gene_1107	3.94383	10.9529	1.47364	0.00075	0.0338458	0.5726	537.339	0	RecName: Full=UDP-glycosyltransferase 73C3
gene_62412	22.9494	79.6971	1.79607	0.00025	0.0161533	0.5768	545.043	0	RecName: Full=UDP-glycosyltransferase 73C3
gene_65913	19.1184	64.7319	1.75951	5e-05	0.00510444	0.6765	189.119	1.14e-50	RecName: Full=UDP-glycosyltransferase 73C3
gene_6465	2.72033	13.2942	2.28894	5e-05	0.00510444	0.4525	285.034	9.96e-86	RecName: Full=UDP-glycosyltransferase 92A1
gene_12775	21.6606	63.3914	1.54922	0.00035	0.0204567	0.5205	87.8113	8.88e-19	RecName: Full=Umecyanin; Short=UMC [Armoracia rusticana]
gene_84689	30.9427	82.2766	1.41088	0.00135	0.0478173	0.5469	84.3445	9.73e-18	RecName: Full=Umecyanin; Short=UMC [Armoracia rusticana]
gene_40909	1.83257	4.77923	1.38291	0.00055	0.0276747	0.5484	202.601	7.65e-55	RecName: Full=Uncharacterized AAA domain-containing protein C24B10.10c
gene_34166	1.58572	5.62726	1.82729	0.0007	0.0326146	0.7912	155.221	1.07e-38	RecName: Full=Uncharacterized membrane protein At1g06890
gene_14135	3.51354	20.8513	2.56914	5e-05	0.00510444	0.427	118.242	6.55e-27	RecName: Full=Uncharacterized protein At3g28850
gene_82037	3.46567	11.5458	1.73616	0.0004	0.0225472	0.4577	281.567	2.17e-85	RecName: Full=Uncharacterized protein At3g28850
gene_65101	2.82295	13.9391	2.30386	5e-05	0.00510444	0.4583	82.4185	3.68e-18	RecName: Full=Uncharacterized protein At4g14450, chloroplastic; Flags: Precursor
gene_19787	1.59979	5.4309	1.76331	0.00095	0.0385539	0.2937	145.206	6.72e-36	RecName: Full=Uncharacterized protein At4g19900
gene_18411	6.56741	18.0347	1.45738	0.00035	0.0204567	0.4217	105.531	2.96e-23	RecName: Full=Uncharacterized protein At5g39865
gene_20518	8.22504	25.9384	1.657	5e-05	0.00510444	0.587	60.8474	1.31e-18	RecName: Full=Uncharacterized protein sll0005
gene_86803	1.99355	6.87001	1.78497	0.0001	0.0086516	0.6272	661.759	0	RecName: Full=UPF0392 protein RCOM_0530710 [Ricinus communis]
gene_30653	1.52271	6.09701	2.00146	0.00015	0.0116599	0.6277	109.768	7.23e-33	RecName: Full=UTP--glucose-1-phosphate uridylyltransferase; AltName: Full=UDP-glucose pyrophosphorylase; Short=UDPGP; Short=UGPase
gene_61636	2.23057	9.35959	2.06904	5e-05	0.00510444	0.8056	64.6994	1.54e-32	RecName: Full=UTP--glucose-1-phosphate uridylyltransferase; AltName: Full=UDP-glucose pyrophosphorylase; Short=UDPGP; Short=UGPase
gene_65097	26.794	436.082	4.02462	5e-05	0.00510444	0.6429	162.155	3.11e-64	RecName: Full=Vignain; AltName: Full=Bean endopeptidase; AltName: Full=Cysteine proteinase; AltName: Full=Sulfhydryl-endopeptidase; Short=SH-EP; Contains: RecName: Full=Vignain-1; Contains: RecName: Full=Vignain-2; Flags: Precursor [Vigna mungo]
gene_35755	15.9661	51.4948	1.68941	5e-05	0.00510444	0.6332	261.922	1.82e-76	RecName: Full=Viridiflorene synthase; Short=SlTPS31
gene_37025	3.16665	17.2288	2.44379	0.0009	0.0376215	0.5145	122.865	1.16e-38	RecName: Full=V-type proton ATPase subunit E2; Short=V-ATPase subunit E2; AltName: Full=Vacuolar H(+)-ATPase subunit E isoform 2; AltName: Full=Vacuolar proton pump subunit E2
gene_22032	12.7765	30.186	1.24039	0.00075	0.0338458	0.5735	81.2629	1.12e-14	RecName: Full=WAT1-related protein At1g70260
gene_69615	1.07993	7.57355	2.81003	5e-05	0.00510444	0.5349	93.5893	1.05e-18	RecName: Full=WAT1-related protein At2g39510
gene_75662	0	3.16433	inf	5e-05	0.00510444	0.461	114.005	2.56e-25	RecName: Full=WAT1-related protein At2g39510
gene_23961	0.971905	6.21702	2.67734	0.0003	0.0183028	0.5312	95.9005	2.09e-51	RecName: Full=WAT1-related protein At5g07050
gene_86783	0	2.19333	inf	5e-05	0.00510444	0.6462	92.8189	4.05e-19	RecName: Full=WAT1-related protein At5g07050
gene_56802	12.8422	42.9959	1.74331	0.00105	0.0415478	0.5536	71.2478	2.5e-14	RecName: Full=Zinc finger A20 and AN1 domain-containing stress-associated protein 4; Short=AtSAP4
gene_56823	3.36399	11.9647	1.83054	0.00055	0.0276747	0.5521	107.071	5.76e-27	RecName: Full=Zinc finger A20 and AN1 domain-containing stress-associated protein 4; Short=AtSAP4
gene_54024	2.10614	23.4142	3.47471	0.00095	0.0385539	0.3071	284.648	4.26e-80	RecName: Full=Zinc finger BED domain-containing protein RICESLEEPER 2; AltName: Full=Transposase-like protein RICESLEEPER 2
gene_9572	3.74777	9.27385	1.30714	0.00145	0.0499348	0.5408	326.25	2.15e-104	RecName: Full=Zinc finger CCCH domain-containing protein 20; Short=AtC3H20
gene_1010	0	10.6624	inf	5e-05	0.00510444				unannotation
gene_10305	0	4.02172	inf	5e-05	0.00510444				unannotation
gene_10578	16.3513	40.8105	1.31954	0.00025	0.0161533				unannotation
gene_11209	8.70749	29.0652	1.73897	5e-05	0.00510444				unannotation
gene_11220	0.798175	5.58968	2.80799	0.00055	0.0276747				unannotation
gene_12183	8.26205	22.4054	1.43927	0.0008	0.0351694				unannotation
gene_13675	32.7834	76.2512	1.2178	0.0013	0.0469144				unannotation
gene_13992	1.47167	7.3351	2.31736	5e-05	0.00510444				unannotation
gene_1488	8.87085	54.4634	2.61814	0.00015	0.0116599				unannotation
gene_15024	61.1987	209.537	1.77563	0.00015	0.0116599				unannotation
gene_15160	12.2466	34.4879	1.4937	0.00035	0.0204567				unannotation
gene_1530	6.2762	44.0275	2.81044	5e-05	0.00510444				unannotation
gene_15609	3.22366	9.86206	1.61319	0.00125	0.0458666				unannotation
gene_16244	16.6248	43.8055	1.39778	0.0013	0.0469144				unannotation
gene_16359	0	4.01006	inf	5e-05	0.00510444				unannotation
gene_16594	2.54756	7.64049	1.58455	0.0001	0.0086516				unannotation
gene_18348	2.48098	18.4748	2.89658	5e-05	0.00510444				unannotation
gene_18350	10.7428	46.4062	2.11094	5e-05	0.00510444				unannotation
gene_18351	8.03438	33.9812	2.08048	5e-05	0.00510444				unannotation
gene_18523	0.483245	5.13519	3.40959	0.00045	0.0240944				unannotation
gene_18524	6.71085	21.1665	1.65721	0.0008	0.0351694				unannotation
gene_1872	56.273	249.553	2.14883	0.00045	0.0240944				unannotation
gene_20482	4.51935	15.4105	1.76972	5e-05	0.00510444				unannotation
gene_205	4.08629	10.2091	1.32099	0.00055	0.0276747				unannotation
gene_2056	1.13148	3.4267	1.59862	0.0013	0.0469144				unannotation
gene_20697	1.35784	5.96093	2.13423	0.0001	0.0086516				unannotation
gene_21250	0	2.29866	inf	5e-05	0.00510444				unannotation
gene_21461	2.23531	9.22024	2.04433	0.00025	0.0161533				unannotation
gene_21590	12.2605	37.9696	1.63083	0.00025	0.0161533				unannotation
gene_21670	0	9.71629	inf	0.00145	0.0499348				unannotation
gene_22888	1.52304	4.87887	1.67959	0.00105	0.0415478				unannotation
gene_23020	12.0833	34.6201	1.5186	0.0003	0.0183028				unannotation
gene_23338	2.38103	7.23855	1.60411	0.0005	0.0259548				unannotation
gene_23727	7.5285	32.2682	2.09968	0.0001	0.0086516				unannotation
gene_23849	4.91556	12.6436	1.36297	0.00095	0.0385539				unannotation
gene_23913	0.415249	1.93965	2.22375	0.0011	0.0427168				unannotation
gene_24135	0.829098	6.16778	2.89514	0.00035	0.0204567				unannotation
gene_24150	11.1847	47.6901	2.09216	5e-05	0.00510444				unannotation
gene_24185	37.0537	155.925	2.07316	5e-05	0.00510444				unannotation
gene_24406	33.6194	112.351	1.74065	0.00125	0.0458666				unannotation
gene_248	22.9195	97.5535	2.08962	0.00025	0.0161533				unannotation
gene_25238	2.81638	21.1447	2.90838	5e-05	0.00510444				unannotation
gene_25361	0.67958	2.51021	1.88509	5e-05	0.00510444				unannotation
gene_25728	1.3505	7.03306	2.38066	0.00075	0.0338458				unannotation
gene_25754	7.91647	29.9774	1.92094	5e-05	0.00510444				unannotation
gene_258	24.6287	176.041	2.8375	0.0007	0.0326146				unannotation
gene_259	12.8219	58.0985	2.17989	5e-05	0.00510444				unannotation
gene_26138	4.08508	11.6228	1.50853	0.00035	0.0204567				unannotation
gene_26291	0.73122	5.47683	2.90496	0.0003	0.0183028				unannotation
gene_26836	5.04793	18.533	1.87633	5e-05	0.00510444				unannotation
gene_26907	1.87517	7.6435	2.02721	0.0012	0.0447831				unannotation
gene_27201	8.54711	21.0569	1.30078	0.0013	0.0469144				unannotation
gene_27328	0.373304	3.36196	3.17088	0.00055	0.0276747				unannotation
gene_278	4.42009	12.807	1.53478	0.00045	0.0240944				unannotation
gene_2783	1.10819	8.55722	2.94893	0.00025	0.0161533				unannotation
gene_27846	1.04551	11.1713	3.41751	0.0002	0.0140061				unannotation
gene_27920	1.06183	5.49446	2.37142	0.0014	0.0488723				unannotation
gene_28178	3.25755	16.7731	2.36429	5e-05	0.00510444				unannotation
gene_28181	1.38993	16.7163	3.58817	5e-05	0.00510444				unannotation
gene_28509	12.226	60.38	2.30412	5e-05	0.00510444				unannotation
gene_28674	0.769613	2.81366	1.87024	0.001	0.0400873				unannotation
gene_29021	0	3.10397	inf	5e-05	0.00510444				unannotation
gene_29210	35.0548	103.216	1.55799	0.0002	0.0140061				unannotation
gene_29767	2.80969	8.04529	1.51774	0.0012	0.0447831				unannotation
gene_30171	0.209644	3.30124	3.97699	0.00045	0.0240944				unannotation
gene_30941	1.16103	9.95434	3.09992	0.00015	0.0116599				unannotation
gene_30951	3.16505	9.45413	1.57871	0.0001	0.0086516				unannotation
gene_31100	26.7843	104.274	1.96092	5e-05	0.00510444				unannotation
gene_3135	2.21472	11.7263	2.40455	5e-05	0.00510444				unannotation
gene_31427	10.9482	100.331	3.19601	5e-05	0.00510444				unannotation
gene_32097	1.07431	3.57802	1.73575	0.0005	0.0259548				unannotation
gene_32127	8.22203	19.9916	1.28183	0.0003	0.0183028				unannotation
gene_32229	1.48789	5.61632	1.91636	0.00055	0.0276747				unannotation
gene_32440	4.75282	15.6761	1.72171	0.0006	0.0294173				unannotation
gene_32722	14.7058	47.0544	1.67794	0.00035	0.0204567				unannotation
gene_32800	2.44181	7.21179	1.56241	0.0009	0.0376215				unannotation
gene_32978	4.37466	14.7502	1.75349	0.00105	0.0415478				unannotation
gene_33384	0	1.98531	inf	5e-05	0.00510444				unannotation
gene_33386	2.59471	9.22809	1.83046	0.00055	0.0276747				unannotation
gene_33425	9.2568	47.2645	2.35217	5e-05	0.00510444				unannotation
gene_3371	1.38567	6.71738	2.27732	5e-05	0.00510444				unannotation
gene_33918	2.1147	5.65328	1.41864	0.00045	0.0240944				unannotation
gene_34037	22.7805	90.6182	1.992	5e-05	0.00510444				unannotation
gene_34681	7.54042	18.5755	1.30068	0.00055	0.0276747				unannotation
gene_34851	0	6.61613	inf	5e-05	0.00510444				unannotation
gene_35281	11.7435	43.3493	1.88414	5e-05	0.00510444				unannotation
gene_35325	1.13446	32.6086	4.84518	5e-05	0.00510444				unannotation
gene_3567	0.404748	3.67765	3.18369	0.0004	0.0225472				unannotation
gene_37198	28.873	82.8514	1.52081	0.00075	0.0338458				unannotation
gene_3738	1.76199	11.3429	2.68651	5e-05	0.00510444				unannotation
gene_37731	2.04162	6.2368	1.61109	0.00045	0.0240944				unannotation
gene_38118	1.64442	32.3381	4.29758	5e-05	0.00510444				unannotation
gene_3877	102.57	420.904	2.03688	0.0002	0.0140061				unannotation
gene_38818	1.3274	7.38476	2.47595	5e-05	0.00510444				unannotation
gene_39019	0	2.85718	inf	0.0014	0.0488723				unannotation
gene_40117	3.59137	10.54	1.55326	0.0008	0.0351694				unannotation
gene_40880	4.08692	18.4834	2.17715	5e-05	0.00510444				unannotation
gene_4121	25.7117	56.4793	1.1353	0.00085	0.036597				unannotation
gene_41525	5.14055	61.1591	3.57257	5e-05	0.00510444				unannotation
gene_41638	3.46755	77.7187	4.48627	0.0007	0.0326146				unannotation
gene_42476	0.983356	3.2662	1.73183	0.0014	0.0488723				unannotation
gene_4248	0	4.77168	inf	5e-05	0.00510444				unannotation
gene_42890	5.93591	20.0737	1.75776	0.001	0.0400873				unannotation
gene_44412	14.5586	61.4553	2.07766	5e-05	0.00510444				unannotation
gene_44746	0	7.16248	inf	5e-05	0.00510444				unannotation
gene_45809	2.24144	8.0678	1.84775	0.00045	0.0240944				unannotation
gene_45846	16.6237	103.75	2.6418	5e-05	0.00510444				unannotation
gene_46622	0	1.75635	inf	5e-05	0.00510444				unannotation
gene_46973	0	2.21251	inf	0.00145	0.0499348				unannotation
gene_47145	20.0714	66.7072	1.7327	0.0001	0.0086516				unannotation
gene_47871	19.9951	86.0041	2.10476	5e-05	0.00510444				unannotation
gene_47977	1.1244	6.09511	2.4385	0.00055	0.0276747				unannotation
gene_4801	4.25189	13.4453	1.66092	0.0002	0.0140061				unannotation
gene_48095	0	1.94349	inf	5e-05	0.00510444				unannotation
gene_48407	10.3708	37.9201	1.87044	5e-05	0.00510444				unannotation
gene_48917	2.73527	12.7187	2.2172	0.0001	0.0086516				unannotation
gene_49199	0	3.82623	inf	0.0002	0.0140061				unannotation
gene_49214	3.2838	14.8324	2.17531	5e-05	0.00510444				unannotation
gene_49295	4.90909	19.3126	1.97601	5e-05	0.00510444				unannotation
gene_49501	0	1.90894	inf	0.0001	0.0086516				unannotation
gene_49564	49.9138	187.221	1.90723	5e-05	0.00510444				unannotation
gene_50211	1.91545	7.03233	1.87632	0.00015	0.0116599				unannotation
gene_51393	30.7872	104.456	1.76249	5e-05	0.00510444				unannotation
gene_51395	2.56542	10.0782	1.97397	5e-05	0.00510444				unannotation
gene_51421	2.39168	6.85764	1.51969	0.00125	0.0458666				unannotation
gene_51782	27.2239	71.0642	1.38425	0.0004	0.0225472				unannotation
gene_52176	34.101	104.212	1.61163	0.0012	0.0447831				unannotation
gene_53693	0	2.43455	inf	5e-05	0.00510444				unannotation
gene_54627	0	2.15631	inf	0.0008	0.0351694				unannotation
gene_55057	71.7093	219.764	1.61572	0.00075	0.0338458				unannotation
gene_55178	11.9062	34.4551	1.533	0.0002	0.0140061				unannotation
gene_55680	0	2.95615	inf	5e-05	0.00510444				unannotation
gene_56375	2.92237	11.892	2.02478	0.0002	0.0140061				unannotation
gene_5661	14.1145	38.4817	1.447	0.00105	0.0415478				unannotation
gene_57223	22.767	65.8018	1.53118	0.0003	0.0183028				unannotation
gene_57336	4.03612	12.4491	1.62501	0.0013	0.0469144				unannotation
gene_57345	1.44217	14.5372	3.33344	0.00065	0.0310728				unannotation
gene_57585	0.753127	7.62986	3.34069	0.00025	0.0161533				unannotation
gene_57822	4.81321	13.1007	1.44458	0.0003	0.0183028				unannotation
gene_57935	29.5503	106.624	1.85128	0.00075	0.0338458				unannotation
gene_58519	1.86173	5.76909	1.6317	0.00125	0.0458666				unannotation
gene_58799	0	1.87535	inf	5e-05	0.00510444				unannotation
gene_59212	24.7398	328.821	3.7324	5e-05	0.00510444				unannotation
gene_59213	4.99124	64.8826	3.70036	5e-05	0.00510444				unannotation
gene_59373	1.86797	8.95435	2.26112	0.0011	0.0427168				unannotation
gene_60088	3.5732	12.7953	1.84033	0.0002	0.0140061				unannotation
gene_60270	1.7828	5.7965	1.70104	0.00135	0.0478173				unannotation
gene_60327	1.37831	5.15714	1.90367	0.00115	0.0438068				unannotation
gene_60372	33.268	156.246	2.23162	5e-05	0.00510444				unannotation
gene_60782	4.52405	13.595	1.58739	0.0002	0.0140061				unannotation
gene_61428	0.209023	1.82956	3.12977	5e-05	0.00510444				unannotation
gene_62178	0	2.88323	inf	5e-05	0.00510444				unannotation
gene_62949	12.5287	35.6738	1.50963	0.00035	0.0204567				unannotation
gene_63309	5.16253	16.3086	1.65949	0.00035	0.0204567				unannotation
gene_6337	5.04731	15.3789	1.60736	0.0002	0.0140061				unannotation
gene_63454	3.49895	11.7633	1.7493	0.00095	0.0385539				unannotation
gene_63682	0.533763	2.1921	2.03804	0.0006	0.0294173				unannotation
gene_6384	1.10641	6.35157	2.52123	0.0001	0.0086516				unannotation
gene_64458	2.54718	9.71467	1.93127	0.0001	0.0086516				unannotation
gene_647	5.39957	15.9297	1.56081	0.0011	0.0427168				unannotation
gene_64822	1.11814	5.24967	2.23113	0.00015	0.0116599				unannotation
gene_64972	4.77061	26.6643	2.48266	0.00015	0.0116599				unannotation
gene_65168	1.35622	4.94301	1.8658	5e-05	0.00510444				unannotation
gene_65171	0	2.35121	inf	5e-05	0.00510444				unannotation
gene_65359	13.4086	31.7783	1.24489	0.00055	0.0276747				unannotation
gene_65866	0	8.44269	inf	5e-05	0.00510444				unannotation
gene_67092	2.72951	10.8482	1.99074	5e-05	0.00510444				unannotation
gene_67162	0	2.71458	inf	5e-05	0.00510444				unannotation
gene_68170	2.8752	9.55114	1.73201	5e-05	0.00510444				unannotation
gene_68186	4.94675	14.8298	1.58395	0.0002	0.0140061				unannotation
gene_68673	0.851096	12.6142	3.88958	5e-05	0.00510444				unannotation
gene_69201	1.23522	9.08542	2.87879	0.00035	0.0204567				unannotation
gene_70249	1.93273	4.6752	1.27439	0.00115	0.0438068				unannotation
gene_70369	31.178	83.4159	1.41979	0.0012	0.0447831				unannotation
gene_71252	6.65387	21.1387	1.66762	5e-05	0.00510444				unannotation
gene_7174	2.84862	7.83112	1.45896	0.0011	0.0427168				unannotation
gene_73116	5.35894	15.2552	1.50928	0.00055	0.0276747				unannotation
gene_7333	0	2.81322	inf	5e-05	0.00510444				unannotation
gene_73742	1.28511	8.07209	2.65105	0.00125	0.0458666				unannotation
gene_74323	17.4124	84.529	2.27933	0.0001	0.0086516				unannotation
gene_74339	3.45133	10.8815	1.65666	0.00025	0.0161533				unannotation
gene_75083	0.277264	3.88982	3.81037	0.001	0.0400873				unannotation
gene_75381	11.8869	34.221	1.52551	0.0013	0.0469144				unannotation
gene_7543	1.12949	3.75656	1.73374	0.00045	0.0240944				unannotation
gene_75790	4.8699	18.6047	1.93371	0.00035	0.0204567				unannotation
gene_77647	31.4531	92.5262	1.55666	0.00085	0.036597				unannotation
gene_78100	1.7262	31.4459	4.1872	0.0001	0.0086516				unannotation
gene_78401	2.59766	9.47905	1.86753	0.00015	0.0116599				unannotation
gene_78406	1.25546	4.84715	1.94892	5e-05	0.00510444				unannotation
gene_78486	0.336243	5.54918	4.0447	0.00015	0.0116599				unannotation
gene_78499	3.12888	11.0035	1.81425	0.00115	0.0438068				unannotation
gene_78897	7.45708	24.5289	1.7178	5e-05	0.00510444				unannotation
gene_79430	0	4.81705	inf	5e-05	0.00510444				unannotation
gene_79577	0.935651	10.4695	3.48408	5e-05	0.00510444				unannotation
gene_80162	0	1.61032	inf	0.00055	0.0276747				unannotation
gene_80239	9.42731	22.7151	1.26874	0.0008	0.0351694				unannotation
gene_80377	30.3095	111.868	1.88396	5e-05	0.00510444				unannotation
gene_80733	8.14894	28.637	1.81319	5e-05	0.00510444				unannotation
gene_814	1.18902	6.96312	2.54995	0.0008	0.0351694				unannotation
gene_81528	8.30255	25.7029	1.6303	0.0002	0.0140061				unannotation
gene_81762	11.3648	39.6036	1.80106	0.00065	0.0310728				unannotation
gene_82014	13.5873	41.793	1.62101	5e-05	0.00510444				unannotation
gene_82385	6.5491	17.1239	1.38664	0.0006	0.0294173				unannotation
gene_82529	0	3.46822	inf	0.00145	0.0499348				unannotation
gene_83049	0	3.41055	inf	5e-05	0.00510444				unannotation
gene_84558	1.04744	3.54289	1.75806	0.0013	0.0469144				unannotation
gene_84642	1.03736	10.3815	3.32303	0.0011	0.0427168				unannotation
gene_84913	15.1354	59.087	1.96491	5e-05	0.00510444				unannotation
gene_85606	18.3038	79.9412	2.1268	5e-05	0.00510444				unannotation
gene_85966	1.24385	5.66098	2.18624	0.0011	0.0427168				unannotation
gene_86812	8.00528	37.6495	2.23361	5e-05	0.00510444				unannotation
gene_87096	4.74153	37.879	2.99797	5e-05	0.00510444				unannotation
gene_9023	1.06246	4.22762	1.99243	0.0008	0.0351694				unannotation
gene_9426	1.10644	5.11976	2.21014	0.00145	0.0499348				unannotation
gene_9890	3.22928	8.4368	1.38548	0.0009	0.0376215				unannotation

## Sheet: DFR_Down
Query_id	CK_DFR	DFR	log2(fold_change)	p_value	q_value	Blast_identity	Blast_Score	Blast_Evalues	Blast_annotation
gene_10181	5.27446	0.757552	-2.79961	0.0004	0.0225472	0.8249	281.182	1.57e-83	RecName: Full=Protochlorophyllide reductase, chloroplastic; Short=PCR; AltName: Full=NADPH-protochlorophyllide oxidoreductase; Short=POR; Flags: Precursor [Daucus carota]
gene_10243	26.7071	9.28692	-1.52395	0.00025	0.0161533	0.2994	75.485	1.91e-13	RecName: Full=Carboxymethylenebutenolidase homolog
gene_70111	7.65114	1.62814	-2.23245	0.0003	0.0183028	0.631	319.701	3.97e-105	RecName: Full=(-)-isopiperitenol/(-)-carveol dehydrogenase, mitochondrial; Flags: Precursor [Mentha x piperita]
gene_76662	29.3797	11.822	-1.31335	0.00135	0.0478173	0.5556	69.3218	4.64e-19	RecName: Full=1,4-dihydroxy-2-naphthoate polyprenyltransferase, chloroplastic; AltName: Full=1,4-dihydroxy-2-naphthoate phytyltransferase; AltName: Full=Protein ABERRANT CHLOROPLAST DEVELOPMENT 4; AltName: Full=menA-like protein; Short=AtMENA; Flags: Precursor
gene_19147	16.5087	6.30365	-1.38897	0.0004	0.0225472	0.7708	85.1149	3.44e-16	RecName: Full=1,4-dihydroxy-2-naphthoyl-CoA synthase, peroxisomal; Short=DHNS; AltName: Full=Enoyl-CoA hydratase/isomerase D; Short=ECHID; AltName: Full=Naphthoate synthase
gene_48038	13.4616	3.30779	-2.02491	5e-05	0.00510444	0.8409	82.8037	1.89e-15	RecName: Full=1,4-dihydroxy-2-naphthoyl-CoA synthase, peroxisomal; Short=DHNS; AltName: Full=Enoyl-CoA hydratase/isomerase D; Short=ECHID; AltName: Full=Naphthoate synthase
gene_33354	2.08283	0.728614	-1.51532	0.001	0.0400873	0.8025	273.478	2.73e-92	RecName: Full=125 kDa kinesin-related protein [Nicotiana tabacum]
gene_17226	132.84	31.995	-2.05377	5e-05	0.00510444	0.5662	128.642	8.63e-34	RecName: Full=14 kDa proline-rich protein DC2.15; Flags: Precursor [Daucus carota]
gene_77997	21.9973	7.15356	-1.6206	5e-05	0.00510444	0.6637	466.077	3.32e-151	RecName: Full=1-aminocyclopropane-1-carboxylate synthase; Short=ACC synthase; AltName: Full=S-adenosyl-L-methionine methylthioadenosine-lyase
gene_37740	25.1444	4.1568	-2.59669	5e-05	0.00510444	0.4379	132.109	9.4e-35	RecName: Full=21 kDa protein; AltName: Full=1.2 protein; Flags: Precursor [Daucus carota]
gene_83130	10.9509	1.9698	-2.47493	5e-05	0.00510444	0.4688	154.451	1.03e-43	RecName: Full=21 kDa protein; AltName: Full=1.2 protein; Flags: Precursor [Daucus carota]
gene_17045	16.914	4.20451	-2.00821	5e-05	0.00510444	0.5569	152.14	1.65e-40	RecName: Full=3,9-dihydroxypterocarpan 6A-monooxygenase; AltName: Full=Cytochrome P450 93A1; AltName: Full=Dihydroxypterocarpan 6a-hydroxylase; Short=D6aH
gene_1397	27.2927	10.2655	-1.4107	0.0005	0.0259548	0.8723	176.407	5.48e-51	RecName: Full=30S ribosomal protein 3, chloroplastic; AltName: Full=Plastid-specific 30S ribosomal protein 3; Short=PSRP-3; Flags: Precursor [Spinacia oleracea]
gene_43260	108.282	31.8585	-1.76504	5e-05	0.00510444	0.8649	143.28	2.3e-38	RecName: Full=30S ribosomal protein 3-1, chloroplastic; AltName: Full=Plastid-specific 30S ribosomal protein 3-1; Short=PSRP-3 1; Flags: Precursor
gene_84492	264.626	117.513	-1.17113	0.0011	0.0427168	0.7805	134.806	1.87e-34	RecName: Full=30S ribosomal protein S13, chloroplastic; AltName: Full=CS13; Flags: Precursor
gene_18408	77.7846	35.7405	-1.12192	0.00145	0.0499348	0.875	151.754	1.39e-39	RecName: Full=30S ribosomal protein S6 alpha, chloroplastic; Flags: Precursor
gene_27238	93.4519	41.3409	-1.17665	0.00025	0.0161533	0.8435	172.555	1.55e-46	RecName: Full=31 kDa ribonucleoprotein, chloroplastic; Flags: Precursor [Nicotiana sylvestris]
gene_9463	23.3898	10.4658	-1.16019	0.0012	0.0447831	0.8153	252.677	1.54e-73	RecName: Full=33 kDa ribonucleoprotein, chloroplastic; Flags: Precursor [Nicotiana sylvestris]
gene_55965	5.62856	1.4111	-1.99595	0.0011	0.0427168	0.6629	353.984	6.68e-110	RecName: Full=3-ketoacyl-CoA synthase 6; Short=KCS-6; AltName: Full=Cuticular protein 1; AltName: Full=Very long-chain fatty acid condensing enzyme 6; Short=VLCFA condensing enzyme 6
gene_61616	10.1481	3.88333	-1.38584	0.0001	0.0086516	0.9172	251.906	3.13e-70	RecName: Full=3-oxoacyl-[acyl-carrier-protein] synthase I, chloroplastic; AltName: Full=Beta-ketoacyl-ACP synthase I; Short=KAS I; Flags: Precursor
gene_72138	140.535	57.0712	-1.3001	0.00045	0.0240944	0.5545	75.8702	3.32e-16	RecName: Full=50S ribosomal protein 6, chloroplastic; AltName: Full=CL25; AltName: Full=Plastid-specific 50S ribosomal protein 6; Short=PSRP-6; Flags: Precursor [Spinacia oleracea]
gene_30752	49.0265	21.7929	-1.1697	0.0011	0.0427168	0.8021	205.682	7.33e-64	RecName: Full=50S ribosomal protein L12, chloroplastic; AltName: Full=CL12; Flags: Precursor [Nicotiana sylvestris]
gene_33757	113.906	49	-1.21699	0.001	0.0400873	0.7989	283.878	4.61e-89	RecName: Full=50S ribosomal protein L17, chloroplastic; AltName: Full=CL17; Flags: Precursor [Nicotiana tabacum]
gene_54329	22.1263	8.40043	-1.39723	0.0001	0.0086516	0.5946	98.9821	1.47e-21	RecName: Full=50S ribosomal protein L29, chloroplastic; AltName: Full=CL29; Flags: Precursor
gene_70047	99.6894	35.8213	-1.47662	0.0001	0.0086516	0.5702	106.686	5.82e-25	RecName: Full=50S ribosomal protein L29, chloroplastic; AltName: Full=CL29; Flags: Precursor
gene_22162	26.567	11.8916	-1.15969	0.0006	0.0294173	0.6496	176.792	1.76e-62	RecName: Full=65-kDa microtubule-associated protein 1; Short=AtMAP65-1
gene_68814	9.72438	4.21714	-1.20534	0.0007	0.0326146	0.6111	139.043	2.87e-31	RecName: Full=6-phosphofructo-2-kinase/fructose-2,6-bisphosphatase; Short=6PF-2-K/Fru-2,6-P2ase; Short=AtF2KP; Short=PFK/FBPase; Includes: RecName: Full=6-phosphofructo-2-kinase; Includes: RecName: Full=Fructose-2,6-bisphosphatase
gene_37242	7.63786	2.20002	-1.79565	0.00015	0.0116599	0.5556	67.0106	6.48e-37	RecName: Full=70 kDa peptidyl-prolyl isomerase; AltName: Full=Peptidyl-prolyl cis-trans isomerase; Short=PPIase; AltName: Full=Rotamase
gene_64343	1.88008	0.430514	-2.12666	0.00055	0.0276747	0.8929	673.7	0	RecName: Full=ABC transporter B family member 19; Short=ABC transporter ABCB.19; Short=AtABCB19; AltName: Full=Multidrug resistance protein 11; AltName: Full=P-glycoprotein 19
gene_81721	1.8458	0.720222	-1.35773	0.00075	0.0338458	0.582	229.95	1.18e-160	RecName: Full=ABC transporter G family member 32; Short=ABC transporter ABCG.32; Short=AtABCG32; AltName: Full=Pleiotropic drug resistance protein 4; AltName: Full=Protein PERMEABLE CUTICLE 1
gene_22367	9.64052	1.80465	-2.41739	5e-05	0.00510444	0.8086	245.358	2.34e-74	RecName: Full=Abscisic acid receptor PYL4; AltName: Full=ABI1-binding protein 2; AltName: Full=PYR1-like protein 4; AltName: Full=Regulatory components of ABA receptor 10
gene_50054	10.1433	1.78492	-2.5066	5e-05	0.00510444	0.7764	239.195	7.61e-73	RecName: Full=Abscisic acid receptor PYL4; AltName: Full=ABI1-binding protein 2; AltName: Full=PYR1-like protein 4; AltName: Full=Regulatory components of ABA receptor 10
gene_20720	14.8068	4.97595	-1.57321	0.0002	0.0140061	0.3175	175.637	1.78e-47	RecName: Full=Acetyl-CoA-benzylalcohol acetyltransferase; Short=CbBEAT-1 [Clarkia breweri]
gene_27281	11.209	4.49581	-1.31801	0.0011	0.0427168	0.68	679.863	0	RecName: Full=Allene oxide synthase, chloroplastic; AltName: Full=Cytochrome P450 74A; AltName: Full=Hydroperoxide dehydrase; Flags: Precursor [Linum usitatissimum]
gene_40358	18.093	4.94292	-1.872	5e-05	0.00510444	0.8925	187.963	7.59e-88	RecName: Full=Alpha-1,4 glucan phosphorylase L-2 isozyme, chloroplastic/amyloplastic; AltName: Full=Starch phosphorylase L-2; Flags: Precursor
gene_22392	19.5591	7.32203	-1.41752	0.00125	0.0458666	0.9808	216.468	8.55e-61	RecName: Full=Alpha-1,4-glucan-protein synthase [UDP-forming] 2; AltName: Full=Reversibly glycosylated polypeptide 2; Short=RGP2; AltName: Full=UDP-glucose:protein transglucosylase 2; Short=UPTG 2
gene_18876	46.0349	19.2273	-1.25958	0.0005	0.0259548	0.646	273.863	7.18e-74	RecName: Full=Alpha-amylase 3, chloroplastic; Short=AtAMY3; AltName: Full=1,4-alpha-D-glucan glucanohydrolase; Flags: Precursor
gene_18974	66.3866	21.1748	-1.64855	0.0004	0.0225472	0.5871	270.781	8.23e-73	RecName: Full=Alpha-amylase 3, chloroplastic; Short=AtAMY3; AltName: Full=1,4-alpha-D-glucan glucanohydrolase; Flags: Precursor
gene_42732	89.8601	39.3798	-1.19023	0.0009	0.0376215	0.873	121.709	1.19e-27	RecName: Full=Alpha-glucan phosphorylase, H isozyme; AltName: Full=Starch phosphorylase H
gene_42424	13.7722	4.71942	-1.54507	0.0001	0.0086516	0.5676	326.635	9.81e-99	RecName: Full=Alpha-glucosidase; AltName: Full=Maltase; Flags: Precursor
gene_83254	4.53884	1.27587	-1.83084	0.0001	0.0086516	0.536	139.428	2.52e-31	RecName: Full=Alpha-mannosidase; Short=JBM; Short=Jbalpha-man; Contains: RecName: Full=Alpha-mannosidase, heavy subunit; Contains: RecName: Full=Alpha-mannosidase, light subunit, partial [Canavalia ensiformis]
gene_83227	7.05797	2.49936	-1.49769	0.00065	0.0310728	0.7472	1017.3	0	RecName: Full=Alpha-xylosidase 1; Flags: Precursor
gene_74560	8.41344	3.43817	-1.29105	0.00085	0.036597	0.6301	202.601	1.26e-53	RecName: Full=Amino-acid permease BAT1 homolog
gene_32392	33.72	10.2678	-1.71548	5e-05	0.00510444	0.9201	795.423	0	RecName: Full=Ammonium transporter 1 member 3; AltName: Full=LeAMT1;3
gene_42863	22.625	9.86051	-1.19818	0.0009	0.0376215	0.9309	808.135	0	RecName: Full=Ammonium transporter 1 member 3; AltName: Full=LeAMT1;3
gene_2309	11.3719	3.31861	-1.77683	0.00135	0.0478173	0.7321	102.064	1.14e-46	RecName: Full=Aspartic proteinase A3; Flags: Precursor
gene_44855	11.7724	1.96813	-2.58051	5e-05	0.00510444	0.3492	179.489	2.29e-48	RecName: Full=Aspartic proteinase nepenthesin-1; AltName: Full=Nepenthesin-I; Flags: Precursor [Nepenthes gracilis]
gene_36334	9.77878	3.49268	-1.48532	0.00125	0.0458666	0.8239	208.379	5.17e-62	RecName: Full=ATP synthase subunit b&apos;, chloroplastic; AltName: Full=ATP synthase F(0) sector subunit b&apos;; AltName: Full=ATPase subunit II; Flags: Precursor [Spinacia oleracea]
gene_27660	7.05963	0.695697	-3.34306	0.00085	0.036597	0.7577	285.804	1.14e-94	RecName: Full=Auxin-binding protein ABP19a; Flags: Precursor
gene_38688	34.3915	8.30923	-2.04926	5e-05	0.00510444	0.7486	278.485	2.15e-91	RecName: Full=Auxin-binding protein ABP19a; Flags: Precursor
gene_55454	89.7255	24.9432	-1.84687	5e-05	0.00510444	0.7577	285.804	1.46e-94	RecName: Full=Auxin-binding protein ABP19a; Flags: Precursor
gene_65964	9.80289	1.49746	-2.71069	5e-05	0.00510444	0.7157	293.123	2.38e-96	RecName: Full=Auxin-binding protein ABP19a; Flags: Precursor
gene_16109	9.8713	0.97371	-3.34168	0.0004	0.0225472	0.4487	70.4774	1.04e-13	RecName: Full=Auxin-responsive protein SAUR32; AltName: Full=Protein ABOLISHED APICAL HOOK MAINTENANCE 1; AltName: Full=Protein SMALL AUXIN UP RNA 32
gene_26520	15.1826	4.72625	-1.68365	5e-05	0.00510444	0.479	122.094	1.96e-28	RecName: Full=BAG family molecular chaperone regulator 1; AltName: Full=Bcl-2-associated athanogene 1
gene_46341	36.0274	13.9527	-1.36855	0.0005	0.0259548	0.8	80.8777	1.96e-26	RecName: Full=BAG family molecular chaperone regulator 1; AltName: Full=Bcl-2-associated athanogene 1
gene_46349	11.2304	4.21366	-1.41427	0.0013	0.0469144	0.6111	74.7146	8.72e-14	RecName: Full=BAG family molecular chaperone regulator 3; AltName: Full=Bcl-2-associated athanogene 3
gene_37086	43.0494	17.8593	-1.26932	0.00045	0.0240944	0.7063	408.297	2.02e-132	RecName: Full=Beta-amylase 3, chloroplastic; AltName: Full=1,4-alpha-D-glucan maltohydrolase; AltName: Full=Beta-amylase 8; AltName: Full=Chloroplast beta-amylase; Short=CT-BMY; Flags: Precursor
gene_5015	27.7155	8.1219	-1.7708	5e-05	0.00510444	0.6196	232.261	0	RecName: Full=Beta-amylase; AltName: Full=1,4-alpha-D-glucan maltohydrolase
gene_13727	19.0293	8.05428	-1.2404	0.0003	0.0183028	0.5902	258.07	2.97e-85	RecName: Full=Beta-galactosidase 2; Short=Lactase 2; Flags: Precursor
gene_12656	8.28756	1.15072	-2.84841	5e-05	0.00510444	0.7857	197.593	3.38e-80	RecName: Full=Beta-galactosidase; AltName: Full=Acid beta-galactosidase; Short=Lactase; AltName: Full=Exo-(1--&gt;4)-beta-D-galactanase; Flags: Precursor
gene_3657	4.77777	1.81747	-1.39441	0.0009	0.0376215	0.8036	199.904	2.12e-95	RecName: Full=Beta-galactosidase; AltName: Full=Acid beta-galactosidase; Short=Lactase; AltName: Full=Exo-(1--&gt;4)-beta-D-galactanase; Flags: Precursor
gene_26360	10.8153	3.71593	-1.54127	5e-05	0.00510444	0.3421	76.2554	3.35e-12	RecName: Full=Beta-glucosidase BoGH3B; AltName: Full=Glycosyl hydrolase family protein 3B; Short=BoGH3B; Flags: Precursor
gene_84907	42.6602	15.203	-1.48853	0.0001	0.0086516	0.4746	55.8398	1e-12	RecName: Full=Beta-glucosidase BoGH3B; AltName: Full=Glycosyl hydrolase family protein 3B; Short=BoGH3B; Flags: Precursor
gene_32062	44.1416	9.00162	-2.29388	5e-05	0.00510444	0.646	157.918	7.18e-39	RecName: Full=BTB/POZ and TAZ domain-containing protein 1; AltName: Full=BTB and TAZ domain protein 1
gene_55572	6.20651	2.07199	-1.58277	0.00055	0.0276747	0.561	373.244	3.15e-113	RecName: Full=BTB/POZ domain-containing protein At3g19850
gene_34287	2.19197	0.460094	-2.25223	0.0006	0.0294173	0.4933	323.168	1.57e-96	RecName: Full=BTB/POZ domain-containing protein At3g22104
gene_81639	37.1456	16.1045	-1.20572	0.00095	0.0385539	0.6763	300.056	1.83e-156	RecName: Full=BTB/POZ domain-containing protein At5g67385
gene_36404	5.56995	0.498129	-3.48307	0.0002	0.0140061	0.514	104.375	1e-24	RecName: Full=Calcium-binding protein PBP1; AltName: Full=KIC-related protein 2; AltName: Full=PINOID-binding protein 1
gene_15943	112.655	29.116	-1.95203	0.0001	0.0086516	0.7753	299.286	4.33e-86	RecName: Full=Calcium-dependent protein kinase 29
gene_5231	150.621	32.451	-2.21459	5e-05	0.00510444	0.5338	127.487	1.27e-34	RecName: Full=Calvin cycle protein CP12-2, chloroplastic; AltName: Full=CP12 domain-containing protein 2; AltName: Full=Chloroplast protein 12-2; Flags: Precursor
gene_33088	621.968	19.8583	-4.96903	0.00015	0.0116599	0.9792	97.8265	2.51e-57	RecName: Full=Carbonic anhydrase, chloroplastic; AltName: Full=Carbonate dehydratase; Flags: Precursor [Nicotiana tabacum]
gene_77187	763.557	44.0982	-4.11394	5e-05	0.00510444	0.637	162.155	3.48e-61	RecName: Full=Carbonic anhydrase, chloroplastic; AltName: Full=Carbonate dehydratase; Flags: Precursor [Nicotiana tabacum]
gene_31732	27.9737	12.071	-1.21252	0.00135	0.0478173	0.4815	164.851	2.68e-44	RecName: Full=Carboxylesterase 1; Short=AeCXE1
gene_82966	2.52924	0.812074	-1.63902	0.00095	0.0385539	0.9184	194.512	9.73e-107	RecName: Full=CDPK-related kinase 5; Short=AtCRK5; AltName: Full=Calcium/calmodulin-dependent protein kinase 1
gene_49351	22.4615	6.88827	-1.70524	5e-05	0.00510444	0.7845	378.637	0	RecName: Full=Cellulose synthase A catalytic subunit 2 [UDP-forming]; Short=AtCesA2; Short=Ath-A
gene_79765	6.39581	1.83647	-1.80019	0.0003	0.0183028	0.9316	234.572	5.83e-130	RecName: Full=Cellulose synthase A catalytic subunit 2 [UDP-forming]; Short=AtCesA2; Short=Ath-A
gene_79773	24.6819	5.07448	-2.28212	5e-05	0.00510444	0.8394	320.857	9.4e-92	RecName: Full=Cellulose synthase A catalytic subunit 6 [UDP-forming]; Short=AtCesA6; AltName: Full=AraxCelA; AltName: Full=Isoxaben-resistant protein 2; AltName: Full=Protein PROCUSTE 1; AltName: Full=Protein QUILL
gene_25000	23.9555	7.07001	-1.76057	5e-05	0.00510444	0.8228	135.961	6.48e-63	RecName: Full=Chaperonin 60 subunit beta 4, chloroplastic; Short=CPN-60 beta 4; Flags: Precursor
gene_68189	74.1852	24.4599	-1.60071	0.0001	0.0086516	0.9415	332.798	4.78e-110	RecName: Full=Chlorophyll a-b binding protein 13, chloroplastic; AltName: Full=LHCII type III CAB-13; Flags: Precursor
gene_86829	336.649	90.0652	-1.9022	5e-05	0.00510444	0.9593	339.732	1.12e-109	RecName: Full=Chlorophyll a-b binding protein 13, chloroplastic; AltName: Full=LHCII type III CAB-13; Flags: Precursor
gene_36479	28.9081	10.014	-1.52946	5e-05	0.00510444	1	540.806	0	RecName: Full=Chlorophyll a-b binding protein 16, chloroplastic; AltName: Full=LHCII type I CAB-16; Short=LHCP; Flags: Precursor [Nicotiana tabacum]
gene_31816	5.23229	0.638071	-3.03565	0.00135	0.0478173	0.8741	265.388	2.7e-79	RecName: Full=Chlorophyll a-b binding protein 4, chloroplastic; AltName: Full=LHCI type III CAB-4; Flags: Precursor
gene_36274	21.9924	9.08005	-1.27623	0.00045	0.0240944	0.3274	78.5666	1.38e-14	RecName: Full=Chlorophyll a-b binding protein 4, chloroplastic; AltName: Full=LHCI type III CAB-4; Flags: Precursor
gene_6273	101.649	17.8228	-2.51179	5e-05	0.00510444	0.9091	214.542	8.69e-61	RecName: Full=Chlorophyll a-b binding protein 4, chloroplastic; AltName: Full=LHCI type III CAB-4; Flags: Precursor
gene_64021	62.1966	11.3182	-2.4582	5e-05	0.00510444	0.9	266.159	2.17e-80	RecName: Full=Chlorophyll a-b binding protein 4, chloroplastic; AltName: Full=LHCI type III CAB-4; Flags: Precursor
gene_40932	207.54	48.7821	-2.08897	5e-05	0.00510444	0.9769	437.573	1.17e-150	RecName: Full=Chlorophyll a-b binding protein 4, chloroplastic; AltName: Full=LHCII type I CAB-4; Short=LHCP; Flags: Precursor
gene_36471	45.0448	11.0214	-2.03105	5e-05	0.00510444	0.9846	517.694	6.48e-177	RecName: Full=Chlorophyll a-b binding protein 40, chloroplastic; AltName: Full=LHCII type I CAB-40; Short=LHCP; Flags: Precursor [Nicotiana tabacum]
gene_16937	7.56954	2.3878	-1.66452	0.0007	0.0326146	0.9802	510.375	4.54e-180	RecName: Full=Chlorophyll a-b binding protein 50, chloroplastic; AltName: Full=LHCII type I CAB-50; Short=LHCP; Flags: Precursor [Nicotiana tabacum]
gene_51023	21.7511	6.95609	-1.64474	0.0002	0.0140061	0.9804	514.227	1.39e-180	RecName: Full=Chlorophyll a-b binding protein 50, chloroplastic; AltName: Full=LHCII type I CAB-50; Short=LHCP; Flags: Precursor [Nicotiana tabacum]
gene_45134	726.583	231.066	-1.65282	5e-05	0.00510444	0.9691	193.741	1.89e-56	RecName: Full=Chlorophyll a-b binding protein 6A, chloroplastic; AltName: Full=LHCI type I CAB-6A; AltName: Full=Light-harvesting complex I 26 kDa protein; Flags: Precursor
gene_60680	509.938	165.651	-1.62217	0.00015	0.0116599	0.8509	171.785	4.25e-47	RecName: Full=Chlorophyll a-b binding protein 6A, chloroplastic; AltName: Full=LHCI type I CAB-6A; AltName: Full=Light-harvesting complex I 26 kDa protein; Flags: Precursor
gene_66077	389.307	148.072	-1.39461	0.0003	0.0183028	0.9691	193.741	1.02e-54	RecName: Full=Chlorophyll a-b binding protein 6A, chloroplastic; AltName: Full=LHCI type I CAB-6A; AltName: Full=Light-harvesting complex I 26 kDa protein; Flags: Precursor
gene_3160	530.07	171.641	-1.62679	0.00115	0.0438068	0.9653	354.369	1.45e-106	RecName: Full=Chlorophyll a-b binding protein 7, chloroplastic; AltName: Full=LHCI type II CAB-7; Flags: Precursor
gene_221	443.374	127.865	-1.7939	0.0001	0.0086516	0.9412	342.813	1.05e-109	RecName: Full=Chlorophyll a-b binding protein 8, chloroplastic; AltName: Full=LHCI type III CAB-8; Flags: Precursor
gene_41973	33.7435	6.25978	-2.43043	5e-05	0.00510444	0.956	358.221	1.79e-110	RecName: Full=Chlorophyll a-b binding protein CP24 10A, chloroplastic; Short=CAB-10A; Short=LHCP; Flags: Precursor
gene_6971	59.0247	13.3612	-2.14326	5e-05	0.00510444	0.967	362.073	4.13e-110	RecName: Full=Chlorophyll a-b binding protein CP24 10A, chloroplastic; Short=CAB-10A; Short=LHCP; Flags: Precursor
gene_70874	534.17	151.174	-1.82109	5e-05	0.00510444	0.9302	166.007	8.1e-44	RecName: Full=Chlorophyll a-b binding protein CP26, chloroplastic; AltName: Full=LHCB5; AltName: Full=LHCIIc; AltName: Full=Light-harvesting complex II protein 5; Flags: Precursor
gene_6266	217.607	46.2742	-2.23344	5e-05	0.00510444	0.75	103.99	5.35e-25	RecName: Full=Chlorophyll a-b binding protein P4, chloroplastic; AltName: Full=LHCI type III CAB-P4; Flags: Precursor [Pisum sativum]
gene_63117	245.885	111.373	-1.14259	0.0009	0.0376215	0.9355	75.485	5.59e-17	RecName: Full=Chlorophyll a-b binding protein, chloroplastic; AltName: Full=LHCI type II CAB; Flags: Precursor [Petunia x hybrida]
gene_63810	86.0499	22.8906	-1.91042	5e-05	0.00510444	0.6763	244.202	5.42e-72	RecName: Full=Chlorophyll a-b binding protein, chloroplastic; AltName: Full=LHCI type II CAB; Flags: Precursor [Petunia x hybrida]
gene_62811	84.6562	30.3818	-1.47841	5e-05	0.00510444	0.7009	166.007	1.76e-42	RecName: Full=Chloroplast stem-loop binding protein of 41 kDa a, chloroplastic; Short=CSP41-a; Flags: Precursor
gene_13094	76.7301	21.664	-1.82449	5e-05	0.00510444	0.8395	150.984	2.44e-37	RecName: Full=Chloroplast stem-loop binding protein of 41 kDa b, chloroplastic; Short=CSP41-b; AltName: Full=Heteroglycan-interacting protein 1.3; AltName: Full=Protein CHLOROPLAST RNA BINDING; AltName: Full=Protein Gb5f; Flags: Precursor
gene_3117	16.3842	1.80637	-3.18114	5e-05	0.00510444	0.5076	462.996	1.63e-145	RecName: Full=Crocetin glucosyltransferase, chloroplastic; AltName: Full=UDP-glucose glucosyltransferase 1; Short=GjUGT1; AltName: Full=UDP-glycosyltransferase 75L6; Flags: Precursor [Gardenia jasminoides]
gene_51625	15.0082	3.59368	-2.06222	0.00045	0.0240944	0.3933	299.286	4.01e-93	RecName: Full=Cyanidin-3-O-glucoside 2-O-glucuronosyltransferase; Short=BpUGAT; AltName: Full=UDP-glucuronic acid:anthocyanin glucuronosyltransferase [Bellis perennis]
gene_7595	5.38908	1.61499	-1.73851	0.00015	0.0116599	0.7612	107.457	3.19e-23	RecName: Full=Cyclin-D1-1; AltName: Full=Cyclin-delta-1; Short=Cyclin-d1; AltName: Full=G1/S-specific cyclin-D1-1; Short=CycD1;1
gene_66759	8.0944	2.40181	-1.75281	0.0003	0.0183028	0.5655	157.532	6.9e-40	RecName: Full=Cyclin-D3-1; AltName: Full=Cyclin-delta-3; Short=Cyclin-d3; AltName: Full=G1/S-specific cyclin-D3-1; Short=CycD3;1
gene_34644	8.59589	0.76579	-3.48863	0.00065	0.0310728	0.6934	194.512	4.81e-57	RecName: Full=Cyclin-U2-2; Short=CycU2;2; AltName: Full=Cyclin-P3.2; Short=CycP3;2
gene_29311	5.31358	2.13885	-1.31285	0.0008	0.0351694	0.6447	118.242	1.23e-45	RecName: Full=Cysteine proteinase COT44; Flags: Precursor, partial [Brassica napus]
gene_15030	19.7922	4.33839	-2.1897	0.0001	0.0086516	0.4915	176.022	1.27e-49	RecName: Full=Cytochrome b561 and DOMON domain-containing protein At3g25290; AltName: Full=Protein b561A.tha3; Flags: Precursor
gene_85765	4.35082	1.54879	-1.49015	0.0012	0.0447831	0.59	636.336	0	RecName: Full=Cytochrome P450 710A1; AltName: Full=C-22 sterol desaturase
gene_77316	9.22111	1.76962	-2.3815	0.00015	0.0116599	0.834	394.815	0	RecName: Full=Cytochrome P450 77A1; AltName: Full=CYPLXXVIIA1; AltName: Full=Cytochrome P-450EG6, partial [Solanum melongena]
gene_79086	18.3112	6.87202	-1.41392	0.00015	0.0116599	0.7656	801.201	0	RecName: Full=Cytochrome P450 77A1; AltName: Full=CYPLXXVIIA1; AltName: Full=Cytochrome P-450EG6, partial [Solanum melongena]
gene_84676	9.51911	1.18003	-3.012	5e-05	0.00510444	0.8554	406.371	2.18e-132	RecName: Full=Cytochrome P450 77A1; AltName: Full=CYPLXXVIIA1; AltName: Full=Cytochrome P-450EG6, partial [Solanum melongena]
gene_9082	11.8177	2.5517	-2.21142	5e-05	0.00510444	0.5945	320.472	7.1e-96	RecName: Full=Cytochrome P450 78A6; AltName: Full=Protein ENHANCER OF DA1-1
gene_2695	13.4843	2.92245	-2.20603	5e-05	0.00510444	0.5604	248.825	8.5e-71	RecName: Full=Cytochrome P450 82C4
gene_36311	15.0328	6.25569	-1.26487	0.00135	0.0478173	0.5411	242.662	2.43e-68	RecName: Full=Cytochrome P450 82C4
gene_72767	11.8171	3.51278	-1.75019	0.00015	0.0116599	0.7578	795.423	0	RecName: Full=Cytochrome P450 86A2; AltName: Full=Protein ABERRANT INDUCTION OF TYPE THREE 1
gene_83661	16.5739	5.68387	-1.54397	0.00015	0.0116599	0.7261	799.275	0	RecName: Full=Cytochrome P450 86A2; AltName: Full=Protein ABERRANT INDUCTION OF TYPE THREE 1
gene_15572	25.7925	7.36108	-1.80896	0.0001	0.0086516	0.3621	112.464	2.73e-24	RecName: Full=Cytochrome P450 87A3
gene_82657	10.9463	3.02069	-1.85749	0.00015	0.0116599	0.6527	211.46	5.15e-56	RecName: Full=Cytokinin dehydrogenase 5; AltName: Full=Cytokinin oxidase 5; Short=AtCKX5; Short=AtCKX6; Short=CKO5; Flags: Precursor
gene_43970	34.0915	14.1699	-1.26658	0.00025	0.0161533	0.479	100.138	1.58e-21	RecName: Full=Cytokinin riboside 5&apos;-monophosphate phosphoribohydrolase LOG1; AltName: Full=Protein LONELY GUY 1
gene_33885	24.7519	9.09614	-1.44421	0.00125	0.0458666	0.9444	70.8626	2.25e-14	RecName: Full=Defensin J1-2; Flags: Precursor [Capsicum annuum]
gene_27358	102.107	23.206	-2.13752	5e-05	0.00510444	0.7258	97.0561	1.22e-23	RecName: Full=Defensin-like protein; AltName: Full=Gamma-thionin homolog PPT; Flags: Precursor [Petunia integrifolia]
gene_20883	12.6722	5.04186	-1.32963	0.0006	0.0294173	0.6659	664.84	0	RecName: Full=Delta(8)-fatty-acid desaturase 2; AltName: Full=Delta(8)-sphingolipid desaturase 2; AltName: Full=Sphingoid long-chain base desaturase 2; Short=Sphingoid LCB desaturase 2
gene_78487	33.0613	14.5154	-1.18756	0.00095	0.0385539	0.9615	61.6178	3.03e-29	RecName: Full=Delta-aminolevulinic acid dehydratase 1, chloroplastic; Short=ALADH1; AltName: Full=Porphobilinogen synthase; Flags: Precursor
gene_14557	19.7908	4.93495	-2.00373	5e-05	0.00510444	0.5983	131.339	1.7e-29	RecName: Full=Dihydrolipoyl dehydrogenase 1, chloroplastic; Short=ptLPD1; AltName: Full=Dihydrolipoamide dehydrogenase 1; AltName: Full=Protein LIPOAMIDE DEHYDROGENASE 1; AltName: Full=Pyruvate dehydrogenase complex E3 subunit 1; Short=E3-1; Short=PDC-E3 1; Flags: Precursor
gene_85210	12.9532	3.92554	-1.72234	5e-05	0.00510444	0.5286	187.963	8.77e-48	RecName: Full=Dihydrolipoyl dehydrogenase 1, chloroplastic; Short=ptLPD1; AltName: Full=Dihydrolipoamide dehydrogenase 1; AltName: Full=Protein LIPOAMIDE DEHYDROGENASE 1; AltName: Full=Pyruvate dehydrogenase complex E3 subunit 1; Short=E3-1; Short=PDC-E3 1; Flags: Precursor
gene_37903	19.4589	5.27413	-1.88343	0.00025	0.0161533	0.6341	224.557	5.63e-71	RecName: Full=Dirigent protein 19; Short=AtDIR19; Flags: Precursor
gene_41906	16.045	6.87858	-1.22194	0.00115	0.0438068	0.7408	616.69	0	RecName: Full=Divinyl chlorophyllide a 8-vinyl-reductase, chloroplastic; Flags: Precursor [Cucumis sativus]
gene_23319	16.4566	5.40927	-1.60516	0.00115	0.0438068	0.4198	69.707	1.65e-12	RecName: Full=E3 ubiquitin-protein ligase RING1-like; AltName: Full=RING finger protein 1
gene_27711	37.353	12.843	-1.54024	5e-05	0.00510444	0.5439	67.0106	9.12e-11	RecName: Full=Elongation factor P; Short=EF-P
gene_23997	20.2406	1.94127	-3.38218	5e-05	0.00510444	0.5868	103.219	3.36e-24	RecName: Full=Ethylene-responsive transcription factor ERF003
gene_86472	10.0179	2.24147	-2.16006	0.0006	0.0294173	0.4976	117.087	6.88e-29	RecName: Full=Ethylene-responsive transcription factor ERF012
gene_26163	25.4608	8.11465	-1.64968	0.0001	0.0086516	0.4587	192.586	1.3e-54	RecName: Full=Ethylene-responsive transcription factor ERF061
gene_67300	17.9068	6.62302	-1.43495	0.00135	0.0478173	0.42	99.7525	7.49e-23	RecName: Full=Ethylene-responsive transcription factor ERF109
gene_63626	9.49651	2.94029	-1.69144	0.0003	0.0183028	0.8889	92.0485	9.49e-19	RecName: Full=Ethylene-responsive transcription factor-like protein At4g13040
gene_72932	4.46586	1.31894	-1.75956	0.00045	0.0240944	0.3282	244.973	1.81e-69	RecName: Full=Exocyst complex component EXO70A1; Short=AtExo70a1; AltName: Full=Exocyst subunit Exo70 family protein A1
gene_26175	21.2838	3.46055	-2.62068	5e-05	0.00510444	0.6649	196.823	1.08e-55	RecName: Full=Expansin-A1; Short=AtEXPA1; AltName: Full=Alpha-expansin-1; Short=At-EXP1; Short=AtEx1; AltName: Full=Ath-ExpAlpha-1.2; Flags: Precursor
gene_32418	10.5674	1.81294	-2.54322	5e-05	0.00510444	0.8962	177.948	2.11e-49	RecName: Full=Expansin-A1; Short=AtEXPA1; AltName: Full=Alpha-expansin-1; Short=At-EXP1; Short=AtEx1; AltName: Full=Ath-ExpAlpha-1.2; Flags: Precursor
gene_4468	33.8918	13.9565	-1.28	0.0013	0.0469144	0.7934	597.816	0	RecName: Full=Fasciclin-like arabinogalactan protein 17; Flags: Precursor
gene_29965	40.3574	6.77626	-2.57427	5e-05	0.00510444	0.6548	412.149	2.49e-138	RecName: Full=Fasciclin-like arabinogalactan protein 2; Flags: Precursor
gene_8204	12.2502	2.76709	-2.14636	5e-05	0.00510444	0.6516	410.609	8.86e-138	RecName: Full=Fasciclin-like arabinogalactan protein 2; Flags: Precursor
gene_66677	17.5723	3.29477	-2.41505	5e-05	0.00510444	0.5211	199.519	5.98e-59	RecName: Full=Fasciclin-like arabinogalactan protein 9; Flags: Precursor
gene_51129	28.7423	7.83254	-1.87562	5e-05	0.00510444	0.5679	101.293	1.38e-21	RecName: Full=F-box protein SKIP3; AltName: Full=F-box protein PP2-B9; AltName: Full=Protein PHLOEM PROTEIN 2-LIKE B9; AltName: Full=SKP1-interacting partner 3
gene_13718	18.2522	6.59466	-1.4687	0.0008	0.0351694	0.4737	92.8189	4.67e-22	RecName: Full=Ferredoxin, root R-B2 [Raphanus sativus]
gene_1657	5.09964	2.04268	-1.31993	0.0014	0.0488723	0.7376	392.119	6.49e-114	RecName: Full=Formin-like protein 1; Short=AtFH1; Short=AtFORMIN-8; Flags: Precursor
gene_19772	12.8371	4.30202	-1.57724	5e-05	0.00510444	0.7613	350.903	6.1e-111	RecName: Full=Fructose-1,6-bisphosphatase, chloroplastic; Short=FBPase; AltName: Full=D-fructose-1,6-bisphosphate 1-phosphohydrolase; Flags: Precursor
gene_68248	3.734	0.982803	-1.92575	0.0005	0.0259548	0.7134	469.159	1.48e-154	RecName: Full=Fructose-1,6-bisphosphatase, chloroplastic; Short=FBPase; AltName: Full=D-fructose-1,6-bisphosphate 1-phosphohydrolase; Flags: Precursor
gene_24920	60.4031	17.1126	-1.81956	5e-05	0.00510444	0.5546	116.701	3.08e-49	RecName: Full=Fructose-1,6-bisphosphatase, cytosolic; Short=FBPase; AltName: Full=CY-F1; AltName: Full=D-fructose-1,6-bisphosphate 1-phosphohydrolase
gene_71486	52.8474	20.7807	-1.34659	0.0003	0.0183028	0.5546	116.701	3.17e-49	RecName: Full=Fructose-1,6-bisphosphatase, cytosolic; Short=FBPase; AltName: Full=CY-F1; AltName: Full=D-fructose-1,6-bisphosphate 1-phosphohydrolase
gene_41883	65.8401	17.383	-1.92129	5e-05	0.00510444	0.8467	241.891	8.69e-68	RecName: Full=Fructose-bisphosphate aldolase, cytoplasmic isozyme 1 [Pisum sativum]
gene_68246	73.6984	20.4204	-1.85162	5e-05	0.00510444	0.9077	246.899	1.6e-69	RecName: Full=Fructose-bisphosphate aldolase, cytoplasmic isozyme 1 [Pisum sativum]
gene_43401	16.5482	2.88403	-2.52052	5e-05	0.00510444	0.7412	141.354	1.47e-34	RecName: Full=GATA transcription factor 8
gene_45135	16.1874	3.30348	-2.29282	5e-05	0.00510444	0.8472	142.124	9.01e-35	RecName: Full=GATA transcription factor 8
gene_70920	14.3928	5.03139	-1.51632	0.0005	0.0259548	0.6739	142.124	5.34e-35	RecName: Full=GATA transcription factor 8
gene_32768	109.485	35.1522	-1.63905	5e-05	0.00510444	0.4527	157.147	5.01e-40	RecName: Full=GDSL esterase/lipase APG; AltName: Full=Extracellular lipase APG; Flags: Precursor
gene_33860	106.202	41.8378	-1.34393	0.00135	0.0478173	0.6495	139.813	4.93e-34	RecName: Full=GDSL esterase/lipase APG; AltName: Full=Extracellular lipase APG; Flags: Precursor
gene_42809	7.68305	1.72541	-2.15474	0.0002	0.0140061	0.4496	297.36	1.45e-93	RecName: Full=GDSL esterase/lipase At1g28590; AltName: Full=Extracellular lipase At1g28590; Flags: Precursor
gene_42286	12.32	4.02788	-1.61292	0.001	0.0400873	0.5569	196.823	4.45e-53	RecName: Full=GDSL esterase/lipase At2g04570; AltName: Full=Extracellular lipase At2g04570; Flags: Precursor
gene_19299	12.8745	4.81679	-1.41837	0.00065	0.0310728	0.4076	194.512	2.14e-52	RecName: Full=GDSL esterase/lipase At3g26430; AltName: Full=Extracellular lipase At3g26430; Flags: Precursor
gene_84766	14.7607	5.17594	-1.51187	0.0003	0.0183028	0.5545	231.876	1.15e-66	RecName: Full=GDSL esterase/lipase At3g48460; AltName: Full=Extracellular lipase At3g48460; Flags: Precursor
gene_1413	3.59329	0.768665	-2.22488	0.0009	0.0376215	0.5059	333.569	1.02e-106	RecName: Full=GDSL esterase/lipase At4g10955
gene_71349	38.4353	14.3237	-1.42403	0.0009	0.0376215	0.5655	187.963	9.09e-51	RecName: Full=GDSL esterase/lipase At4g26790; AltName: Full=Extracellular lipase At4g26790; Flags: Precursor
gene_39486	17.4289	4.33599	-2.00705	5e-05	0.00510444	0.4105	161.384	7.45e-42	RecName: Full=GDSL esterase/lipase At5g03980; AltName: Full=Extracellular lipase At5g03980; Flags: Precursor
gene_22525	22.564	3.48162	-2.69619	5e-05	0.00510444	0.3913	121.709	4.16e-28	RecName: Full=GDSL esterase/lipase At5g45950; AltName: Full=Extracellular lipase At5g45950; Flags: Precursor
gene_43320	10.0304	2.08511	-2.26619	5e-05	0.00510444	0.6552	87.0409	1.07e-16	RecName: Full=GDSL esterase/lipase At5g45960; AltName: Full=Extracellular lipase At5g45960; Flags: Precursor
gene_22502	7.01456	0	#NAME?	5e-05	0.00510444	0.7867	136.732	1.37e-32	RecName: Full=GDSL esterase/lipase LTL1; AltName: Full=Extracellular lipase LTL1; AltName: Full=Lithium-tolerant lipase 1; Short=AtLTL1; Short=Li-tolerant lipase 1; Flags: Precursor
gene_22533	2.19403	0	#NAME?	5e-05	0.00510444	0.6923	139.428	1.9e-33	RecName: Full=GDSL esterase/lipase LTL1; AltName: Full=Extracellular lipase LTL1; AltName: Full=Lithium-tolerant lipase 1; Short=AtLTL1; Short=Li-tolerant lipase 1; Flags: Precursor
gene_67901	17.7746	3.29115	-2.43315	0.0002	0.0140061	0.65	132.88	5.27e-34	RecName: Full=GEM-like protein 4
gene_84159	27.7596	3.17327	-3.12894	5e-05	0.00510444	0.5663	194.512	1.44e-53	RecName: Full=Gibberellin 20 oxidase 1; AltName: Full=GA 20-oxidase 1; Short=AtGA20ox1; AltName: Full=Gibberellin C-20 oxidase 1
gene_34402	8.79462	1.99846	-2.13773	0.00065	0.0310728	0.5294	197.978	7.28e-55	RecName: Full=Gibberellin 20 oxidase 2; AltName: Full=GA 20-oxidase 2; AltName: Full=Gibberellin C-20 oxidase 2
gene_58689	7.51304	1.57188	-2.25691	0.0011	0.0427168	0.6934	300.442	8.7e-94	RecName: Full=Gibberellin 3-beta-dioxygenase 1; AltName: Full=GA 3-oxidase 1; AltName: Full=Gibberellin 3 beta-hydroxylase 1 [Pisum sativum]
gene_67017	6.74066	0.873681	-2.94771	0.0005	0.0259548	0.7049	66.2402	2.31e-11	RecName: Full=Gibberellin-regulated protein 9; AltName: Full=GAST1 protein homolog 9; Flags: Precursor
gene_64301	59.233	22.927	-1.36935	0.0009	0.0376215	0.7241	171.785	1.97e-54	RecName: Full=Glucose-1-phosphate adenylyltransferase large subunit 3, chloroplastic/amyloplastic; AltName: Full=ADP-glucose pyrophosphorylase; AltName: Full=ADP-glucose synthase; AltName: Full=AGPase S; AltName: Full=Alpha-D-glucose-1-phosphate adenyl transferase; Flags: Precursor
gene_14315	17.8441	4.73381	-1.91437	0.0002	0.0140061	0.8718	137.117	2.18e-90	RecName: Full=Glucose-6-phosphate/phosphate translocator 2, chloroplastic; Flags: Precursor
gene_35006	121.391	36.0324	-1.7523	0.0008	0.0351694	0.8974	142.895	2.9e-118	RecName: Full=Glucose-6-phosphate/phosphate translocator 2, chloroplastic; Flags: Precursor
gene_81265	57.5004	6.16174	-3.22216	5e-05	0.00510444	0.9573	192.586	2.93e-53	RecName: Full=Glyceraldehyde-3-phosphate dehydrogenase B, chloroplastic; AltName: Full=NADP-dependent glyceraldehydephosphate dehydrogenase subunit B; Flags: Precursor, partial [Nicotiana tabacum]
gene_81193	73.5501	19.7717	-1.89529	5e-05	0.00510444	0.8392	475.322	4.82e-155	RecName: Full=Glycerol-3-phosphate 2-O-acyltransferase 6; Short=AtGPAT6; AltName: Full=Glycerol-3-phosphate acyltransferase 6
gene_10315	114.182	34.0706	-1.74473	5e-05	0.00510444	0.8103	100.138	1.75e-38	RecName: Full=Glycine cleavage system H protein, mitochondrial; Flags: Precursor
gene_70868	202.417	67.2864	-1.58895	5e-05	0.00510444	0.7966	83.1889	4.9e-33	RecName: Full=Glycine cleavage system H protein, mitochondrial; Flags: Precursor
gene_11968	8.73082	3.23523	-1.43225	0.0009	0.0376215	0.6514	136.732	1.58e-32	RecName: Full=Glyoxylate/succinic semialdehyde reductase 2, chloroplastic; Short=AtGLYR2; Short=AtGR2; Short=SSA reductase 2; Flags: Precursor
gene_84877	2.61635	0.677373	-1.94953	0.00145	0.0499348	0.8594	125.176	2.01e-28	RecName: Full=Growth-regulating factor 1; Short=AtGRF1; AltName: Full=Transcription activator GRF1
gene_79978	2.06571	0.6386	-1.69365	0.00115	0.0438068	0.5929	889.797	0	RecName: Full=G-type lectin S-receptor-like serine/threonine-protein kinase SD2-2; AltName: Full=Receptor-like kinase 4; AltName: Full=S-domain-2 (SD2) receptor kinase 2; Short=SD2-2; Flags: Precursor
gene_6517	28.5664	12.3843	-1.20581	0.00075	0.0338458	0.8438	120.553	1.63e-27	RecName: Full=Haloacid dehalogenase-like hydrolase domain-containing protein At4g39970; Flags: Precursor
gene_42138	168.981	65.3935	-1.36964	0.00025	0.0161533	0.3309	66.6254	2.05e-11	RecName: Full=Heme-binding protein 2; AltName: Full=Placental protein 23; Short=PP23; AltName: Full=Protein SOUL
gene_32465	17.7759	4.52444	-1.97411	0.00015	0.0116599	0.562	159.844	5.45e-63	RecName: Full=Heparanase-like protein 3; Flags: Precursor
gene_21221	3.88156	0.827274	-2.2302	0.0001	0.0086516	0.5992	275.789	7.18e-74	RecName: Full=Histidine kinase 4; AltName: Full=Arabidopsis histidine kinase 4; Short=AtHK4; AltName: Full=Cytokinin receptor CYTOKININ RESPONSE 1; Short=AtCRE1; Short=Cytokinin receptor CRE1; AltName: Full=Phosphoprotein phosphatase AHK4; AltName: Full=Protein AUTHENTIC HIS-KINASE 4; AltName: Full=Protein ROOT AS IN WOL 1; AltName: Full=Protein WOODEN LEG
gene_9283	4.93275	1.63076	-1.59685	0.0003	0.0183028	0.6723	170.629	1.87e-50	RecName: Full=Homeobox protein ATH1
gene_59538	31.0029	11.6771	-1.40872	0.0002	0.0140061	0.6889	136.346	8.46e-34	RecName: Full=Homeobox-leucine zipper protein ATHB-5; AltName: Full=HD-ZIP protein ATHB-5; AltName: Full=Homeodomain transcription factor ATHB-5
gene_37201	5.45629	1.23126	-2.14779	0.0001	0.0086516	0.8871	119.398	1.7e-27	RecName: Full=Homeobox-leucine zipper protein HAT4; AltName: Full=HD-ZIP protein ATHB-2; AltName: Full=Homeodomain transcription factor ATHB-2; AltName: Full=Homeodomain-leucine zipper protein HAT4; Short=HD-ZIP protein 4
gene_73871	17.2224	7.68332	-1.16448	0.00125	0.0458666	0.6176	90.5077	1.44e-17	RecName: Full=Inositol-tetrakisphosphate 1-kinase 3; AltName: Full=Inositol 1,3,4-trisphosphate 5/6-kinase 3; Short=Inositol-triphosphate 5/6-kinase 3; Short=Ins(1,3,4)P(3) 5/6-kinase 3; Short=OsITP5/6K-3; Short=OsITPK3
gene_43665	15.8698	5.46852	-1.53706	0.0001	0.0086516	0.4446	322.398	8.22e-94	RecName: Full=Interactor of constitutive active ROPs 3; AltName: Full=ROP-interactive partner 5
gene_45047	9.2037	1.28501	-2.84043	5e-05	0.00510444	0.82	248.825	2.78e-69	RecName: Full=Internal alternative NAD(P)H-ubiquinone oxidoreductase A1, mitochondrial; AltName: Full=Internal alternative NADH dehydrogenase NDA1; AltName: Full=Internal non-phosphorylating NAD(P)H dehydrogenase 1; Short=StNDI1; AltName: Full=NADH:ubiquinone reductase (non-electrogenic) NDA1; Flags: Precursor
gene_46881	14.4622	3.05164	-2.24463	5e-05	0.00510444	0.8067	241.121	1.55e-66	RecName: Full=Internal alternative NAD(P)H-ubiquinone oxidoreductase A1, mitochondrial; AltName: Full=Internal alternative NADH dehydrogenase NDA1; AltName: Full=Internal non-phosphorylating NAD(P)H dehydrogenase 1; Short=StNDI1; AltName: Full=NADH:ubiquinone reductase (non-electrogenic) NDA1; Flags: Precursor
gene_81831	12.8203	4.33001	-1.56599	5e-05	0.00510444	0.5373	458.759	7.73e-144	RecName: Full=IRK-interacting protein
gene_16719	10.9331	3.45296	-1.66279	5e-05	0.00510444	0.7419	102.834	1.25e-33	RecName: Full=Isoamylase 1, chloroplastic; Short=AtISA1; Flags: Precursor
gene_1290	2.33961	0.637275	-1.87628	0.0002	0.0140061	0.6757	153.295	5.28e-36	RecName: Full=Kinesin-like protein NACK2; AltName: Full=NPK1-activating kinesin 2 [Nicotiana tabacum]
gene_24315	1.52135	0.416023	-1.87062	0.00045	0.0240944	0.5419	1311.21	0	RecName: Full=Late blight resistance protein R1-A; Short=Protein R1 [Solanum demissum]
gene_32170	45.9331	12.6506	-1.86033	5e-05	0.00510444	0.9455	112.079	3.43e-46	RecName: Full=LIM domain-containing protein WLIM1; AltName: Full=Widely-expressed LIM protein 1; Short=AtWLIM1
gene_8998	3.7985	1.22295	-1.63507	0.00035	0.0204567	0.2788	88.1965	1.86e-16	RecName: Full=LINE-1 retrotransposable element ORF2 protein; Short=ORF2p; Includes: RecName: Full=Reverse transcriptase; Includes: RecName: Full=Endonuclease
gene_9976	4.46841	0.764331	-2.54749	5e-05	0.00510444	0.6061	265.003	6.61e-72	RecName: Full=Linoleate 13S-lipoxygenase 2-1, chloroplastic; AltName: Full=Lipoxygenase 2-1; Flags: Precursor
gene_23352	5.43655	1.50404	-1.85385	0.0007	0.0326146	0.5052	239.58	7.64e-74	RecName: Full=LOB domain-containing protein 37; AltName: Full=ASYMMETRIC LEAVES 2-like protein 39; Short=AS2-like protein 39
gene_61101	19.4503	5.0705	-1.93959	5e-05	0.00510444	0.4965	226.098	1.18e-68	RecName: Full=LOB domain-containing protein 37; AltName: Full=ASYMMETRIC LEAVES 2-like protein 39; Short=AS2-like protein 39
gene_35911	18.4574	2.54972	-2.85579	5e-05	0.00510444	0.619	63.929	9.88e-38	RecName: Full=Long chain acyl-CoA synthetase 2; AltName: Full=Protein Botrytis resistant 1; AltName: Full=Protein LATERAL ROOT DEVELOPMENT 2
gene_41124	6.93398	1.55253	-2.15906	5e-05	0.00510444	0.622	159.073	1.97e-38	RecName: Full=Long chain acyl-CoA synthetase 2; AltName: Full=Protein Botrytis resistant 1; AltName: Full=Protein LATERAL ROOT DEVELOPMENT 2
gene_21712	7.08023	2.04251	-1.79345	0.0011	0.0427168	0.8592	130.183	5.06e-56	RecName: Full=Low-temperature-induced cysteine proteinase; Flags: Precursor
gene_35595	26.3563	8.63055	-1.61062	5e-05	0.00510444	0.6339	131.724	1.44e-72	RecName: Full=Lycopene epsilon cyclase, chloroplastic; Flags: Precursor
gene_45418	23.5185	8.7964	-1.41881	0.00035	0.0204567	0.8374	223.016	1.28e-62	RecName: Full=Magnesium protoporphyrin IX methyltransferase, chloroplastic; Flags: Precursor
gene_47686	23.4297	9.13498	-1.35887	0.0003	0.0183028	0.8015	224.172	4.85e-63	RecName: Full=Magnesium protoporphyrin IX methyltransferase, chloroplastic; Flags: Precursor
gene_13426	16.6192	3.61524	-2.20069	0.0005	0.0259548	0.7907	74.3294	1.45e-25	RecName: Full=Maltose excess protein 1, chloroplastic; AltName: Full=Root cap protein 1; Flags: Precursor
gene_45692	17.2432	5.66873	-1.60493	0.00015	0.0116599	0.7907	74.3294	2.13e-26	RecName: Full=Maltose excess protein 1, chloroplastic; AltName: Full=Root cap protein 1; Flags: Precursor
gene_13435	7.75974	1.49333	-2.37747	0.0001	0.0086516	0.6226	93.9745	7.05e-23	RecName: Full=Maltose excess protein 1-like, chloroplastic; Flags: Precursor
gene_42404	8.2351	1.30842	-2.65397	0.00025	0.0161533	0.4706	73.1738	7.19e-12	RecName: Full=Mannose/glucose-specific lectin, partial [Parkia platycephala]
gene_10453	11.4667	4.38344	-1.38732	0.0003	0.0183028	0.9948	920.228	0	RecName: Full=MAR-binding filament-like protein 1-1 [Nicotiana tabacum]
gene_83406	12.6177	4.54562	-1.4729	5e-05	0.00510444	0.9216	893.264	0	RecName: Full=MAR-binding filament-like protein 1-1 [Nicotiana tabacum]
gene_8716	20.3383	5.87765	-1.79088	0.0007	0.0326146	0.7183	107.457	2.56e-22	RecName: Full=Methionine S-methyltransferase; AltName: Full=AdoMet:Met S-methyltransferase [Wedelia biflora]
gene_13895	41.5136	12.7182	-1.70669	5e-05	0.00510444	0.5122	87.0409	4.51e-17	RecName: Full=Methylsterol monooxygenase 2-1; AltName: Full=Sterol 4-alpha-methyl-oxidase 2; Short=AtSMO2; AltName: Full=Sterol 4-alpha-methyl-oxidase 2-1
gene_21192	7.21947	1.44006	-2.32576	5e-05	0.00510444	0.4431	127.872	3.72e-30	RecName: Full=MLP-like protein 28
gene_31982	4.94654	0.896667	-2.46377	0.00095	0.0385539	0.6719	181.03	1.26e-49	RecName: Full=MOB kinase activator-like 1A; AltName: Full=Mob1 homolog 1A; AltName: Full=Mps one binder kinase activator-like 1A; AltName: Full=MsMob1-1; AltName: Full=MsMob1-2; AltName: Full=MsMob1-3; AltName: Full=MsMob1-A
gene_43902	10.6405	2.20609	-2.27	5e-05	0.00510444	0.3241	100.523	5.82e-21	RecName: Full=Myosin heavy chain kinase B; Short=MHCK-B
gene_75874	40.6648	7.40178	-2.45784	0.0001	0.0086516	0.3257	98.9821	2.4e-20	RecName: Full=Myosin heavy chain kinase B; Short=MHCK-B
gene_13756	5.3684	1.76359	-1.60598	0.00045	0.0240944	0.4478	148.673	1.66e-50	RecName: Full=Myosin-1; AltName: Full=AtATM1
gene_43777	9.77533	3.75849	-1.37899	0.00065	0.0310728	0.7414	90.1225	4.04e-25	RecName: Full=NAC domain-containing protein 86; AltName: Full=NAM-like protein; AltName: Full=No apical meristem-like protein
gene_74168	45.081	15.5649	-1.53422	5e-05	0.00510444	0.75	52.7582	4.09e-11	RecName: Full=NAD(P)H-quinone oxidoreductase subunit O, chloroplastic; AltName: Full=NAD(P)H dehydrogenase subunit O; Short=NDH subunit O; Short=NDH-O; AltName: Full=NADH-plastoquinone oxidoreductase subunit O; Flags: Precursor
gene_936	8.8651	3.28094	-1.43403	0.00095	0.0385539	0.6949	84.7297	6.44e-27	RecName: Full=Non-symbiotic hemoglobin 2; AltName: Full=Hb2; AltName: Full=SOLly GLB2
gene_10461	14.0654	5.94969	-1.24126	0.00085	0.036597	0.5506	133.65	5.23e-33	RecName: Full=Nucleoside diphosphate kinase 2, chloroplastic; AltName: Full=Nucleoside diphosphate kinase II; Short=NDK II; Short=NDP kinase II; Short=NDPK II; Flags: Precursor [Nicotiana tabacum]
gene_79002	12.0713	3.87396	-1.6397	0.0001	0.0086516	0.5189	104.375	5.54e-22	RecName: Full=Nudix hydrolase 8; Short=AtNUDT8
gene_73303	6.60109	1.41166	-2.22531	0.00085	0.036597	0.5415	203.756	1.7e-56	RecName: Full=Omega-3 fatty acid desaturase, endoplasmic reticulum [Nicotiana tabacum]
gene_2263	133.458	22.4671	-2.57049	5e-05	0.00510444	0.3355	162.925	9.01e-41	RecName: Full=Omega-hydroxypalmitate O-feruloyl transferase; AltName: Full=Omega-hydroxyacid hydroxycinnamoyltransferase; AltName: Full=Protein ALIPHATIC SUBERIN FERULOYL TRANSFERASE
gene_57467	50.049	11.8819	-2.07457	5e-05	0.00510444	0.3659	75.8702	2.45e-14	RecName: Full=Organ-specific protein S2 [Pisum sativum]
gene_12355	36.5139	15.3027	-1.25466	0.00115	0.0438068	0.9412	293.508	5.83e-86	RecName: Full=Oxygen-dependent coproporphyrinogen-III oxidase, chloroplastic; Short=Coprogen oxidase; Short=Coproporphyrinogenase; Flags: Precursor [Nicotiana tabacum]
gene_69054	28.4146	12.2657	-1.212	0.0009	0.0376215	0.893	272.707	1.21e-78	RecName: Full=Oxygen-dependent coproporphyrinogen-III oxidase, chloroplastic; Short=Coprogen oxidase; Short=Coproporphyrinogenase; Flags: Precursor [Nicotiana tabacum]
gene_11214	128.691	48.3665	-1.41184	0.00035	0.0204567	0.9563	360.147	1.42e-113	RecName: Full=Oxygen-evolving enhancer protein 1, chloroplastic; Short=OEE1; AltName: Full=33 kDa subunit of oxygen evolving system of photosystem II; AltName: Full=33 kDa thylakoid membrane protein; AltName: Full=OEC 33 kDa subunit; Flags: Precursor
gene_17577	292.382	84.8623	-1.78466	0.0001	0.0086516	0.9529	499.59	5.06e-169	RecName: Full=Oxygen-evolving enhancer protein 1, chloroplastic; Short=OEE1; AltName: Full=33 kDa subunit of oxygen evolving system of photosystem II; AltName: Full=33 kDa thylakoid membrane protein; AltName: Full=OEC 33 kDa subunit; Flags: Precursor
gene_78033	6.09141	1.91576	-1.66886	0.00095	0.0385539	0.9454	355.525	2.02e-109	RecName: Full=Oxygen-evolving enhancer protein 1, chloroplastic; Short=OEE1; AltName: Full=33 kDa subunit of oxygen evolving system of photosystem II; AltName: Full=33 kDa thylakoid membrane protein; AltName: Full=OEC 33 kDa subunit; Flags: Precursor
gene_35669	231.559	70.4299	-1.71712	5e-05	0.00510444	0.9437	142.51	2.25e-37	RecName: Full=Oxygen-evolving enhancer protein 2-1, chloroplastic; Short=OEE2; AltName: Full=23 kDa subunit of oxygen evolving system of photosystem II; AltName: Full=23 kDa thylakoid membrane protein; AltName: Full=OEC 23 kDa subunit; Flags: Precursor [Nicotiana tabacum]
gene_35670	378.734	84.1517	-2.17012	5e-05	0.00510444	0.9425	169.474	7.26e-48	RecName: Full=Oxygen-evolving enhancer protein 2-1, chloroplastic; Short=OEE2; AltName: Full=23 kDa subunit of oxygen evolving system of photosystem II; AltName: Full=23 kDa thylakoid membrane protein; AltName: Full=OEC 23 kDa subunit; Flags: Precursor [Nicotiana tabacum]
gene_9147	359.433	90.985	-1.98202	0.00015	0.0116599	0.9885	177.178	1.01e-46	RecName: Full=Oxygen-evolving enhancer protein 2-1, chloroplastic; Short=OEE2; AltName: Full=23 kDa subunit of oxygen evolving system of photosystem II; AltName: Full=23 kDa thylakoid membrane protein; AltName: Full=OEC 23 kDa subunit; Flags: Precursor [Nicotiana tabacum]
gene_69852	270.83	82.0967	-1.72199	5e-05	0.00510444	0.9885	179.874	1.21e-49	RecName: Full=Oxygen-evolving enhancer protein 2-2, chloroplastic; Short=OEE2; AltName: Full=23 kDa subunit of oxygen evolving system of photosystem II; AltName: Full=23 kDa thylakoid membrane protein; AltName: Full=OEC 23 kDa subunit; Flags: Precursor [Nicotiana tabacum]
gene_75034	301.796	93.5135	-1.69033	0.00025	0.0161533	0.9885	179.489	2.49e-48	RecName: Full=Oxygen-evolving enhancer protein 2-3, chloroplastic; Short=OEE2; AltName: Full=23 kDa subunit of oxygen evolving system of photosystem II; AltName: Full=23 kDa thylakoid membrane protein; AltName: Full=OEC 23 kDa subunit; Flags: Precursor [Nicotiana tabacum]
gene_32741	5.92895	1.12955	-2.39203	0.0004	0.0225472	0.6348	117.472	5.14e-68	RecName: Full=Palmitoyl-monogalactosyldiacylglycerol delta-7 desaturase, chloroplastic; AltName: Full=FAD5; AltName: Full=Monogalactosyldiacylglycerol-specific palmitic acid desaturase; Flags: Precursor
gene_82342	7.36439	2.49793	-1.55984	0.0007	0.0326146	0.5833	229.565	1.01e-77	RecName: Full=Palmitoyl-monogalactosyldiacylglycerol delta-7 desaturase, chloroplastic; AltName: Full=FAD5; AltName: Full=Monogalactosyldiacylglycerol-specific palmitic acid desaturase; Flags: Precursor
gene_29889	7.02713	2.0304	-1.79117	5e-05	0.00510444	0.4752	100.908	7.49e-21	RecName: Full=Patatin-like protein 3; Short=AtPLP3; AltName: Full=Patatin-related phospholipase A IIbeta; Short=pPLAIIb; AltName: Full=Phospholipase A IVC; Short=AtPLAIVC
gene_76394	34.0123	9.01674	-1.91538	5e-05	0.00510444	0.5046	265.003	2.52e-78	RecName: Full=Patatin-like protein 7; Short=AtPLP7; AltName: Full=Patatin-related phospholipase A IIIbeta; Short=pPLAIIIb; AltName: Full=Phospholipase A IIIA; Short=AtPLAIIIA
gene_58264	7.77448	1.47144	-2.40152	0.00075	0.0338458	0.7576	164.851	3.51e-46	RecName: Full=Pathogenesis-related protein STH-2
gene_28612	22.9675	7.49254	-1.61607	0.0002	0.0140061	0.5474	83.5741	4.84e-18	RecName: Full=pEARLI1-like lipid transfer protein 2; Flags: Precursor
gene_8948	47.7186	17.4981	-1.44735	0.00015	0.0116599	0.7478	363.999	1.93e-113	RecName: Full=Pectinesterase 2.2; Short=PE 2.2; AltName: Full=Pectin methylesterase 2.2; Flags: Precursor
gene_38469	48.8244	20.8091	-1.23039	0.00095	0.0385539	0.6689	335.109	9.73e-148	RecName: Full=Pectinesterase/pectinesterase inhibitor U1; Includes: RecName: Full=Pectinesterase inhibitor U1; AltName: Full=Pectin methylesterase inhibitor U1; Includes: RecName: Full=Pectinesterase U1; Short=PE U1; AltName: Full=Pectin methylesterase U1; Flags: Precursor
gene_21514	14.4322	4.12898	-1.80544	5e-05	0.00510444	0.7562	259.225	2.48e-80	RecName: Full=Pectinesterase; Short=PE; AltName: Full=Pectin methylesterase [Actinidia deliciosa]
gene_30536	17.6246	7.55256	-1.22255	0.0007	0.0326146	0.6348	370.163	3.22e-120	RecName: Full=Pentatricopeptide repeat-containing protein At1g79080, chloroplastic; Flags: Precursor
gene_26464	19.3091	4.75511	-2.02173	0.0004	0.0225472	0.5972	92.4337	1.06e-18	RecName: Full=Pentatricopeptide repeat-containing protein At2g35130
gene_26469	11.5123	4.27434	-1.4294	0.00115	0.0438068	0.7463	113.62	1.2e-24	RecName: Full=Pentatricopeptide repeat-containing protein At2g35130
gene_6313	1.90611	0.457204	-2.05972	0.0007	0.0326146	0.5261	847.81	0	RecName: Full=Pentatricopeptide repeat-containing protein At4g01030, mitochondrial; Flags: Precursor
gene_27185	9.61571	3.62897	-1.40583	5e-05	0.00510444	0.3416	466.077	1.29e-145	RecName: Full=Pentatricopeptide repeat-containing protein At4g13650
gene_41808	11.4284	3.13519	-1.866	0.00105	0.0415478	0.4009	142.124	6.13e-38	RecName: Full=Peptidyl-prolyl cis-trans isomerase CYP26-2, chloroplastic; Short=PPIase CYP26-2; AltName: Full=Cyclophilin of 26 kDa 2; AltName: Full=Cyclophilin-26-2; Flags: Precursor
gene_33095	11.7732	3.34522	-1.81533	0.0002	0.0140061	0.6628	227.254	2.23e-63	RecName: Full=Peptidyl-prolyl cis-trans isomerase CYP38, chloroplastic; Short=PPIase CYP38; AltName: Full=Rotamase CYP38; AltName: Full=Thylakoid lumen PPIase; Flags: Precursor
gene_63024	14.1303	4.53925	-1.63826	0.00025	0.0161533	0.6474	227.254	6.07e-63	RecName: Full=Peptidyl-prolyl cis-trans isomerase CYP38, chloroplastic; Short=PPIase CYP38; AltName: Full=Rotamase CYP38; AltName: Full=Thylakoid lumen PPIase; Flags: Precursor
gene_37100	51.4464	22.7345	-1.17818	0.00115	0.0438068	0.4091	72.4034	2.01e-12	RecName: Full=Peptidyl-prolyl cis-trans isomerase FKBP13, chloroplastic; Short=PPIase FKBP13; AltName: Full=FK506-binding protein 1; AltName: Full=FK506-binding protein 13; Short=AtFKBP13; AltName: Full=Immunophilin FKBP13; AltName: Full=Rotamase; Flags: Precursor
gene_69354	21.6817	7.45165	-1.54084	5e-05	0.00510444	0.8974	74.3294	6.03e-13	RecName: Full=Peptidyl-prolyl cis-trans isomerase FKBP16-3, chloroplastic; Short=PPIase FKBP16-3; AltName: Full=FK506-binding protein 16-3; Short=AtFKBP16-3; AltName: Full=Immunophilin FKBP16-3; AltName: Full=Rotamase; Flags: Precursor
gene_31662	68.676	20.8938	-1.71673	5e-05	0.00510444	0.7213	185.652	2.93e-52	RecName: Full=Peptidyl-prolyl cis-trans isomerase FKBP17-2, chloroplastic; Short=PPIase FKBP17-2; AltName: Full=FK506-binding protein 17-2; Short=AtFKBP17-2; AltName: Full=Immunophilin FKBP17-2; AltName: Full=Rotamase; Flags: Precursor
gene_56255	99.771	41.2341	-1.27478	0.0005	0.0259548	0.7459	193.741	2.21e-56	RecName: Full=Peptidyl-prolyl cis-trans isomerase FKBP17-2, chloroplastic; Short=PPIase FKBP17-2; AltName: Full=FK506-binding protein 17-2; Short=AtFKBP17-2; AltName: Full=Immunophilin FKBP17-2; AltName: Full=Rotamase; Flags: Precursor
gene_82423	10.3767	3.9194	-1.40465	0.0011	0.0427168	0.8333	75.8702	1.11e-13	RecName: Full=Peptidyl-prolyl cis-trans isomerase FKBP18, chloroplastic; Short=PPIase FKBP18; AltName: Full=FK506-binding protein 18; Short=AtFKBP18; AltName: Full=Immunophilin FKBP18; AltName: Full=Rotamase; Flags: Precursor
gene_12913	18.0042	7.5451	-1.25472	0.00145	0.0499348	0.875	58.9214	9.93e-18	RecName: Full=Peptidyl-prolyl cis-trans isomerase FKBP19, chloroplastic; Short=PPIase FKBP19; AltName: Full=FK506-binding protein 19; Short=AtFKBP19; AltName: Full=Immunophilin FKBP19; AltName: Full=Rotamase; Flags: Precursor
gene_35234	12.3997	3.95669	-1.64794	5e-05	0.00510444	0.3429	114.39	1.61e-37	RecName: Full=Peptidyl-prolyl cis-trans isomerase FKBP62; Short=PPIase FKBP62; AltName: Full=70 kDa peptidyl-prolyl isomerase; AltName: Full=FK506-binding protein 62; Short=AtFKBP62; AltName: Full=Immunophilin FKBP62; AltName: Full=Peptidylprolyl isomerase ROF1; AltName: Full=Protein ROTAMASE FKBP 1; AltName: Full=Rotamase
gene_41563	97.1644	19.6419	-2.30649	5e-05	0.00510444	0.8676	253.447	3.91e-75	RecName: Full=Peroxidase 42; Short=Atperox P42; AltName: Full=ATP1a/ATP1b; AltName: Full=PRXR1; Flags: Precursor
gene_45567	46.4896	14.0717	-1.72411	5e-05	0.00510444	0.875	254.988	3.09e-76	RecName: Full=Peroxidase 42; Short=Atperox P42; AltName: Full=ATP1a/ATP1b; AltName: Full=PRXR1; Flags: Precursor
gene_20455	9.5418	3.92989	-1.27977	0.0013	0.0469144	0.6951	438.343	6.46e-149	RecName: Full=Peroxidase 63; Short=Atperox P63; AltName: Full=ATP26a; Flags: Precursor
gene_66574	8.57697	2.65602	-1.6912	0.0014	0.0488723	0.5985	152.14	1.01e-39	RecName: Full=Peroxidase 64; Short=Atperox P64; AltName: Full=ATP17a; AltName: Full=PRXR4; Flags: Precursor
gene_43195	93.8148	31.5937	-1.57018	5e-05	0.00510444	0.6879	189.504	8.3e-54	RecName: Full=Peroxiredoxin Q, chloroplastic; AltName: Full=Thioredoxin reductase; Flags: Precursor [Populus x jackii]
gene_45513	49.5998	15.6213	-1.66682	5e-05	0.00510444	0.6879	189.504	7.58e-54	RecName: Full=Peroxiredoxin Q, chloroplastic; AltName: Full=Thioredoxin reductase; Flags: Precursor [Populus x jackii]
gene_17857	18.9939	7.34061	-1.37156	0.0013	0.0469144	0.6283	268.47	2.61e-87	RecName: Full=Peroxiredoxin-2E, chloroplastic; AltName: Full=Peroxiredoxin IIE; AltName: Full=Thioredoxin reductase 2E; Flags: Precursor
gene_34223	21.5226	5.98142	-1.8473	5e-05	0.00510444	0.7394	263.077	5.27e-83	RecName: Full=Peroxiredoxin-2E-2, chloroplastic; AltName: Full=Peroxiredoxin IIE-2; AltName: Full=Thioredoxin reductase 2E-2; Flags: Precursor
gene_15277	17.0861	5.374	-1.66876	5e-05	0.00510444	0.5197	216.083	2.85e-57	RecName: Full=Phosphoglucan phosphatase LSF1, chloroplastic; AltName: Full=Phosphoglucan phosphatase like sex Four1; AltName: Full=Protein LIKE SEX4 1; Flags: Precursor
gene_62256	15.1095	4.56022	-1.72828	0.00015	0.0116599	0.6141	257.684	1.51e-77	RecName: Full=Phospholipase A1-II 1 &gt;gi|334350871|sp|A2ZW16.2|PLA1_ORYSJ RecName: Full=Phospholipase A1-II 1
gene_11254	7.77331	2.82053	-1.46257	0.0013	0.0469144	0.5686	476.478	1.76e-161	RecName: Full=Phospholipase A1-IIdelta
gene_63380	226.835	98.5124	-1.20327	0.0011	0.0427168	0.7674	80.4925	5.86e-43	RecName: Full=Photosynthetic NDH subunit of lumenal location 1, chloroplastic; AltName: Full=PsbP-like protein 2; Flags: Precursor
gene_18819	28.5989	4.88586	-2.54927	5e-05	0.00510444	0.4432	145.206	8.89e-40	RecName: Full=Photosynthetic NDH subunit of lumenal location 2, chloroplastic; AltName: Full=PsbQ-like protein 1; Flags: Precursor
gene_32416	44.0213	12.7251	-1.79053	5e-05	0.00510444	0.4333	152.525	2.44e-42	RecName: Full=Photosynthetic NDH subunit of lumenal location 2, chloroplastic; AltName: Full=PsbQ-like protein 1; Flags: Precursor
gene_74179	48.937	14.2643	-1.77852	5e-05	0.00510444	0.5917	150.984	3.89e-40	RecName: Full=Photosynthetic NDH subunit of lumenal location 3, chloroplastic; AltName: Full=PsbQ-like protein 2; Flags: Precursor
gene_32737	13.1653	3.66233	-1.8459	5e-05	0.00510444	0.7083	246.899	3.69e-70	RecName: Full=Photosynthetic NDH subunit of subcomplex B 1, chloroplastic; Short=Protein PnsB1; AltName: Full=NAD(P)H DEHYDROGENASE SUBUNIT 48; AltName: Full=NDH-DEPENDENT CYCLIC ELECTRON FLOW 1; Flags: Precursor
gene_64795	17.3741	4.18702	-2.05294	0.0001	0.0086516	0.6389	230.335	7.02e-73	RecName: Full=Photosynthetic NDH subunit of subcomplex B 1, chloroplastic; Short=Protein PnsB1; AltName: Full=NAD(P)H DEHYDROGENASE SUBUNIT 48; AltName: Full=NDH-DEPENDENT CYCLIC ELECTRON FLOW 1; Flags: Precursor
gene_12033	19.9099	7.06422	-1.49488	0.00015	0.0116599	0.6174	193.741	2.48e-53	RecName: Full=Photosynthetic NDH subunit of subcomplex B 2, chloroplastic; Short=Protein PnsB2; AltName: Full=NAD(P)H DEHYDROGENASE SUBUNIT 45; AltName: Full=NDH-DEPENDENT CYCLIC ELECTRON FLOW 2; Flags: Precursor
gene_30554	32.7193	8.60001	-1.92773	5e-05	0.00510444	0.6174	192.586	6.31e-72	RecName: Full=Photosynthetic NDH subunit of subcomplex B 2, chloroplastic; Short=Protein PnsB2; AltName: Full=NAD(P)H DEHYDROGENASE SUBUNIT 45; AltName: Full=NDH-DEPENDENT CYCLIC ELECTRON FLOW 2; Flags: Precursor
gene_73738	73.9664	30.9136	-1.25863	0.00055	0.0276747	0.825	75.0998	8.17e-14	RecName: Full=Photosynthetic NDH subunit of subcomplex B 3, chloroplastic; Short=Protein PnsB3; AltName: Full=NDH-DEPENDENT CYCLIC ELECTRON FLOW 4; Flags: Precursor
gene_76986	124.027	38.9581	-1.67065	5e-05	0.00510444	0.7439	136.346	1.87e-34	RecName: Full=Photosynthetic NDH subunit of subcomplex B 5, chloroplastic; Short=Protein PnsB5; AltName: Full=NAD(P)H dehydrogenase 18; Flags: Precursor
gene_77241	109.349	33.891	-1.68997	0.0001	0.0086516	0.7317	135.576	5.34e-37	RecName: Full=Photosynthetic NDH subunit of subcomplex B 5, chloroplastic; Short=Protein PnsB5; AltName: Full=NAD(P)H dehydrogenase 18; Flags: Precursor
gene_59269	124.184	29.9078	-2.05389	5e-05	0.00510444	0.8182	324.324	5.64e-108	RecName: Full=Photosystem I reaction center subunit II, chloroplastic; AltName: Full=Photosystem I 20 kDa subunit; Short=PSI-D; Flags: Precursor [Nicotiana sylvestris]
gene_26727	45.0001	10.1684	-2.14584	5e-05	0.00510444	0.9245	102.834	6.26e-25	RecName: Full=Photosystem I reaction center subunit III, chloroplastic; AltName: Full=Light-harvesting complex I 17 kDa protein; AltName: Full=PSI-F; Flags: Precursor
gene_26735	112.103	32.6298	-1.78056	5e-05	0.00510444	0.8298	87.4261	2.4e-19	RecName: Full=Photosystem I reaction center subunit III, chloroplastic; AltName: Full=Light-harvesting complex I 17 kDa protein; AltName: Full=PSI-F; Flags: Precursor [Flaveria trinervia]
gene_33005	280.357	83.2316	-1.75206	5e-05	0.00510444	0.9216	206.838	1.47e-60	RecName: Full=Photosystem I reaction center subunit III, chloroplastic; AltName: Full=Light-harvesting complex I 17 kDa protein; AltName: Full=PSI-F; Flags: Precursor [Flaveria trinervia]
gene_54070	359.963	144.927	-1.31252	0.00105	0.0415478	0.9231	209.149	4.63e-60	RecName: Full=Photosystem I reaction center subunit III, chloroplastic; AltName: Full=Light-harvesting complex I 17 kDa protein; AltName: Full=PSI-F; Flags: Precursor [Flaveria trinervia]
gene_22484	460.71	161.426	-1.51298	0.0002	0.0140061	0.6437	104.76	8.81e-25	RecName: Full=Photosystem I reaction center subunit IV A, chloroplastic; Short=PSI-E A; Contains: RecName: Full=Photosystem I reaction center subunit IV A isoform 2; Flags: Precursor [Nicotiana sylvestris]
gene_22923	101.216	36.5972	-1.46763	0.0002	0.0140061	0.8913	89.3521	2.82e-18	RecName: Full=Photosystem I reaction center subunit N, chloroplastic; Short=PSI-N; Flags: Precursor
gene_52220	316.206	99.6485	-1.66595	5e-05	0.00510444	0.8913	90.1225	4.94e-19	RecName: Full=Photosystem I reaction center subunit N, chloroplastic; Short=PSI-N; Flags: Precursor
gene_26815	227.108	45.3317	-2.32479	5e-05	0.00510444	0.8488	110.923	1.63e-26	RecName: Full=Photosystem I reaction center subunit psaK, chloroplastic; AltName: Full=PSI-K; AltName: Full=Photosystem I subunit X; Flags: Precursor
gene_24029	73.9895	11.0649	-2.74133	5e-05	0.00510444	0.7319	202.986	2.24e-57	RecName: Full=Photosystem I reaction center subunit V, chloroplastic; AltName: Full=PSI-G; Flags: Precursor
gene_72275	168.627	49.1764	-1.7778	5e-05	0.00510444	0.7391	205.682	9.94e-63	RecName: Full=Photosystem I reaction center subunit V, chloroplastic; AltName: Full=PSI-G; Flags: Precursor
gene_22146	474.942	144.262	-1.71905	0.0001	0.0086516	0.9014	115.161	6.75e-31	RecName: Full=Photosystem I reaction center subunit XI, chloroplastic; Short=PSI-L; AltName: Full=PSI subunit V; Flags: Precursor
gene_22404	190.572	68.4561	-1.47708	0.0001	0.0086516	0.96	152.525	3.55e-42	RecName: Full=Photosystem I reaction center subunit XI, chloroplastic; Short=PSI-L; AltName: Full=PSI subunit V; Flags: Precursor [Spinacia oleracea]
gene_35387	868.668	285.851	-1.60354	0.00125	0.0458666	0.974	155.606	1.55e-41	RecName: Full=Photosystem I reaction center subunit XI, chloroplastic; Short=PSI-L; AltName: Full=PSI subunit V; Flags: Precursor [Spinacia oleracea]
gene_62444	166.537	18.8832	-3.14067	5e-05	0.00510444	0.5328	119.398	9.65e-29	RecName: Full=Photosystem I subunit O; Short=PSI-O; Flags: Precursor
gene_84129	255.763	81.0633	-1.65769	5e-05	0.00510444	0.8116	116.316	6.16e-29	RecName: Full=Photosystem I subunit O; Short=PSI-O; Flags: Precursor
gene_4033	860.432	121.796	-2.82059	5e-05	0.00510444	0.7339	122.094	3.46e-33	RecName: Full=Photosystem II 5 kDa protein, chloroplastic; Flags: Precursor [Petunia x hybrida]
gene_51797	1033.25	181.992	-2.50525	5e-05	0.00510444	0.7315	121.324	1.9e-32	RecName: Full=Photosystem II 5 kDa protein, chloroplastic; Flags: Precursor [Petunia x hybrida]
gene_65840	17.0748	3.51195	-2.28152	5e-05	0.00510444	0.7009	71.2478	1.17e-13	RecName: Full=Photosystem II 5 kDa protein, chloroplastic; Flags: Precursor [Petunia x hybrida]
gene_14756	47.5678	17.4413	-1.44748	0.00025	0.0161533	0.6899	224.172	9.98e-68	RecName: Full=Photosystem II reaction center PSB28 protein, chloroplastic; AltName: Full=Photosystem II protein W-like; Flags: Precursor
gene_86552	51.1644	20.0018	-1.35501	0.00015	0.0116599	0.6899	223.402	2.21e-68	RecName: Full=Photosystem II reaction center PSB28 protein, chloroplastic; AltName: Full=Photosystem II protein W-like; Flags: Precursor
gene_30956	818.062	245.957	-1.73381	0.00025	0.0161533	0.6441	117.472	9.46e-30	RecName: Full=Photosystem II reaction center W protein, chloroplastic; AltName: Full=PSII 6.1 kDa protein; Flags: Precursor
gene_35301	743.984	251.991	-1.5619	0.00045	0.0240944	0.6396	114.005	1.68e-28	RecName: Full=Photosystem II reaction center W protein, chloroplastic; AltName: Full=PSII 6.1 kDa protein; Flags: Precursor
gene_40435	30.1181	7.06382	-2.09211	5e-05	0.00510444	0.6413	88.9669	2.35e-19	RecName: Full=Photosystem II reaction center W protein, chloroplastic; AltName: Full=PSII 6.1 kDa protein; Flags: Precursor
gene_68405	41.9691	10.4788	-2.00185	5e-05	0.00510444	0.8252	184.496	3.46e-54	RecName: Full=Photosystem II repair protein PSB27-H1, chloroplastic; Short=Psb27-H1; AltName: Full=Thylakoid lumenal protein PSB27-H1; Flags: Precursor
gene_68550	47.7757	9.5853	-2.31738	5e-05	0.00510444	0.8252	184.111	3.06e-54	RecName: Full=Photosystem II repair protein PSB27-H1, chloroplastic; Short=Psb27-H1; AltName: Full=Thylakoid lumenal protein PSB27-H1; Flags: Precursor
gene_13251	24.9857	5.80906	-2.10472	5e-05	0.00510444	0.7614	140.969	7e-77	RecName: Full=Phytoene synthase 1, chloroplastic; AltName: Full=Fruit-ripening-specific protein pTOM5; Flags: Precursor
gene_33553	43.7919	6.09833	-2.84418	5e-05	0.00510444	0.8176	239.58	2.89e-70	RecName: Full=Plastocyanin, chloroplastic; Flags: Precursor
gene_38263	55.1	14.6387	-1.91226	5e-05	0.00510444	0.8696	238.424	1.62e-71	RecName: Full=Plastocyanin, chloroplastic; Flags: Precursor
gene_38308	8.54057	2.58429	-1.72456	0.00055	0.0276747	0.5372	329.717	1.17e-101	RecName: Full=Polygalacturonase inhibitor; AltName: Full=Polygalacturonase-inhibiting protein; Short=PGIG; Flags: Precursor [Pyrus communis]
gene_77848	36.2948	14.6474	-1.30912	0.00045	0.0240944	0.8905	252.677	4.5e-73	RecName: Full=Porphobilinogen deaminase, chloroplastic; Short=PBG; AltName: Full=Hydroxymethylbilane synthase; Short=HMBS; AltName: Full=Pre-uroporphyrinogen synthase; Flags: Precursor
gene_40809	5.64784	1.56948	-1.84741	0.00105	0.0415478	0.6066	162.925	1.14e-41	RecName: Full=Probable beta-1,4-xylosyltransferase IRX9; AltName: Full=Protein IRREGULAR XYLEM 9; AltName: Full=Xylan xylosyltransferase IRX9
gene_31880	4.36422	1.59905	-1.44851	0.00075	0.0338458	0.5925	535.028	1.52e-165	RecName: Full=Probable beta-D-xylosidase 7; Short=AtBXL7; Flags: Precursor
gene_8318	18.5141	6.75335	-1.45494	0.00035	0.0204567	0.5938	130.568	2.8e-34	RecName: Full=Probable calcium-binding protein CML23; AltName: Full=Calmodulin-like protein 23
gene_78036	58.826	21.9293	-1.42359	0.0003	0.0183028	0.6	155.992	2.64e-42	RecName: Full=Probable calcium-binding protein CML41; AltName: Full=Calmodulin-like protein 41
gene_40287	10.4452	4.50999	-1.21165	0.00095	0.0385539	0.547	206.838	2.88e-58	RecName: Full=Probable carbohydrate esterase At4g34215
gene_85336	14.3416	4.63419	-1.62981	0.00015	0.0116599	0.75	129.028	5.73e-30	RecName: Full=Probable cinnamyl alcohol dehydrogenase 6; Short=OsCAD6
gene_2283	52.8091	15.4777	-1.7706	5e-05	0.00510444	0.7069	88.1965	1.28e-17	RecName: Full=Probable cytokinin riboside 5&apos;-monophosphate phosphoribohydrolase LOGL3; AltName: Full=Protein LONELY GUY-like 3
gene_39068	2.19182	0.558126	-1.97346	0.00085	0.036597	0.4127	236.884	6.57e-63	RecName: Full=Probable disease resistance protein At5g66900
gene_23473	27.37	8.01471	-1.77187	5e-05	0.00510444	0.4153	98.2117	1.16e-19	RecName: Full=Probable flavin-containing monooxygenase 1
gene_23475	20.1958	4.39354	-2.2006	5e-05	0.00510444	0.4257	105.531	2.81e-23	RecName: Full=Probable flavin-containing monooxygenase 1
gene_42980	33.5031	11.7565	-1.51084	0.0001	0.0086516	0.3455	157.918	5.82e-39	RecName: Full=Probable flavin-containing monooxygenase 1
gene_5329	12.0881	3.63822	-1.73228	0.00015	0.0116599	0.6205	301.597	1.08e-91	RecName: Full=Probable galacturonosyltransferase-like 4; AltName: Full=Galactinol synthase 9; Short=AtGolS9; Short=GolS-9
gene_62943	14.1122	5.02639	-1.48935	0.0005	0.0259548	0.6188	301.597	4.85e-92	RecName: Full=Probable galacturonosyltransferase-like 4; AltName: Full=Galactinol synthase 9; Short=AtGolS9; Short=GolS-9
gene_15490	6.4705	1.38856	-2.22029	5e-05	0.00510444	0.7111	530.791	0	RecName: Full=Probable galacturonosyltransferase-like 9; AltName: Full=Like glycosyl transferase 8
gene_33823	6.03967	1.62383	-1.89507	0.0002	0.0140061	0.7622	510.375	1.65e-176	RecName: Full=Probable galacturonosyltransferase-like 9; AltName: Full=Like glycosyl transferase 8
gene_79668	14.1479	5.75333	-1.29812	0.0008	0.0351694	0.4533	91.2781	4.28e-17	RecName: Full=Probable GMP synthase [glutamine-hydrolyzing]; AltName: Full=GMP synthetase; AltName: Full=Glutamine amidotransferase
gene_14902	6.03126	1.15288	-2.38721	5e-05	0.00510444	0.5382	363.229	6.22e-111	RecName: Full=Probable inactive linolenate hydroperoxide lyase; AltName: Full=Cytochrome P450 74B2; AltName: Full=Hydroperoxide lyase 1
gene_37248	23.3528	6.49561	-1.84606	5e-05	0.00510444	0.5747	402.519	1.04e-135	RecName: Full=Probable inactive linolenate hydroperoxide lyase; AltName: Full=Cytochrome P450 74B2; AltName: Full=Hydroperoxide lyase 1
gene_84378	5.35155	1.99493	-1.42362	0.0012	0.0447831	0.9029	207.994	2.54e-54	RecName: Full=Probable inactive purple acid phosphatase 1; Flags: Precursor
gene_86721	14.1377	5.7678	-1.29345	0.00125	0.0458666	0.7931	47.3654	3.95e-11	RecName: Full=Probable inactive shikimate kinase like 1, chloroplastic; Short=AtSKL1; Flags: Precursor
gene_30285	5.06204	1.75806	-1.52574	0.0013	0.0469144	0.4146	165.236	3.41e-42	RecName: Full=Probable lactoylglutathione lyase, chloroplast; AltName: Full=Glyoxalase I; Flags: Precursor
gene_60399	16.7624	5.78378	-1.53514	5e-05	0.00510444	0.5161	287.345	3.43e-81	RecName: Full=Probable LRR receptor-like serine/threonine-protein kinase At1g14390; Flags: Precursor
gene_68976	11.6176	2.30694	-2.33226	0.00025	0.0161533	0.4463	236.884	2.02e-69	RecName: Full=Probable LRR receptor-like serine/threonine-protein kinase At3g47570; Flags: Precursor
gene_79989	2.47508	0.837595	-1.56315	0.0009	0.0376215	0.4214	646.736	0	RecName: Full=Probable LRR receptor-like serine/threonine-protein kinase At4g08850; Flags: Precursor
gene_5325	2.78105	0.897067	-1.63235	0.00115	0.0438068	0.2707	71.633	5.3e-11	RecName: Full=Probable LRR receptor-like serine/threonine-protein kinase At5g48740; Flags: Precursor
gene_17026	38.6001	12.6196	-1.61294	0.00015	0.0116599	0.7188	106.301	6.62e-25	RecName: Full=Probable methyltransferase PMT20
gene_17020	30.1675	10.9656	-1.46001	0.00025	0.0161533	0.7885	376.711	2.95e-114	RecName: Full=Probable methyltransferase PMT21; AltName: Full=Protein EARLY-RESPONSIVE TO DEHYDRATION 3
gene_7165	12.7517	2.27685	-2.48558	5e-05	0.00510444	0.5062	82.0333	3.56e-18	RecName: Full=Probable non-specific lipid-transfer protein AKCS9; Short=LTP; Flags: Precursor [Vigna unguiculata]
gene_35315	15.3658	3.7557	-2.03257	0.0005	0.0259548	0.7644	532.332	0	RecName: Full=Probable pectate lyase P18; AltName: Full=Style development-specific protein 9612; Flags: Precursor
gene_39183	52.2984	13.9302	-1.90855	5e-05	0.00510444	0.738	357.066	9.14e-111	RecName: Full=Probable pectinesterase/pectinesterase inhibitor 12; Includes: RecName: Full=Pectinesterase inhibitor 12; AltName: Full=Pectin methylesterase inhibitor 12; Includes: RecName: Full=Pectinesterase 12; Short=PE 12; AltName: Full=Pectin methylesterase 12; Short=AtPME12; Flags: Precursor
gene_21512	14.4575	3.40181	-2.08744	0.0002	0.0140061	0.6095	143.665	1.35e-35	RecName: Full=Probable pectinesterase/pectinesterase inhibitor 40; Includes: RecName: Full=Pectinesterase inhibitor 40; AltName: Full=Pectin methylesterase inhibitor 40; Includes: RecName: Full=Pectinesterase 40; Short=PE 40; AltName: Full=Pectin methylesterase 40; Short=AtPME40; Flags: Precursor
gene_77168	67.6195	27.0905	-1.31965	0.00025	0.0161533	0.7103	219.55	6.9e-65	RecName: Full=Probable plastid-lipid-associated protein 4, chloroplastic; AltName: Full=Fibrillin-3a; AltName: Full=Plastoglobulin 25; Short=AtPGL25; Flags: Precursor
gene_78504	113.859	45.0117	-1.33888	0.00045	0.0240944	0.7183	218.394	9.6e-65	RecName: Full=Probable plastid-lipid-associated protein 4, chloroplastic; AltName: Full=Fibrillin-3a; AltName: Full=Plastoglobulin 25; Short=AtPGL25; Flags: Precursor
gene_38417	16.4317	4.80346	-1.77433	0.00075	0.0338458	0.7317	68.5514	2.56e-11	RecName: Full=Probable plastid-lipid-associated protein 7, chloroplastic; AltName: Full=Fibrillin-5; Flags: Precursor
gene_30415	35.1937	14.2923	-1.30008	0.00025	0.0161533	0.6866	105.531	3.54e-23	RecName: Full=Probable plastid-lipid-associated protein 8, chloroplastic; AltName: Full=Fibrillin-6; Flags: Precursor
gene_11457	3.14847	0.663418	-2.24666	0.0003	0.0183028	0.5858	566.614	0	RecName: Full=Probable polyamine oxidase 5; Short=AtPAO5
gene_41972	3.82582	1.47035	-1.37961	0.00075	0.0338458	0.5918	74.3294	3.92e-24	RecName: Full=Probable protein phosphatase 2C BIPP2C1; AltName: Full=BTH-induced protein phosphatase 2C 1; Short=OsBIPP2C1
gene_42062	14.7463	3.34097	-2.14201	0.0002	0.0140061	0.626	161.384	2.22e-42	RecName: Full=Probable xyloglucan endotransglucosylase/hydrolase protein 23; Short=At-XTH23; Short=XTH-23; Flags: Precursor
gene_19078	16.2952	2.92782	-2.47655	5e-05	0.00510444	0.5821	172.555	1.5e-46	RecName: Full=Probable xyloglucan endotransglucosylase/hydrolase protein 33; Short=At-XTH33; Short=XTH-33; Flags: Precursor
gene_29106	336.504	102.91	-1.70925	5e-05	0.00510444	0.7907	231.491	6.27e-71	RecName: Full=Probable xyloglucan endotransglucosylase/hydrolase protein 7; Short=At-XTH7; Short=XTH-7; Flags: Precursor
gene_78403	6.54202	1.56681	-2.0619	0.0003	0.0183028	0.791	229.95	1.05e-66	RecName: Full=Probable xyloglucan endotransglucosylase/hydrolase protein 8; Short=At-XTH8; Short=XTH-8; Flags: Precursor
gene_6633	12.825	4.73308	-1.43811	0.00075	0.0338458	1	286.574	5.11e-87	RecName: Full=Probable xyloglucan endotransglucosylase/hydrolase protein; Flags: Precursor
gene_74574	55.4064	11.732	-2.23961	5e-05	0.00510444	1	286.574	3.39e-87	RecName: Full=Probable xyloglucan endotransglucosylase/hydrolase protein; Flags: Precursor
gene_35157	16.1898	6.48608	-1.31967	0.00035	0.0204567	0.4723	196.438	1.32e-60	RecName: Full=Protease Do-like 8, chloroplastic; Flags: Precursor
gene_16342	6.48353	2.39889	-1.43442	0.0002	0.0140061	0.419	256.914	9.82e-86	RecName: Full=Protein argonaute 1B; Short=OsAGO1b
gene_26957	4.5289	1.30155	-1.79893	0.0006	0.0294173	0.5717	515.383	1.61e-173	RecName: Full=Protein ASPARTIC PROTEASE IN GUARD CELL 1; Short=AtASPG1; Flags: Precursor
gene_27127	14.3314	5.65395	-1.34185	0.00055	0.0276747	0.5552	374.015	4.98e-120	RecName: Full=Protein ASPARTIC PROTEASE IN GUARD CELL 1; Short=AtASPG1; Flags: Precursor
gene_1886	25.214	5.82251	-2.11451	5e-05	0.00510444	0.8056	128.642	3.15e-31	RecName: Full=Protein CHLORORESPIRATORY REDUCTION 6, chloroplastic; Flags: Precursor
gene_40654	16.6891	3.37856	-2.30443	5e-05	0.00510444	0.6304	134.806	1.47e-35	RecName: Full=Protein CHLORORESPIRATORY REDUCTION 7, chloroplastic; Flags: Precursor
gene_70645	22.5288	4.24741	-2.40712	5e-05	0.00510444	0.6196	114.005	6.93e-28	RecName: Full=Protein CHLORORESPIRATORY REDUCTION 7, chloroplastic; Flags: Precursor
gene_21800	36.5202	10.6575	-1.77683	0.0004	0.0225472	0.641	102.834	9.12e-26	RecName: Full=Protein EARLY FLOWERING 4; AltName: Full=Protein ARRHYTHMIC 44
gene_39494	56.3908	16.4285	-1.77926	0.0001	0.0086516	0.6533	102.449	1.3e-26	RecName: Full=Protein EARLY FLOWERING 4; AltName: Full=Protein ARRHYTHMIC 44
gene_46545	139.586	51.546	-1.43722	0.00015	0.0116599	0.6667	105.531	4.19e-26	RecName: Full=Protein EARLY FLOWERING 4; AltName: Full=Protein ARRHYTHMIC 44
gene_85412	16.5168	2.04279	-3.01532	5e-05	0.00510444	0.8594	116.316	2.17e-29	RecName: Full=Protein GAST1; Flags: Precursor
gene_59625	3.2648	1.12378	-1.53863	0.0001	0.0086516	0.6525	424.476	2.19e-133	RecName: Full=Protein IRX15-LIKE
gene_30051	1.93543	0.458108	-2.0789	0.00115	0.0438068	0.3319	117.472	5.34e-25	RecName: Full=Protein LONGIFOLIA 2; AltName: Full=Protein TON1 RECRUITING MOTIF 1
gene_12034	15.8455	3.31136	-2.25858	0.00015	0.0116599	0.3391	167.162	9.5e-60	RecName: Full=Protein NDH-DEPENDENT CYCLIC ELECTRON FLOW 5; Flags: Precursor
gene_30555	38.6847	5.15531	-2.90763	0.00095	0.0385539	0.3537	88.9669	3.93e-36	RecName: Full=Protein NDH-DEPENDENT CYCLIC ELECTRON FLOW 5; Flags: Precursor
gene_44657	33.7358	6.73987	-2.32349	5e-05	0.00510444	0.5265	260.766	9.31e-73	RecName: Full=Protein NRT1/ PTR FAMILY 4.5; Short=AtNPF4.5; AltName: Full=Protein ABA-IMPORTING TRANSPORTER 2
gene_7766	5.85178	2.1123	-1.47006	0.0005	0.0259548	0.8714	251.906	7.47e-69	RecName: Full=Protein NSP-INTERACTING KINASE 3; AltName: Full=LRR receptor-like serine/threonine-protein kinase NIK3; Flags: Precursor
gene_83171	107.527	28.3062	-1.92551	0.0001	0.0086516	0.3869	125.561	2.49e-28	RecName: Full=Protein NUCLEAR FUSION DEFECTIVE 4
gene_30151	8.95027	2.91982	-1.61605	0.0002	0.0140061	0.5873	96.2857	5.84e-39	RecName: Full=Protein PMR5; AltName: Full=Powdery mildew resistance protein 5; AltName: Full=Protein trichome birefringence-like 44
gene_28417	136.455	51.4298	-1.40774	0.00035	0.0204567	0.757	169.088	6.78e-44	RecName: Full=Protein THYLAKOID FORMATION1, chloroplastic; Flags: Precursor
gene_79374	112.015	50.2279	-1.15713	0.00145	0.0499348	0.7664	171.785	8.22e-45	RecName: Full=Protein THYLAKOID FORMATION1, chloroplastic; Flags: Precursor
gene_48390	17.7017	6.97103	-1.34445	0.0005	0.0259548	0.8136	108.227	8.14e-36	RecName: Full=Protein TIC 62, chloroplastic; AltName: Full=Translocon at the inner envelope membrane of chloroplasts 62; Short=AtTIC62; Flags: Precursor
gene_50753	11.102	3.66618	-1.59847	5e-05	0.00510444	0.8136	107.842	4.54e-36	RecName: Full=Protein TIC 62, chloroplastic; AltName: Full=Translocon at the inner envelope membrane of chloroplasts 62; Short=AtTIC62; Flags: Precursor
gene_6188	7.20906	1.74672	-2.04516	0.0001	0.0086516	0.5428	316.235	2.94e-94	RecName: Full=Protein trichome birefringence-like 26
gene_32339	16.3428	4.9328	-1.72818	5e-05	0.00510444	0.4041	362.844	2.5e-99	RecName: Full=Protein TSS; AltName: Full=TPR-domain suppressor of STIMPY
gene_15621	9.96616	2.95624	-1.75327	5e-05	0.00510444	0.2766	84.3445	6.17e-17	RecName: Full=Protein YLS9; AltName: Full=Protein NDR1/HIN1-LIKE 10; Short=AtNHL10; AltName: Full=Protein YELLOW-LEAF-SPECIFIC GENE 9
gene_58790	129.799	46.0453	-1.49515	0.00025	0.0161533	0.2837	71.633	6.5e-13	RecName: Full=Protein YLS9; AltName: Full=Protein NDR1/HIN1-LIKE 10; Short=AtNHL10; AltName: Full=Protein YELLOW-LEAF-SPECIFIC GENE 9
gene_7170	73.5361	26.663	-1.46361	0.0002	0.0140061	0.2837	70.4774	9e-13	RecName: Full=Protein YLS9; AltName: Full=Protein NDR1/HIN1-LIKE 10; Short=AtNHL10; AltName: Full=Protein YELLOW-LEAF-SPECIFIC GENE 9
gene_74283	23.6969	4.62526	-2.35709	5e-05	0.00510444	0.7849	275.789	9.7e-81	RecName: Full=Protochlorophyllide reductase, chloroplastic; Short=PCR; AltName: Full=NADPH-protochlorophyllide oxidoreductase; Short=POR; Flags: Precursor [Cucumis sativus]
gene_31305	31.03	6.91312	-2.16626	5e-05	0.00510444	0.8512	282.722	1.17e-83	RecName: Full=Protochlorophyllide reductase, chloroplastic; Short=PCR; AltName: Full=NADPH-protochlorophyllide oxidoreductase; Short=POR; Flags: Precursor [Daucus carota]
gene_80560	42.2639	17.5716	-1.26619	0.00055	0.0276747	0.75	74.7146	7.99e-13	RecName: Full=PsbP-like protein 1, chloroplastic; AltName: Full=OEC23-like protein 4; AltName: Full=PsbP-related thylakoid lumenal protein 2; Flags: Precursor
gene_12082	8.7296	1.93996	-2.16989	5e-05	0.00510444	0.2906	93.9745	1.98e-17	RecName: Full=Putative E3 ubiquitin-protein ligase LIN-1; AltName: Full=Protein cerberus [Lotus japonicus]
gene_48180	4.84647	1.99892	-1.27771	0.00115	0.0438068	0.2906	92.8189	3.48e-17	RecName: Full=Putative E3 ubiquitin-protein ligase LIN-2; Short=LjLIN [Lotus japonicus]
gene_36174	14.6119	3.15213	-2.21275	5e-05	0.00510444	0.7292	140.198	1.52e-44	RecName: Full=Putative GEM-like protein 8
gene_12405	3.79167	1.08994	-1.79858	0.0002	0.0140061	0.3819	152.525	9.09e-37	RecName: Full=Putative kinase-like protein TMKL1; Flags: Precursor
gene_56065	68.6765	20.7262	-1.72836	0.00085	0.036597	0.5068	74.7146	2.69e-15	RecName: Full=Putative lipid-transfer protein DIR1; AltName: Full=Protein DEFECTIVE IN INDUCED RESISTANCE 1; Flags: Precursor
gene_74077	23.8747	5.09552	-2.22818	5e-05	0.00510444	0.5605	151.754	3.48e-37	RecName: Full=Putative lysine-specific demethylase JMJD5; AltName: Full=JmjC domain-containing protein 30; Short=AtJMJ30; AltName: Full=Jumonji domain-containing protein 5; Short=AtJMJD5
gene_9990	43.511	13.8781	-1.64858	0.00065	0.0310728	0.4621	103.605	1.71e-37	RecName: Full=Putative lysine-specific demethylase JMJD5; AltName: Full=JmjC domain-containing protein 30; Short=AtJMJ30; AltName: Full=Jumonji domain-containing protein 5; Short=AtJMJD5
gene_5502	3.32247	0.772383	-2.10487	0.0012	0.0447831	0.3716	108.997	2.21e-22	RecName: Full=Putative ribonuclease H protein At1g65750
gene_71757	9.74311	3.61926	-1.42869	0.0014	0.0488723	0.4259	344.354	2.87e-109	RecName: Full=Putative UDP-rhamnose:rhamnosyltransferase 1; Short=FaRT1; AltName: Full=Glycosyltransferase 4; Short=FaGT4 [Fragaria x ananassa]
gene_38240	7.80724	1.54658	-2.33573	5e-05	0.00510444	0.4957	124.79	1.42e-28	RecName: Full=Putative zinc finger protein At1g68190
gene_48666	4.12879	0.718953	-2.52175	5e-05	0.00510444	0.5175	125.946	5.23e-29	RecName: Full=Putative zinc finger protein At1g68190
gene_29632	50.8351	22.11	-1.20113	0.0007	0.0326146	0.9739	213.772	7.55e-68	RecName: Full=Rapid alkalinization factor; Short=NtRALF; Flags: Precursor
gene_59482	7.63591	2.08347	-1.87381	0.00035	0.0204567	0.8257	194.512	1.22e-55	RecName: Full=Ras-related protein RABA5b; Short=AtRABA5b
gene_50926	8.60527	2.85083	-1.59384	5e-05	0.00510444	0.692	770.385	0	RecName: Full=Replication protein A 70 kDa DNA-binding subunit A; Short=AtRPA70A; AltName: Full=AtRPA1-3; AltName: Full=Replication factor A protein 1A; AltName: Full=Replication protein A 1A; Short=AtRPA1A
gene_14510	5.87361	2.02657	-1.53521	0.0002	0.0140061	0.7857	80.8777	4.72e-14	RecName: Full=Reticulon-like protein B21; Short=AtRTNLB21
gene_72189	9.19318	3.20487	-1.5203	0.0001	0.0086516	0.7857	81.2629	2.86e-14	RecName: Full=Reticulon-like protein B21; Short=AtRTNLB21
gene_16958	9.00769	3.47971	-1.37219	0.00025	0.0161533	0.4209	302.753	4.9e-82	RecName: Full=Retrovirus-related Pol polyprotein from transposon 17.6; Includes: RecName: Full=Protease; Includes: RecName: Full=Reverse transcriptase; Includes: RecName: Full=Endonuclease [Drosophila melanogaster]
gene_29432	59.8875	20.0259	-1.58039	0.00015	0.0116599	0.412	142.895	7.18e-66	RecName: Full=Retrovirus-related Pol polyprotein from transposon 17.6; Includes: RecName: Full=Protease; Includes: RecName: Full=Reverse transcriptase; Includes: RecName: Full=Endonuclease [Drosophila melanogaster]
gene_37012	78.4641	28.8673	-1.4426	0.0006	0.0294173	0.3804	178.333	1.83e-67	RecName: Full=Retrovirus-related Pol polyprotein from transposon 17.6; Includes: RecName: Full=Protease; Includes: RecName: Full=Reverse transcriptase; Includes: RecName: Full=Endonuclease [Drosophila melanogaster]
gene_3710	4.52742	1.15849	-1.96644	0.0009	0.0376215	0.3923	293.508	1.45e-78	RecName: Full=Retrovirus-related Pol polyprotein from transposon 17.6; Includes: RecName: Full=Protease; Includes: RecName: Full=Reverse transcriptase; Includes: RecName: Full=Endonuclease [Drosophila melanogaster]
gene_62621	1003.02	229.211	-2.12961	5e-05	0.00510444	0.4038	282.337	2.9e-74	RecName: Full=Retrovirus-related Pol polyprotein from transposon 17.6; Includes: RecName: Full=Protease; Includes: RecName: Full=Reverse transcriptase; Includes: RecName: Full=Endonuclease [Drosophila melanogaster]
gene_17054	3.81868	0.961013	-1.99045	5e-05	0.00510444	0.3752	400.593	1.16e-113	RecName: Full=Retrovirus-related Pol polyprotein from transposon TNT 1-94; Includes: RecName: Full=Protease; Includes: RecName: Full=Reverse transcriptase; Includes: RecName: Full=Endonuclease [Nicotiana tabacum]
gene_18727	235.991	52.0847	-2.1798	0.00015	0.0116599	0.4979	454.907	3.78e-130	RecName: Full=Retrovirus-related Pol polyprotein from transposon TNT 1-94; Includes: RecName: Full=Protease; Includes: RecName: Full=Reverse transcriptase; Includes: RecName: Full=Endonuclease [Nicotiana tabacum]
gene_23088	13.0238	4.30155	-1.59822	0.0001	0.0086516	0.7246	550.436	2.42e-166	RecName: Full=Retrovirus-related Pol polyprotein from transposon TNT 1-94; Includes: RecName: Full=Protease; Includes: RecName: Full=Reverse transcriptase; Includes: RecName: Full=Endonuclease [Nicotiana tabacum]
gene_23767	24.2314	8.00851	-1.59727	5e-05	0.00510444	0.435	365.54	2.29e-101	RecName: Full=Retrovirus-related Pol polyprotein from transposon TNT 1-94; Includes: RecName: Full=Protease; Includes: RecName: Full=Reverse transcriptase; Includes: RecName: Full=Endonuclease [Nicotiana tabacum]
gene_59983	6.0962	2.06047	-1.56494	5e-05	0.00510444	0.2603	98.5969	7.6e-19	RecName: Full=Retrovirus-related Pol polyprotein from transposon TNT 1-94; Includes: RecName: Full=Protease; Includes: RecName: Full=Reverse transcriptase; Includes: RecName: Full=Endonuclease [Nicotiana tabacum]
gene_66532	32.3808	9.3234	-1.79621	5e-05	0.00510444	0.4264	836.254	0	RecName: Full=Retrovirus-related Pol polyprotein from transposon TNT 1-94; Includes: RecName: Full=Protease; Includes: RecName: Full=Reverse transcriptase; Includes: RecName: Full=Endonuclease [Nicotiana tabacum]
gene_77032	13.9358	3.01968	-2.20632	5e-05	0.00510444	0.9552	1338.55	0	RecName: Full=Retrovirus-related Pol polyprotein from transposon TNT 1-94; Includes: RecName: Full=Protease; Includes: RecName: Full=Reverse transcriptase; Includes: RecName: Full=Endonuclease [Nicotiana tabacum]
gene_80066	4.68094	1.115	-2.06976	0.0002	0.0140061	0.5848	247.669	2.43e-65	RecName: Full=Retrovirus-related Pol polyprotein from transposon TNT 1-94; Includes: RecName: Full=Protease; Includes: RecName: Full=Reverse transcriptase; Includes: RecName: Full=Endonuclease [Nicotiana tabacum]
gene_19718	15.094	5.2087	-1.53498	0.0012	0.0447831	0.6311	172.94	1.83e-46	RecName: Full=Rhodanese-like domain-containing protein 10; AltName: Full=Sulfurtransferase 10; Short=AtStr10
gene_1521	127.744	39.8998	-1.6788	5e-05	0.00510444	0.6449	140.584	7.52e-55	RecName: Full=Rhodanese-like domain-containing protein 14, chloroplastic; AltName: Full=Sulfurtransferase 14; Short=AtStr14; Flags: Precursor
gene_27722	23.9606	8.27679	-1.53352	0.00045	0.0240944	0.5889	110.923	2.77e-25	RecName: Full=Rhodanese-like domain-containing protein 9, chloroplastic; AltName: Full=Sulfurtransferase 9; Short=AtStr9; Flags: Precursor
gene_74102	86.9487	33.5995	-1.37172	0.0011	0.0427168	0.6259	168.318	6.69e-44	RecName: Full=Ribosome-binding factor PSRP1, chloroplastic; AltName: Full=30S ribosomal protein 1; AltName: Full=CS-S5; Short=CS5; AltName: Full=Plastid-specific 30S ribosomal protein 1; Short=PSRP-1; AltName: Full=Ribosomal protein 1; AltName: Full=S22; Flags: Precursor [Spinacia oleracea]
gene_35341	33.1997	6.74364	-2.29957	0.0007	0.0326146	0.9787	95.9005	4.39e-22	RecName: Full=Ribulose bisphosphate carboxylase small chain S41, chloroplastic; Short=RuBisCO small subunit S41; Flags: Precursor [Nicotiana sylvestris]
gene_62620	17.1159	1.59882	-3.42026	5e-05	0.00510444	0.9615	165.622	3.6e-47	RecName: Full=Ribulose bisphosphate carboxylase small chain, chloroplastic; Short=RuBisCO small subunit; AltName: Full=TSSU3-8; Flags: Precursor [Nicotiana tabacum] &gt;gi|59800184|sp|P69250.1|RBS1_NICSY RecName: Full=Ribulose bisphosphate carboxylase small chain, chloroplastic; Short=RuBisCO small subunit; Flags: Precursor [Nicotiana sylvestris]
gene_18808	10.5412	4.35928	-1.27388	0.0007	0.0326146	1	342.813	2.03e-102	RecName: Full=Ribulose-1,5 bisphosphate carboxylase/oxygenase large subunit N-methyltransferase, chloroplastic; AltName: Full=[Ribulose-bisphosphate carboxylase]-lysine N-methyltransferase; Short=RuBisCO LSMT; Short=RuBisCO methyltransferase; Short=rbcMT; Flags: Precursor [Nicotiana tabacum]
gene_45812	19.5531	7.40587	-1.40066	0.00035	0.0204567	0.4523	149.058	9.72e-36	RecName: Full=RNA polymerase sigma factor sigA; Short=Sigma factor A; Short=Sigma-A; AltName: Full=RNA polymerase sigma factor sig1; Short=Atsig1; Short=Sigma factor 1; AltName: Full=RNA polymerase sigma factor sig2; Short=Atsig2; Short=Sigma factor 2; AltName: Full=RNA polymerase sigma factor sigB; Short=Sigma factor B; Short=Sigma-B; Flags: Precursor
gene_67156	24.0539	8.65686	-1.47435	0.0006	0.0294173	0.8209	118.627	4.56e-41	RecName: Full=RNA polymerase sigma factor sigA; Short=Sigma factor A; Short=Sigma-A; AltName: Full=RNA polymerase sigma factor sig1; Short=Atsig1; Short=Sigma factor 1; AltName: Full=RNA polymerase sigma factor sig2; Short=Atsig2; Short=Sigma factor 2; AltName: Full=RNA polymerase sigma factor sigB; Short=Sigma factor B; Short=Sigma-B; Flags: Precursor
gene_60359	149.79	26.4906	-2.49939	0.0005	0.0259548	0.5895	320.472	1.52e-93	RecName: Full=Rop guanine nucleotide exchange factor 12; Short=AtRopGEF12; AltName: Full=Protein MATERNAL EFFECT EMBRYO ARREST 64; AltName: Full=Rho of plants guanine nucleotide exchange factor 12
gene_80810	229.261	41.2141	-2.47579	5e-05	0.00510444	0.6565	172.555	1.52e-84	RecName: Full=Rop guanine nucleotide exchange factor 12; Short=AtRopGEF12; AltName: Full=Protein MATERNAL EFFECT EMBRYO ARREST 64; AltName: Full=Rho of plants guanine nucleotide exchange factor 12
gene_37051	3.09349	0.696497	-2.15104	0.00025	0.0161533	0.6557	162.54	1.17e-105	RecName: Full=Rop guanine nucleotide exchange factor 5; Short=AtRopGEF5; AltName: Full=Rho of plants guanine nucleotide exchange factor 5
gene_43243	120.391	43.4695	-1.46965	0.00045	0.0240944	0.616	148.673	2.85e-72	RecName: Full=Sedoheptulose-1,7-bisphosphatase, chloroplastic; AltName: Full=SED(1,7)P2ase; AltName: Full=Sedoheptulose bisphosphatase; Short=SBPase; Flags: Precursor
gene_34197	12.3899	2.28646	-2.43798	5e-05	0.00510444	0.6643	202.601	4.39e-53	RecName: Full=Serine carboxypeptidase 24; AltName: Full=Bri1 suppressor 1; AltName: Full=Carboxypeptidase D; AltName: Full=Serine carboxypeptidase II; Contains: RecName: Full=Serine carboxypeptidase 24 chain A; AltName: Full=Serine carboxypeptidase II chain A; Contains: RecName: Full=Serine carboxypeptidase 24 chain B; AltName: Full=Serine carboxypeptidase II chain B; Flags: Precursor
gene_76972	79.3921	29.4979	-1.42838	5e-05	0.00510444	0.5417	111.309	3.03e-31	RecName: Full=Serine carboxypeptidase-like 29; Flags: Precursor
gene_30718	7.4774	2.74913	-1.44356	0.0001	0.0086516	0.4571	65.0846	2.97e-13	RecName: Full=Serine/threonine-protein kinase HT1; AltName: Full=High leaf temperature protein 1
gene_54920	45.3635	9.15687	-2.30861	5e-05	0.00510444	0.6667	86.6557	3.55e-18	RecName: Full=Snakin-2; Flags: Precursor
gene_69577	34.0053	13.4519	-1.33796	0.00095	0.0385539	0.9296	259.996	6.2e-72	RecName: Full=Stromal 70 kDa heat shock-related protein, chloroplastic, partial [Spinacia oleracea]
gene_35536	4.74734	1.5775	-1.58948	0.00105	0.0415478	0.4369	547.74	0	RecName: Full=Subtilisin-like protease SBT1.2; AltName: Full=Cucumisin-like serine protease SDD1; AltName: Full=Protein STOMATAL DENSITY AND DISTRIBUTION 1; AltName: Full=Subtilase subfamily 1 member 2; Short=AtSBT1.2; AltName: Full=Subtilisin-like protease SDD1; Flags: Precursor
gene_64622	6.6631	2.21969	-1.58583	0.0001	0.0086516	0.6794	265.774	1.06e-71	RecName: Full=Subtilisin-like protease SBT2.5; AltName: Full=Subtilase subfamily 2 member 5; Short=AtSBT2.5; AltName: Full=Subtilisin-like serine protease 3; Short=At-SLP3; Flags: Precursor
gene_70263	21.7659	5.15585	-2.07779	5e-05	0.00510444	0.725	64.3142	3.18e-20	RecName: Full=Sugar transporter ERD6-like 16
gene_25189	8.52768	3.51162	-1.28002	0.0004	0.0225472	0.6033	330.872	1.69e-101	RecName: Full=Syntaxin-112; Short=AtSYP112
gene_31779	15.452	5.05562	-1.61184	5e-05	0.00510444	0.7123	219.55	1.9e-64	RecName: Full=Tetrapyrrole-binding protein, chloroplastic; AltName: Full=Genomes uncoupled 4; Flags: Precursor
gene_40271	44.6958	17.738	-1.3333	0.0006	0.0294173	0.7204	146.747	1.39e-38	RecName: Full=Tetrapyrrole-binding protein, chloroplastic; AltName: Full=Genomes uncoupled 4; Flags: Precursor
gene_75304	34.306	14.7822	-1.2146	0.0012	0.0447831	0.4038	77.0258	1.95e-14	RecName: Full=Thioredoxin-like 3-1, chloroplastic; AltName: Full=Thioredoxin WCRKC-1; Flags: Precursor
gene_24126	33.5866	9.45854	-1.8282	5e-05	0.00510444	0.5571	73.9442	5.54e-13	RecName: Full=Thylakoid lumenal 16.5 kDa protein, chloroplastic; Flags: Precursor
gene_14651	69.9015	16.157	-2.11316	5e-05	0.00510444	0.8108	263.077	8.83e-83	RecName: Full=Thylakoid lumenal 19 kDa protein, chloroplastic; AltName: Full=P19; Flags: Precursor
gene_42678	22.8178	6.65426	-1.77781	5e-05	0.00510444	0.8412	265.774	1.77e-83	RecName: Full=Thylakoid lumenal 19 kDa protein, chloroplastic; AltName: Full=P19; Flags: Precursor
gene_69757	20.5546	6.96555	-1.56115	0.0002	0.0140061	0.8036	100.138	7.26e-21	RecName: Full=Thylakoid lumenal 29 kDa protein, chloroplastic; Short=TL29; AltName: Full=LeAPx09; AltName: Full=P29; Flags: Precursor
gene_7129	7.6047	0.822195	-3.20934	5e-05	0.00510444	0.6327	119.783	1.06e-31	RecName: Full=Transcription factor bHLH63; AltName: Full=Basic helix-loop-helix protein 63; Short=AtbHLH63; Short=bHLH 63; AltName: Full=Protein CRYPTOCHROME INTERACTING BASIC-HELIX-LOOP-HELIX 1; AltName: Full=Transcription factor EN 84; AltName: Full=bHLH transcription factor bHLH063
gene_28308	4.54462	1.22248	-1.89435	5e-05	0.00510444	0.8929	50.8322	2.48e-13	RecName: Full=Transcription factor bHLH76; AltName: Full=Basic helix-loop-helix protein 76; Short=AtbHLH76; Short=bHLH 76; AltName: Full=Protein CRYPTOCHROME INTERACTING BASIC-HELIX-LOOP-HELIX 5; AltName: Full=Transcription factor EN 83; AltName: Full=bHLH transcription factor bHLH076
gene_33217	8.23216	1.59294	-2.36958	0.0013	0.0469144	0.5069	131.724	6.6e-32	RecName: Full=Transcription factor bHLH96; AltName: Full=Basic helix-loop-helix protein 96; Short=AtbHLH96; Short=bHLH 96; AltName: Full=Transcription factor EN 15; AltName: Full=bHLH transcription factor bHLH096
gene_52066	11.0249	1.61599	-2.77028	5e-05	0.00510444	0.8542	95.5153	6.93e-20	RecName: Full=Transcription factor MYB1R1; AltName: Full=Myb-related protein R1; Short=StMYB1R-1
gene_67927	22.2077	6.11241	-1.86125	0.0001	0.0086516	0.7524	176.022	1.13e-49	RecName: Full=Transcription factor MYB44; AltName: Full=Myb-related protein 44; Short=AtMYB44; AltName: Full=Myb-related protein R1; Short=AtMYBR1
gene_21440	5.74244	1.97264	-1.54154	0.00045	0.0240944	0.8961	152.91	3.64e-39	RecName: Full=Transcription factor PCL1; AltName: Full=Protein PHYTOCLOCK 1 homolog; Short=OsPCL1
gene_11452	6.38118	1.88237	-1.76127	0.00065	0.0310728	0.8824	88.5817	2.82e-17	RecName: Full=Transcription factor RF2b
gene_52302	1.81576	0.33084	-2.45637	0.0006	0.0294173	0.2535	145.591	6.16e-34	RecName: Full=Transposon TX1 uncharacterized 149 kDa protein; AltName: Full=ORF 2 [Xenopus laevis]
gene_35339	35.8217	4.47035	-3.00237	5e-05	0.00510444	0.2796	198.749	2.29e-99	RecName: Full=Transposon Ty3-G Gag-Pol polyprotein; AltName: Full=Gag3-Pol3; AltName: Full=Transposon Ty3-1 TYA-TYB polyprotein; Contains: RecName: Full=Capsid protein; Short=CA; AltName: Full=p24; Contains: RecName: Full=Spacer peptide p3; Contains: RecName: Full=Nucleocapsid protein p11; Short=NC; Contains: RecName: Full=Ty3 protease; Short=PR; AltName: Full=p16; Contains: RecName: Full=Spacer …
gene_87057	3.06706	0.933447	-1.71621	0.00065	0.0310728	0.2654	147.132	1.08e-58	RecName: Full=Transposon Ty3-I Gag-Pol polyprotein; AltName: Full=Gag3-Pol3; AltName: Full=Transposon Ty3-2 TYA-TYB polyprotein; Contains: RecName: Full=Capsid protein; Short=CA; AltName: Full=p24; Contains: RecName: Full=Spacer peptide p3; Contains: RecName: Full=Nucleocapsid protein p11; Short=NC; Contains: RecName: Full=Ty3 protease; Short=PR; AltName: Full=p16; Contains: RecName: Full=Spacer …
gene_22859	13.8255	0.515409	-4.74547	0.0001	0.0086516	0.5418	231.106	8.67e-68	RecName: Full=Trans-resveratrol di-O-methyltransferase; AltName: Full=Resveratrol O-methyltransferase; Short=ROMT; Short=VvROMT
gene_30097	4.07512	1.1372	-1.84135	0.0009	0.0376215	0.4268	330.872	2.14e-106	RecName: Full=Trans-resveratrol di-O-methyltransferase; AltName: Full=Resveratrol O-methyltransferase; Short=ROMT; Short=VvROMT
gene_51293	35.0738	11.3322	-1.62997	5e-05	0.00510444	0.5146	139.428	9.6e-35	RecName: Full=Triosephosphate isomerase, cytosolic; Short=TIM; Short=Triose-phosphate isomerase [Stellaria longipes]
gene_85020	5.53592	1.21485	-2.18805	0.00045	0.0240944	0.5192	114.005	4.56e-45	RecName: Full=Tryptophan aminotransferase-related protein 4
gene_7569	20.5424	2.62806	-2.96654	5e-05	0.00510444	0.8148	48.1358	4.53e-14	RecName: Full=Two-component response regulator ARR15
gene_733	12.8931	2.72817	-2.2406	5e-05	0.00510444	0.4653	78.9518	3.1e-29	RecName: Full=Two-component response regulator ARR4; AltName: Full=Response regulator 1
gene_26566	17.6125	4.60905	-1.93406	5e-05	0.00510444	0.6333	91.2781	3.42e-42	RecName: Full=Two-component response regulator ARR9; AltName: Full=Response reactor 4
gene_28586	56.1589	16.5928	-1.75896	5e-05	0.00510444	0.4378	156.377	1.93e-42	RecName: Full=Two-component response regulator ARR9; AltName: Full=Response reactor 4
gene_7517	5.8065	0.342754	-4.08242	0.0001	0.0086516	0.4661	92.4337	5.13e-19	RecName: Full=Two-component response regulator ARR9; AltName: Full=Response reactor 4
gene_56676	21.7434	6.54968	-1.73108	5e-05	0.00510444	0.6406	164.851	8.61e-41	RecName: Full=Two-component response regulator-like APRR1; AltName: Full=ABI3-interacting protein 1; AltName: Full=Pseudo-response regulator 1; AltName: Full=Timing of CAB expression 1
gene_56687	22.4844	8.84036	-1.34675	0.00085	0.036597	0.457	167.548	2.01e-42	RecName: Full=Two-component response regulator-like APRR1; AltName: Full=ABI3-interacting protein 1; AltName: Full=Pseudo-response regulator 1; AltName: Full=Timing of CAB expression 1
gene_77665	10.3008	3.86628	-1.41374	0.00065	0.0310728	0.2882	70.0922	5.25e-11	RecName: Full=U-box domain-containing protein 4; AltName: Full=Plant U-box protein 4
gene_72946	14.2905	5.84325	-1.29022	0.001	0.0400873	0.8213	585.104	0	RecName: Full=UDP-glucuronate 4-epimerase 6; AltName: Full=UDP-glucuronic acid epimerase 6; Short=AtUGlcAE2
gene_49879	59.3166	22.3315	-1.40935	0.00125	0.0458666	0.5702	281.567	2.31e-85	RecName: Full=UDP-glycosyltransferase 74E2
gene_39832	7.57834	2.14209	-1.82286	0.0005	0.0259548	0.44	261.922	4.52e-78	RecName: Full=UDP-glycosyltransferase 83A1
gene_54075	8.7982	2.96144	-1.57091	0.0002	0.0140061	0.4046	96.6709	1.37e-19	RecName: Full=Uncharacterized lipoprotein syc1174_c; Flags: Precursor
gene_79337	13.0126	4.15018	-1.64866	0.0002	0.0140061	0.2642	88.9669	1.05e-16	RecName: Full=Uncharacterized protein At1g04910
gene_47392	28.6154	12.9752	-1.14103	0.00115	0.0438068	0.7802	159.458	1.06e-55	RecName: Full=Uncharacterized protein At2g34460, chloroplastic; Flags: Precursor
gene_44239	30.9214	10.2209	-1.59709	5e-05	0.00510444	0.4521	250.366	2.14e-74	RecName: Full=Uncharacterized protein At4g06744; Flags: Precursor
gene_68494	4.75173	0.995807	-2.25452	0.00125	0.0458666	0.6496	203.756	8.75e-60	RecName: Full=Uncharacterized protein At4g14100; Flags: Precursor
gene_22004	9.79752	3.22033	-1.60521	0.00055	0.0276747	0.4603	127.487	8.89e-32	RecName: Full=Uncharacterized protein At5g01610
gene_66691	22.234	5.97001	-1.89696	0.0001	0.0086516	0.5714	152.91	1.95e-40	RecName: Full=Uncharacterized protein At5g01610
gene_521	26.6821	2.75409	-3.27623	5e-05	0.00510444	0.6786	79.337	7.11e-16	RecName: Full=Uncharacterized protein At5g65660
gene_51439	49.9167	11.9192	-2.06623	5e-05	0.00510444	0.5065	92.4337	3.93e-21	RecName: Full=Uncharacterized protein PAM68-like
gene_4653	18.0357	2.83761	-2.66811	5e-05	0.00510444	0.328	97.8265	1.1e-19	RecName: Full=Uncharacterized WD repeat-containing protein alr3466
gene_63587	10.6388	3.95882	-1.4262	0.00085	0.036597	0.6029	103.605	1.8e-23	RecName: Full=UPF0548 protein At2g17695
gene_75390	46.488	18.0286	-1.36657	0.00025	0.0161533	0.7733	122.865	2.9e-46	RecName: Full=Uridylate kinase; Short=UK; AltName: Full=Uridine monophosphate kinase; Short=UMP kinase; Short=UMPK
gene_60420	20.0807	7.53698	-1.41375	0.00025	0.0161533	0.9474	311.227	9e-92	RecName: Full=Uroporphyrinogen decarboxylase, chloroplastic; Short=UPD; Short=URO-D; Flags: Precursor [Nicotiana tabacum]
gene_36187	8.62316	3.3077	-1.38239	0.00025	0.0161533	0.68	85.5001	6.63e-17	RecName: Full=Vacuolar iron transporter homolog 1; AltName: Full=Protein NODULIN-LIKE 1
gene_76334	4.75186	1.08693	-2.12824	0.00025	0.0161533	0.622	121.324	6.83e-27	RecName: Full=Vicianin hydrolase; Short=VH; Flags: Precursor, partial [Vicia sativa subsp. nigra]
gene_72005	96.3296	33.1436	-1.53925	5e-05	0.00510444	0.9851	282.337	8.79e-90	RecName: Full=Violaxanthin de-epoxidase, chloroplastic; Flags: Precursor
gene_83389	18.8767	6.35467	-1.57072	5e-05	0.00510444	0.6803	347.436	2.92e-112	RecName: Full=Xanthoxin dehydrogenase; AltName: Full=Protein GLUCOSE INSENSITIVE 1; AltName: Full=Protein IMPAIRED SUCROSE INDUCTION 4; AltName: Full=Protein SALOBRENO 3; AltName: Full=Protein SALT RESISTANT 1; AltName: Full=Protein SUGAR INSENSITIVE 4; AltName: Full=Short-chain alcohol dehydrogenase ABA2; AltName: Full=Short-chain dehydrogenase reductase 1; Short=AtSDR1; AltName: Full=Xanthoxin …
gene_23185	23.3709	7.75517	-1.59148	0.00085	0.036597	0.5526	260.766	4.41e-84	RecName: Full=Xyloglucan endotransglucosylase/hydrolase protein 15; Short=At-XTH15; Short=XTH-15; Flags: Precursor
gene_46664	44.3181	6.88216	-2.68696	5e-05	0.00510444	0.5042	327.791	8.08e-108	RecName: Full=Xyloglucan endotransglucosylase/hydrolase protein 15; Short=At-XTH15; Short=XTH-15; Flags: Precursor
gene_4374	12.7615	2.39497	-2.41372	5e-05	0.00510444	0.7692	114.39	1.02e-49	RecName: Full=Xyloglucan endotransglucosylase/hydrolase protein 22; Short=At-XTH22; Short=XTH-22; AltName: Full=Touch protein 4; Flags: Precursor
gene_4372	7.08329	0.463691	-3.93318	0.001	0.0400873	0.5731	194.897	1.84e-56	RecName: Full=Xyloglucan endotransglucosylase/hydrolase protein 24; Short=At-XTH24; Short=XTH-24; AltName: Full=Endo-xyloglucan transferase; AltName: Full=Meristem protein 5; Short=MERI-5 protein; Short=MERI5 protein; AltName: Full=Xyloglucan endo-1,4-beta-D-glucanase; Flags: Precursor
gene_60406	33.3306	12.1736	-1.45309	0.0001	0.0086516	0.5786	169.474	2.71e-45	RecName: Full=Xyloglucan endotransglucosylase/hydrolase protein 31; Short=At-XTH31; Short=AtXTR8; Short=XTH-31; Flags: Precursor
gene_65700	9.86317	1.60701	-2.61767	5e-05	0.00510444	0.7167	160.229	4.45e-42	RecName: Full=Xyloglucan endotransglucosylase/hydrolase protein 31; Short=At-XTH31; Short=AtXTR8; Short=XTH-31; Flags: Precursor
gene_14116	46.5631	19.0686	-1.28799	0.00075	0.0338458	0.7122	224.557	8.85e-66	RecName: Full=Xyloglucan endotransglucosylase/hydrolase protein 9; Short=At-XTH9; Short=XTH-9; Flags: Precursor
gene_34288	130.947	13.8964	-3.2362	5e-05	0.00510444	0.705	220.705	1.77e-64	RecName: Full=Xyloglucan endotransglucosylase/hydrolase protein 9; Short=At-XTH9; Short=XTH-9; Flags: Precursor
gene_43234	3.15919	0.771042	-2.03467	0.0002	0.0140061	0.4173	338.961	3.65e-104	RecName: Full=Xyloglucan galactosyltransferase KATAMARI1 homolog
gene_58979	18.2333	4.60721	-1.98461	5e-05	0.00510444	0.4	217.238	8.22e-61	RecName: Full=Zinc finger protein CONSTANS-LIKE 16
gene_9116	22.0124	5.87428	-1.90584	5e-05	0.00510444	0.4123	210.305	3.91e-58	RecName: Full=Zinc finger protein CONSTANS-LIKE 16
gene_13471	27.3231	9.81492	-1.47707	0.001	0.0400873	0.4833	187.963	9.91e-50	RecName: Full=Zinc finger protein CONSTANS-LIKE 9
gene_10257	2.77143	0.483563	-2.51885	5e-05	0.00510444				unannotation
gene_10839	6.47278	2.3941	-1.4349	0.00135	0.0478173				unannotation
gene_10961	9.9658	0.470974	-4.40327	5e-05	0.00510444				unannotation
gene_11367	64.6482	17.3386	-1.89862	0.0013	0.0469144				unannotation
gene_11409	46.113	17.9762	-1.35908	0.0004	0.0225472				unannotation
gene_11770	18.0537	6.71845	-1.42609	0.0014	0.0488723				unannotation
gene_12028	109.318	34.8795	-1.64809	0.001	0.0400873				unannotation
gene_12686	1.8349	0	#NAME?	0.00085	0.036597				unannotation
gene_13263	27.473	11.2724	-1.28522	0.0012	0.0447831				unannotation
gene_13920	4.35864	1.44783	-1.58998	0.0004	0.0225472				unannotation
gene_13951	69.9504	23.9819	-1.54438	0.0005	0.0259548				unannotation
gene_14289	12.9582	3.69234	-1.81125	5e-05	0.00510444				unannotation
gene_14408	15.9942	3.71209	-2.10724	0.0011	0.0427168				unannotation
gene_14459	157.977	48.1248	-1.71486	5e-05	0.00510444				unannotation
gene_14462	444.243	161.761	-1.45748	0.00015	0.0116599				unannotation
gene_14465	2.9335	0	#NAME?	5e-05	0.00510444				unannotation
gene_14479	82.2829	27.5022	-1.58104	0.00015	0.0116599				unannotation
gene_14811	10.7299	3.47385	-1.62704	0.0001	0.0086516				unannotation
gene_1519	8.4262	2.64521	-1.6715	5e-05	0.00510444				unannotation
gene_15393	9.94359	2.25758	-2.13899	0.0001	0.0086516				unannotation
gene_15422	36.7548	13.4098	-1.45464	0.0001	0.0086516				unannotation
gene_15570	8.14702	2.60108	-1.64716	0.00025	0.0161533				unannotation
gene_15995	198.001	42.9547	-2.20462	0.0002	0.0140061				unannotation
gene_16143	49.5042	19.6575	-1.33247	0.00025	0.0161533				unannotation
gene_17049	4.55333	1.21436	-1.90672	0.00045	0.0240944				unannotation
gene_17279	16.5421	5.9736	-1.46947	0.0001	0.0086516				unannotation
gene_17573	31.2672	12.7269	-1.29677	0.0007	0.0326146				unannotation
gene_17838	18.2027	6.47509	-1.49118	0.00075	0.0338458				unannotation
gene_18195	24.3557	8.1529	-1.57887	5e-05	0.00510444				unannotation
gene_19200	6.44444	2.0534	-1.65004	0.00135	0.0478173				unannotation
gene_19751	13.6932	4.21713	-1.69913	0.00125	0.0458666				unannotation
gene_20524	10.3938	3.49349	-1.57297	0.00095	0.0385539				unannotation
gene_20564	8.05118	1.51474	-2.41013	0.0001	0.0086516				unannotation
gene_21005	4.72617	1.37889	-1.77716	5e-05	0.00510444				unannotation
gene_21104	6.58872	1.12836	-2.54577	0.0001	0.0086516				unannotation
gene_21439	56.2687	19.2273	-1.54918	5e-05	0.00510444				unannotation
gene_22129	14.2812	3.45368	-2.04791	0.0011	0.0427168				unannotation
gene_23043	7.88216	3.07709	-1.35702	0.0009	0.0376215				unannotation
gene_236	4.94813	1.06664	-2.21381	0.00115	0.0438068				unannotation
gene_24148	19.2607	4.55955	-2.07869	5e-05	0.00510444				unannotation
gene_24310	6.33432	2.22044	-1.51235	0.0011	0.0427168				unannotation
gene_24326	6.03242	2.47318	-1.28637	0.0009	0.0376215				unannotation
gene_24375	19.9513	8.1195	-1.29702	0.0009	0.0376215				unannotation
gene_24689	63.2279	27.4176	-1.20546	0.0014	0.0488723				unannotation
gene_24693	52.5168	15.0344	-1.80451	0.00015	0.0116599				unannotation
gene_25099	19.2131	7.66246	-1.32621	0.0006	0.0294173				unannotation
gene_2554	7.76502	2.81161	-1.46559	0.00085	0.036597				unannotation
gene_25558	21.7959	5.57624	-1.96669	5e-05	0.00510444				unannotation
gene_25639	89.0471	28.5801	-1.63956	0.0007	0.0326146				unannotation
gene_25808	33.4304	4.77927	-2.8063	5e-05	0.00510444				unannotation
gene_25823	43.35	15.0107	-1.53005	5e-05	0.00510444				unannotation
gene_26041	7.86675	1.766	-2.15528	0.00045	0.0240944				unannotation
gene_26190	36.2608	9.06253	-2.00042	5e-05	0.00510444				unannotation
gene_26604	12.1941	4.42993	-1.46083	0.0001	0.0086516				unannotation
gene_27845	10.6426	0.717953	-3.88982	0.0005	0.0259548				unannotation
gene_27981	17.5943	5.46854	-1.68588	0.0003	0.0183028				unannotation
gene_2840	45.5047	18.1672	-1.32468	0.0007	0.0326146				unannotation
gene_29015	15.3419	5.22943	-1.55275	0.0008	0.0351694				unannotation
gene_29214	17.9552	4.89979	-1.87361	0.0001	0.0086516				unannotation
gene_29406	14.3312	5.13352	-1.48114	0.0009	0.0376215				unannotation
gene_29475	2.99365	0.706475	-2.08319	0.00035	0.0204567				unannotation
gene_29490	19.8845	8.66646	-1.19813	0.001	0.0400873				unannotation
gene_30245	18.1863	7.49247	-1.27934	0.0007	0.0326146				unannotation
gene_32194	1.81263	0	#NAME?	0.00025	0.0161533				unannotation
gene_32707	18.1867	4.03879	-2.17089	0.0001	0.0086516				unannotation
gene_32935	8.21528	1.90103	-2.11153	0.00055	0.0276747				unannotation
gene_33302	9.79913	1.80057	-2.4442	5e-05	0.00510444				unannotation
gene_33694	425.013	157.478	-1.43236	0.00035	0.0204567				unannotation
gene_33695	31.945	11.5291	-1.47031	0.0004	0.0225472				unannotation
gene_34016	26.264	5.21061	-2.33356	5e-05	0.00510444				unannotation
gene_34290	10.4833	2.16194	-2.27769	0.0002	0.0140061				unannotation
gene_34697	6.58262	1.36398	-2.27084	0.0014	0.0488723				unannotation
gene_34719	19.3965	4.87865	-1.99124	0.0002	0.0140061				unannotation
gene_35594	7.63355	2.34604	-1.70213	0.0001	0.0086516				unannotation
gene_35796	45.3343	10.4376	-2.11881	5e-05	0.00510444				unannotation
gene_36196	8.12668	2.50984	-1.69507	0.0006	0.0294173				unannotation
gene_36342	10.8294	0.954562	-3.50398	0.00015	0.0116599				unannotation
gene_36997	56.3753	20.9139	-1.4306	5e-05	0.00510444				unannotation
gene_37030	39.8659	15.9036	-1.3258	0.00095	0.0385539				unannotation
gene_37064	17.2633	7.1777	-1.26611	0.00075	0.0338458				unannotation
gene_3741	6.04347	1.27418	-2.24581	0.0002	0.0140061				unannotation
gene_37415	30.7817	11.1168	-1.46933	0.00125	0.0458666				unannotation
gene_375	5.94368	1.39202	-2.09417	0.00115	0.0438068				unannotation
gene_37858	8.49588	2.32327	-1.8706	5e-05	0.00510444				unannotation
gene_38170	8.93665	2.16196	-2.04739	0.00045	0.0240944				unannotation
gene_38360	374.425	134.239	-1.47987	0.00045	0.0240944				unannotation
gene_38596	71.1695	14.3334	-2.31188	0.0009	0.0376215				unannotation
gene_386	7.5338	1.80434	-2.0619	0.00105	0.0415478				unannotation
gene_39963	4.72024	1.12883	-2.06403	5e-05	0.00510444				unannotation
gene_408	20.589	7.88721	-1.38429	0.00095	0.0385539				unannotation
gene_41135	13.8601	1.83047	-2.92065	5e-05	0.00510444				unannotation
gene_41962	33.9723	3.35004	-3.34211	5e-05	0.00510444				unannotation
gene_42261	31.05	9.75639	-1.67017	0.0001	0.0086516				unannotation
gene_4231	23.7894	7.16286	-1.73171	0.00055	0.0276747				unannotation
gene_42790	41.9818	15.3627	-1.45033	5e-05	0.00510444				unannotation
gene_42845	4.24979	0.971203	-2.12955	0.0007	0.0326146				unannotation
gene_4291	3.68504	1.07102	-1.7827	0.00045	0.0240944				unannotation
gene_43276	12.3727	2.02306	-2.61255	5e-05	0.00510444				unannotation
gene_4332	8.64692	3.52304	-1.29537	0.0014	0.0488723				unannotation
gene_43347	22.8629	9.83046	-1.21768	0.00075	0.0338458				unannotation
gene_43806	23.2334	2.10607	-3.46357	5e-05	0.00510444				unannotation
gene_44943	26.7869	6.19133	-2.11321	0.0004	0.0225472				unannotation
gene_45119	14.7658	4.03233	-1.87257	0.0001	0.0086516				unannotation
gene_45461	94.471	38.2132	-1.3058	0.00095	0.0385539				unannotation
gene_45575	44.9437	14.6252	-1.61966	0.0002	0.0140061				unannotation
gene_45727	13.0081	4.27464	-1.60553	5e-05	0.00510444				unannotation
gene_45873	18.3651	5.9616	-1.6232	5e-05	0.00510444				unannotation
gene_46118	36.4904	11.7648	-1.63304	5e-05	0.00510444				unannotation
gene_46188	7.74394	1.95307	-1.98732	0.00145	0.0499348				unannotation
gene_46416	13.6304	3.82051	-1.83499	5e-05	0.00510444				unannotation
gene_46498	74.1697	11.8511	-2.64581	5e-05	0.00510444				unannotation
gene_47148	55.0902	20.1487	-1.45111	0.00095	0.0385539				unannotation
gene_47387	65.1086	9.19474	-2.82397	5e-05	0.00510444				unannotation
gene_47403	18.2175	3.44585	-2.40239	0.0001	0.0086516				unannotation
gene_48083	247.731	81.8985	-1.59687	5e-05	0.00510444				unannotation
gene_48920	8.79942	1.61046	-2.44994	0.0001	0.0086516				unannotation
gene_49126	225.138	81.2691	-1.47003	0.00075	0.0338458				unannotation
gene_49212	29.5371	7.85825	-1.91025	0.0001	0.0086516				unannotation
gene_49635	39.6182	13.7815	-1.52343	0.0002	0.0140061				unannotation
gene_49659	9.48888	2.69002	-1.81862	0.0005	0.0259548				unannotation
gene_49894	10.0555	2.94994	-1.76923	5e-05	0.00510444				unannotation
gene_50050	7.99699	1.66969	-2.25987	5e-05	0.00510444				unannotation
gene_50835	19.9457	6.82725	-1.5467	5e-05	0.00510444				unannotation
gene_51404	2.12097	0	#NAME?	5e-05	0.00510444				unannotation
gene_5156	148.587	55.9557	-1.40895	0.0004	0.0225472				unannotation
gene_51576	132.25	25.6084	-2.36858	5e-05	0.00510444				unannotation
gene_51800	20.7603	8.09979	-1.35787	0.0006	0.0294173				unannotation
gene_52703	3.53295	0	#NAME?	0.00055	0.0276747				unannotation
gene_5330	14.6607	4.75614	-1.62409	0.0002	0.0140061				unannotation
gene_54565	21.9528	9.45483	-1.21528	0.0012	0.0447831				unannotation
gene_54678	152.154	56.4772	-1.42979	0.00035	0.0204567				unannotation
gene_54936	58.4668	24.9169	-1.23049	0.00035	0.0204567				unannotation
gene_55064	17.3401	4.85087	-1.83779	5e-05	0.00510444				unannotation
gene_55431	320.465	89.8569	-1.83447	0.0006	0.0294173				unannotation
gene_55635	22.6967	5.78029	-1.97327	5e-05	0.00510444				unannotation
gene_56461	1.71655	0	#NAME?	0.00085	0.036597				unannotation
gene_56488	23.9654	7.77019	-1.62493	5e-05	0.00510444				unannotation
gene_57159	13.7106	5.28943	-1.3741	0.0002	0.0140061				unannotation
gene_57590	1.5692	0	#NAME?	5e-05	0.00510444				unannotation
gene_58311	60.0979	15.0535	-1.99721	5e-05	0.00510444				unannotation
gene_58322	18.3914	0	#NAME?	0.00115	0.0438068				unannotation
gene_59064	84.9232	34.342	-1.30618	0.00085	0.036597				unannotation
gene_60811	55.9704	23.3857	-1.25904	0.00135	0.0478173				unannotation
gene_61281	9.7507	4.02277	-1.27732	0.00055	0.0276747				unannotation
gene_62269	5.93293	1.58293	-1.90615	0.00015	0.0116599				unannotation
gene_62439	20.6444	1.98592	-3.37787	5e-05	0.00510444				unannotation
gene_63121	8.74089	3.43026	-1.34946	0.0002	0.0140061				unannotation
gene_63561	4.63475	0.768011	-2.59329	0.00065	0.0310728				unannotation
gene_64036	24.2677	7.73863	-1.64889	0.00015	0.0116599				unannotation
gene_64062	6.40987	1.61706	-1.98692	0.0003	0.0183028				unannotation
gene_64194	42.6651	17.7053	-1.26887	0.0006	0.0294173				unannotation
gene_64340	12.006	4.89948	-1.29306	0.0008	0.0351694				unannotation
gene_6489	59.8099	16.6883	-1.84155	0.00095	0.0385539				unannotation
gene_65276	43.6604	18.4212	-1.24496	0.00145	0.0499348				unannotation
gene_66467	119.753	47.8091	-1.3247	0.00015	0.0116599				unannotation
gene_66621	19.4716	4.81461	-2.01588	5e-05	0.00510444				unannotation
gene_66855	12.4635	2.74013	-2.1854	5e-05	0.00510444				unannotation
gene_67099	8.44347	1.55963	-2.43663	5e-05	0.00510444				unannotation
gene_67621	14.0768	4.28391	-1.71632	0.0007	0.0326146				unannotation
gene_67661	3.03128	0.594024	-2.35133	0.00055	0.0276747				unannotation
gene_68192	23.1103	9.77424	-1.24148	0.0008	0.0351694				unannotation
gene_68548	28.4576	2.97845	-3.25618	5e-05	0.00510444				unannotation
gene_68766	10.422	2.83273	-1.87937	0.00095	0.0385539				unannotation
gene_68809	5.47184	0.728267	-2.90949	5e-05	0.00510444				unannotation
gene_69353	54.9832	21.2221	-1.37343	0.0001	0.0086516				unannotation
gene_69441	36.5117	16.216	-1.17094	0.00065	0.0310728				unannotation
gene_69997	39.5605	15.7363	-1.32997	0.00085	0.036597				unannotation
gene_70088	6.58686	1.49179	-2.14255	5e-05	0.00510444				unannotation
gene_70206	34.6219	6.87941	-2.33133	5e-05	0.00510444				unannotation
gene_70406	3.27626	0.346619	-3.24063	0.00025	0.0161533				unannotation
gene_70447	33.3157	3.81901	-3.12493	5e-05	0.00510444				unannotation
gene_70484	13.4298	3.07406	-2.12723	0.00065	0.0310728				unannotation
gene_71213	4.10082	1.53646	-1.4163	0.0009	0.0376215				unannotation
gene_71359	12.8325	4.28734	-1.58165	0.00045	0.0240944				unannotation
gene_72139	14.2702	5.13198	-1.47542	0.00025	0.0161533				unannotation
gene_72468	16.374	3.92753	-2.05972	0.0005	0.0259548				unannotation
gene_72562	14.8948	1.48897	-3.32242	0.0001	0.0086516				unannotation
gene_728	12.8074	0.816745	-3.97095	0.0008	0.0351694				unannotation
gene_73003	4.77616	0.917984	-2.37931	5e-05	0.00510444				unannotation
gene_73148	73.4107	22.6347	-1.69745	0.0002	0.0140061				unannotation
gene_73749	22.6415	6.80191	-1.73496	0.00065	0.0310728				unannotation
gene_74073	8.01218	1.65028	-2.27948	5e-05	0.00510444				unannotation
gene_75336	7.81809	2.20915	-1.82332	0.00075	0.0338458				unannotation
gene_7594	31.5136	10.0741	-1.64532	0.0001	0.0086516				unannotation
gene_7600	34.3914	14.2432	-1.27177	0.0001	0.0086516				unannotation
gene_76303	11.9524	1.66057	-2.84755	0.00025	0.0161533				unannotation
gene_76679	98.9503	41.3828	-1.25767	0.0008	0.0351694				unannotation
gene_76808	34.0763	5.11617	-2.73564	5e-05	0.00510444				unannotation
gene_77073	7.75321	2.13298	-1.86192	0.00095	0.0385539				unannotation
gene_77132	10.5943	2.3275	-2.18644	5e-05	0.00510444				unannotation
gene_7756	9.48161	2.00609	-2.24075	0.0004	0.0225472				unannotation
gene_77930	17.7902	7.77922	-1.19338	0.0004	0.0225472				unannotation
gene_78156	10.4734	3.13523	-1.74009	0.00045	0.0240944				unannotation
gene_78396	36.3601	15.9392	-1.18978	0.0012	0.0447831				unannotation
gene_78535	14.048	5.2989	-1.4066	0.00035	0.0204567				unannotation
gene_78631	10.0022	2.47481	-2.01493	5e-05	0.00510444				unannotation
gene_78729	2.30712	0.812249	-1.5061	0.0004	0.0225472				unannotation
gene_79168	15.2174	1.85292	-3.03785	5e-05	0.00510444				unannotation
gene_79334	32.2732	9.46622	-1.76948	5e-05	0.00510444				unannotation
gene_80146	67.2183	25.6667	-1.38895	0.00105	0.0415478				unannotation
gene_80346	39.4351	14.7894	-1.41492	0.0005	0.0259548				unannotation
gene_80740	3.42748	1.4665	-1.22477	0.00135	0.0478173				unannotation
gene_82438	7.58948	2.50525	-1.59904	0.0012	0.0447831				unannotation
gene_82914	23.7177	9.86355	-1.26579	0.001	0.0400873				unannotation
gene_8305	6.56624	2.66809	-1.29926	0.0012	0.0447831				unannotation
gene_8321	127.826	42.96	-1.57312	5e-05	0.00510444				unannotation
gene_83408	42.6013	9.68598	-2.13693	0.00025	0.0161533				unannotation
gene_83984	21.9187	7.05517	-1.63541	0.00015	0.0116599				unannotation
gene_84012	21.1035	4.13181	-2.35264	5e-05	0.00510444				unannotation
gene_84018	11.6406	3.46023	-1.75022	0.00075	0.0338458				unannotation
gene_84338	135.551	51.3634	-1.40003	0.0008	0.0351694				unannotation
gene_84692	82.7631	30.2508	-1.45201	0.00025	0.0161533				unannotation
gene_84987	4.93897	1.84057	-1.42405	0.0014	0.0488723				unannotation
gene_85548	7.16151	1.296	-2.4662	0.0001	0.0086516				unannotation
gene_87013	36.2969	14.4904	-1.32475	0.00135	0.0478173				unannotation
gene_9004	9.28751	3.3004	-1.49265	0.0002	0.0140061				unannotation
gene_906	17.0049	6.15788	-1.46544	0.0008	0.0351694				unannotation
gene_9139	103.532	35.6835	-1.53675	5e-05	0.00510444				unannotation
gene_9563	5.82001	1.2956	-2.1674	0.0002	0.0140061				unannotation
