# Supplementary material for: RrMYB5‐ and RrMYB10‐regulated flavonoid biosynthesis plays a pivotal role in feedback loop responding to wounding and oxidation in Rosa rugosa
Source: Plant Biotechnol J. 2019 Apr 14;17(11):2078–95. doi: 10.1111/pbi.13123 (PMC6790370; doi:10.1111/pbi.13123)
Supplement: Supplementary file 5 — Table S10 Up‐ and downregulated genes in transgenic tobacco overexpressing RrANR. [file PBI-17-2078-s005.xls]

## Sheet: ANR_Up
Query_id	CK_ANR	ANR	log2(fold_change)	p_value	q_value	Blast_identity	Blast_Score	Blast_Evalues	Blast_annotation
gene_10005	0.777078	2.42035	1.63908	0.00095	0.013435	0.7619	104.375	1.67e-23	RecName: Full=LOB domain-containing protein 12; AltName: Full=ASYMMETRIC LEAVES 2-like protein 5; Short=AS2-like protein 5
gene_45300	3.93028	86.9136	4.46688	0.00065	0.0100675	0.7838	63.929	1.23e-11	RecName: Full=(-)-camphene/tricyclene synthase, chloroplastic; Short=SlTPS3; AltName: Full=(4S)-limonene synthase.; AltName: Full=Myrcene synthase; Flags: Precursor
gene_26059	6.62649	14.9888	1.17757	0.00115	0.0153893	0.5781	159.073	3.55e-41	RecName: Full=(+)-neomenthol dehydrogenase; AltName: Full=Menthone:neomenthol reductase; AltName: Full=Short-chain dehydrogenase/reductase 1; Short=AtSDR1
gene_5994	0.282119	5.29951	4.23148	0.0002	0.00403985	0.5667	114.39	4.12e-31	RecName: Full=(+)-neomenthol dehydrogenase; AltName: Full=Menthone:neomenthol reductase; AltName: Full=Short-chain dehydrogenase/reductase 1; Short=AtSDR1
gene_62980	7.33025	17.3717	1.2448	0.0008	0.0118229	0.5816	169.859	6.48e-45	RecName: Full=(+)-neomenthol dehydrogenase; AltName: Full=Menthone:neomenthol reductase; AltName: Full=Short-chain dehydrogenase/reductase 1; Short=AtSDR1
gene_6860	0.391472	9.57485	4.61227	0.00055	0.00885692	0.5703	160.614	2.41e-41	RecName: Full=(+)-neomenthol dehydrogenase; AltName: Full=Menthone:neomenthol reductase; AltName: Full=Short-chain dehydrogenase/reductase 1; Short=AtSDR1
gene_24154	3.6894	9.32545	1.33779	0.0007	0.0106781	0.5969	179.874	1.53e-47	RecName: Full=(+)-pulegone reductase [Mentha x piperita]
gene_42519	0.595545	3.02995	2.34701	0.0057	0.0485843	0.4677	110.538	2.02e-24	RecName: Full=(3S,6E)-nerolidol synthase 1; Short=FaNES1 [Fragaria x ananassa]
gene_24673	12.1377	30.6159	1.33479	0.0002	0.00403985	0.9211	83.1889	6.04e-39	RecName: Full=(6-4)DNA photolyase
gene_79129	3.24069	9.28288	1.51827	0.0002	0.00403985	0.713	154.066	1.18e-36	RecName: Full=(6-4)DNA photolyase; AltName: Full=Protein UV repair defective 3
gene_24631	1.90878	8.02818	2.07242	5e-05	0.00129482	0.4762	83.1889	2.5e-31	RecName: Full=(E,E)-geranyllinalool synthase; AltName: Full=Terpenoid synthase 4; Short=AtTPS04
gene_36357	0.532247	2.58859	2.282	0.00125	0.0162957	0.3892	135.576	2.17e-32	RecName: Full=(RS)-norcoclaurine 6-O-methyltransferase; AltName: Full=S-adenosyl-L-methionine:norcoclaurine 6-O-methyltransferase; Short=6-OMT [Coptis japonica]
gene_76006	0.438416	1.93941	2.14525	5e-05	0.00129482	0.7671	115.161	2.18e-25	RecName: Full=1-(5-phosphoribosyl)-5-[(5-phosphoribosylamino)methylideneamino] imidazole-4-carboxamide isomerase, chloroplastic; AltName: Full=5-proFAR isomerase; AltName: Full=BBM II; AltName: Full=Phosphoribosylformimino-5-aminoimidazole carboxamide ribotide isomerase; AltName: Full=Protein ALBINO AND PALE GREEN 10; AltName: Full=Protein HISTIDINE BIOSYNTHESIS 3; Flags: Precursor
gene_40662	25.9028	105.929	2.03192	5e-05	0.00129482	0.5525	196.438	1.89e-55	RecName: Full=1,2-dihydroxy-3-keto-5-methylthiopentene dioxygenase 1; AltName: Full=Acireductone dioxygenase (Fe(2+)-requiring) 1; Short=ARD 1; Short=Fe-ARD 1
gene_42355	10.7102	58.2927	2.44432	5e-05	0.00129482	0.8824	163.31	1.12e-43	RecName: Full=1,2-dihydroxy-3-keto-5-methylthiopentene dioxygenase 1; AltName: Full=Acireductone dioxygenase (Fe(2+)-requiring) 1; Short=ARD 1; Short=Fe-ARD 1
gene_34314	7.09053	31.0163	2.12906	0.00015	0.00322458	0.9681	571.622	1.31e-176	RecName: Full=1,4-alpha-glucan-branching enzyme; AltName: Full=Q-enzyme; AltName: Full=Starch-branching enzyme
gene_14949	23.271	61.1058	1.39278	0.00015	0.00322458	0.8077	83.5741	2.61e-18	RecName: Full=10 kDa chaperonin; AltName: Full=Chaperonin 10; Short=CPN10; AltName: Full=Protein groES [Brassica napus]
gene_50857	19.1547	50.6571	1.40307	0.00305	0.031252	0.2424	87.4261	3.18e-20	RecName: Full=11S globulin seed storage protein 2; AltName: Full=11S globulin seed storage protein II; AltName: Full=Alpha-globulin; Contains: RecName: Full=11S globulin seed storage protein 2 acidic chain; AltName: Full=11S globulin seed storage protein II acidic chain; Contains: RecName: Full=11S globulin seed storage protein 2 basic chain; AltName: Full=11S globulin seed storage protein II bas…
gene_49530	8.53591	28.8227	1.75559	0.00095	0.013435	0.5036	92.4337	4.8e-21	RecName: Full=14 kDa proline-rich protein DC2.15; Flags: Precursor [Daucus carota]
gene_53871	1.66211	6.57709	1.98443	0.0001	0.00232933	0.6176	91.2781	9.2e-21	RecName: Full=14 kDa proline-rich protein DC2.15; Flags: Precursor [Daucus carota]
gene_57188	1.97358	7.53476	1.93275	0.00155	0.019179	0.6786	95.5153	3.47e-23	RecName: Full=14 kDa proline-rich protein DC2.15; Flags: Precursor [Daucus carota]
gene_52103	2.55622	6.34132	1.31077	0.00085	0.0123705	0.9286	132.109	3.09e-33	RecName: Full=14-3-3 protein 10
gene_32863	6.91708	24.5638	1.8283	5e-05	0.00129482	0.5963	124.02	2.99e-32	RecName: Full=15.7 kDa heat shock protein, peroxisomal; Short=AtHsp15.7
gene_40750	13.2282	31.6257	1.25748	0.00025	0.00479642	0.8482	204.912	7.09e-56	RecName: Full=15-cis-zeta-carotene isomerase, chloroplastic; Flags: Precursor
gene_6785	0.861504	20.1076	4.54474	5e-05	0.00129482	0.6918	212.616	5.73e-63	RecName: Full=17.3 kDa class I heat shock protein; AltName: Full=HSP 17.3
gene_25555	0.517882	17.2833	5.06062	0.00285	0.0298776	0.8797	233.032	6.81e-76	RecName: Full=17.3 kDa class II heat shock protein; AltName: Full=Hsp17.3; AltName: Full=Hsp20.2
gene_49931	1.36135	36.0007	4.72492	5e-05	0.00129482	0.8797	230.72	1.63e-74	RecName: Full=17.3 kDa class II heat shock protein; AltName: Full=Hsp17.3; AltName: Full=Hsp20.2
gene_38461	0.689687	4.33812	2.65306	0.00035	0.0062491	0.5333	74.7146	5.5e-14	RecName: Full=17.4 kDa class III heat shock protein; AltName: Full=17.4 kDa heat shock protein 2; Short=AtHsp17.4B
gene_13676	10.3005	26.3328	1.35414	0.00015	0.00322458	0.9073	224.557	1.62e-71	RecName: Full=17.6 kDa class I heat shock protein; AltName: Full=Hsp20.0
gene_13680	2.73762	11.4612	2.06576	5e-05	0.00129482	0.9073	224.942	5e-71	RecName: Full=17.6 kDa class I heat shock protein; AltName: Full=Hsp20.0
gene_2804	1.8509	10.0807	2.4453	5e-05	0.00129482	0.7937	207.994	4.02e-65	RecName: Full=18.1 kDa class I heat shock protein; AltName: Full=18.1 kDa heat shock protein; Short=AtHsp18.1
gene_66148	3.69293	10.9236	1.56462	0.0007	0.0106781	0.7673	205.682	8.67e-65	RecName: Full=18.1 kDa class I heat shock protein; AltName: Full=18.1 kDa heat shock protein; Short=AtHsp18.1
gene_19793	2.35777	10.6775	2.17908	5e-05	0.00129482	0.4853	107.071	1.38e-26	RecName: Full=18.1 kDa class I heat shock protein; AltName: Full=HSP 18.1
gene_79575	1.96275	11.1742	2.50923	0.0001	0.00232933	0.7532	188.734	3.68e-58	RecName: Full=18.2 kDa class I heat shock protein
gene_53398	0.38316	1.89017	2.3025	0.00395	0.0374952	0.7282	313.923	2.35e-99	RecName: Full=1-aminocyclopropane-1-carboxylate oxidase 5; Short=ACC oxidase 5; Short=AtACO5
gene_50768	1.52033	4.70232	1.62899	0.00055	0.00885692	0.4463	110.153	5.2e-24	RecName: Full=1-aminocyclopropane-1-carboxylate oxidase; Short=ACC oxidase; AltName: Full=Ethylene-forming enzyme; Short=EFE [Musa acuminata]
gene_65451	14.4989	247.431	4.09301	5e-05	0.00129482	0.9204	175.637	1.54e-85	RecName: Full=1-aminocyclopropane-1-carboxylate oxidase; Short=ACC oxidase; AltName: Full=Ethylene-forming enzyme; Short=EFE [Prunus mume]
gene_77672	30.9303	97.8699	1.66184	0.0021	0.0239985	0.7703	360.533	0	RecName: Full=1-deoxy-D-xylulose-5-phosphate synthase, chloroplastic; Short=1-deoxyxylulose-5-phosphate synthase; Short=DXP synthase; Short=DXPS; AltName: Full=Protein CLOROPLASTOS ALTERADOS 1; Flags: Precursor
gene_59811	3.77178	11.8639	1.65326	0.00025	0.00479642	0.3592	67.781	1.77e-11	RecName: Full=1-phosphatidylinositol phosphodiesterase; AltName: Full=Phosphatidylinositol diacylglycerol-lyase; AltName: Full=Phosphatidylinositol-specific phospholipase C; Short=PI-PLC; Flags: Precursor [Listeria monocytogenes EGD-e]
gene_31699	4.12414	17.2933	2.06805	5e-05	0.00129482	0.4121	123.25	5.98e-32	RecName: Full=21 kDa protein; AltName: Full=1.2 protein; Flags: Precursor [Daucus carota]
gene_80958	3.3637	8.62296	1.35814	0.00145	0.0182239	0.5361	122.479	4.72e-31	RecName: Full=21.7 kDa class VI heat shock protein; AltName: Full=21.7 kDa heat shock protein; Short=AtHsp21.7
gene_15439	0.481217	1.6207	1.75186	0.00305	0.031252	0.535	197.593	3.84e-53	RecName: Full=2-hydroxyacyl-CoA lyase; AltName: Full=2-hydroxyphytanoyl-CoA lyase; Short=2-HPCL; AltName: Full=Oxalyl-CoA decarboxylase
gene_34720	20.9284	42.931	1.03656	0.00175	0.0209608	0.7348	316.235	1.95e-101	RecName: Full=2-hydroxyacyl-CoA lyase; AltName: Full=2-hydroxyphytanoyl-CoA lyase; Short=2-HPCL; AltName: Full=Oxalyl-CoA decarboxylase
gene_57101	14.7181	29.5547	1.0058	0.0021	0.0239985	0.8355	405.986	1.73e-127	RecName: Full=2-hydroxyacyl-CoA lyase; AltName: Full=2-hydroxyphytanoyl-CoA lyase; Short=2-HPCL; AltName: Full=Oxalyl-CoA decarboxylase
gene_57102	10.9363	30.686	1.48845	0.0001	0.00232933	0.7571	258.07	7.53e-80	RecName: Full=2-hydroxyacyl-CoA lyase; AltName: Full=2-hydroxyphytanoyl-CoA lyase; Short=2-HPCL; AltName: Full=Oxalyl-CoA decarboxylase
gene_31536	5.29933	14.2586	1.42795	0.00015	0.00322458	0.4538	239.195	1.12e-74	RecName: Full=2-hydroxyisoflavanone dehydratase; AltName: Full=Carboxylesterase HIDM
gene_32845	4.30444	9.53465	1.14735	0.00315	0.0319888	0.4103	238.424	2.56e-67	RecName: Full=2-hydroxyisoflavanone dehydratase; AltName: Full=Carboxylesterase HIDM
gene_32852	7.32159	20.4682	1.48315	0.0001	0.00232933	0.4747	299.671	2.59e-96	RecName: Full=2-hydroxyisoflavanone dehydratase; AltName: Full=Carboxylesterase HIDM
gene_17792	1.28782	3.9628	1.62158	5e-05	0.00129482	0.5921	92.8189	2.64e-33	RecName: Full=2-oxoglutarate-dependent dioxygenase DAO; AltName: Full=Protein DIOXYGENASE FOR AUXIN OXIDATION &gt;gi|122162626|sp|Q01IX6.1|DAO_ORYSI RecName: Full=2-oxoglutarate-dependent dioxygenase DAO; AltName: Full=Protein DIOXYGENASE FOR AUXIN OXIDATION
gene_76844	2.4105	5.63348	1.2247	0.0028	0.0295036	0.4588	152.14	6.37e-37	RecName: Full=2-oxoisovalerate dehydrogenase subunit alpha 2, mitochondrial; AltName: Full=Branched-chain alpha-keto acid dehydrogenase E1 component alpha chain; Short=BCKDE1A; Short=BCKDH E1-alpha; Flags: Precursor
gene_25833	18.9306	43.3233	1.19443	0.0011	0.014952	0.9825	120.168	2.51e-52	RecName: Full=3-dehydroquinate synthase, chloroplastic; Flags: Precursor
gene_69013	0.813831	1.88372	1.21078	0.0038	0.0365051	0.7959	88.1965	3.31e-17	RecName: Full=3-dehydrosphinganine reductase TSC10A; AltName: Full=3-ketodihydrosphingosine reductase; Short=KDS reductase; AltName: Full=3-ketosphinganine reductase
gene_19220	13.3963	31.7994	1.24716	0.0002	0.00403985	0.8947	629.402	0	RecName: Full=3-hydroxy-3-methylglutaryl-coenzyme A reductase 1; Short=HMG-CoA reductase 1; Short=HMGR; Short=HMGR1
gene_26118	17.6794	40.6101	1.19977	0.0007	0.0106781	0.8944	627.476	0	RecName: Full=3-hydroxy-3-methylglutaryl-coenzyme A reductase 1; Short=HMG-CoA reductase 1; Short=HMGR; Short=HMGR1
gene_86624	2.50043	8.04525	1.68596	0.00065	0.0100675	0.596	119.783	4.75e-27	RecName: Full=3-isopropylmalate dehydratase large subunit; AltName: Full=AtLEUC; AltName: Full=Isopropylmalate isomerase large subunit 1; Short=AtIIL1; Flags: Precursor
gene_891	2.28175	7.91563	1.79457	0.0002	0.00403985	0.5019	293.893	5.68e-85	RecName: Full=3-ketoacyl-CoA synthase 17; Short=KCS-17; AltName: Full=Very long-chain fatty acid condensing enzyme 17; Short=VLCFA condensing enzyme 17
gene_63627	0.489393	2.18184	2.15648	0.00075	0.0112391	0.8383	452.21	1.74e-145	RecName: Full=3-ketoacyl-CoA synthase 19; Short=KCS-19; AltName: Full=Very long-chain fatty acid condensing enzyme 19; Short=VLCFA condensing enzyme 19
gene_273	4.8408	13.0251	1.42798	0.00065	0.0100675	0.8485	65.855	4.6e-23	RecName: Full=3-oxoacyl-[acyl-carrier-protein] reductase, chloroplastic; AltName: Full=3-ketoacyl-acyl carrier protein reductase; Flags: Precursor [Cuphea lanceolata]
gene_49336	3.6573	10.3467	1.50032	0.00075	0.0112391	0.697	83.9593	8.17e-26	RecName: Full=3-oxoacyl-[acyl-carrier-protein] reductase, chloroplastic; AltName: Full=3-ketoacyl-acyl carrier protein reductase; Flags: Precursor [Cuphea lanceolata]
gene_59243	31.1749	71.8869	1.20534	0.0003	0.00553356	0.9209	263.848	2.33e-87	RecName: Full=40S ribosomal protein S16 [Gossypium hirsutum]
gene_44093	81.3193	180.857	1.15318	0.00465	0.0420946	0.5649	112.464	4.17e-27	RecName: Full=40S ribosomal protein S19
gene_82473	33.1288	67.202	1.02042	0.00545	0.0471365	0.8824	69.3218	2.33e-13	RecName: Full=40S ribosomal protein S30
gene_84026	8.76356	20.5936	1.2326	0.00225	0.0252491	0.9792	675.626	0	RecName: Full=4-coumarate--CoA ligase 1; Short=4CL 1; AltName: Full=4-coumaroyl-CoA synthase 1 [Nicotiana tabacum]
gene_47701	2.39742	12.2625	2.35471	5e-05	0.00129482	0.7018	463.766	1.25e-144	RecName: Full=4-coumarate--CoA ligase 2; Short=4CL 2; AltName: Full=4-coumaroyl-CoA synthase 2; AltName: Full=Clone 4CL16
gene_69898	1.97145	17.5247	3.15206	5e-05	0.00129482	0.7287	465.692	2.95e-145	RecName: Full=4-coumarate--CoA ligase 2; Short=4CL 2; AltName: Full=4-coumaroyl-CoA synthase 2; AltName: Full=Clone 4CL16
gene_55722	25.5112	81.6754	1.67877	5e-05	0.00129482	0.8677	345.125	2.24e-103	RecName: Full=4-hydroxyphenylpyruvate dioxygenase; AltName: Full=4-hydroxyphenylpyruvic acid oxidase; Short=4HPPD; Short=HPD; Short=HPPDase [Daucus carota]
gene_18275	6.44866	21.393	1.73007	5e-05	0.00129482	0.8412	503.442	6.41e-166	RecName: Full=5&apos;-adenylylsulfate reductase 3, chloroplastic; AltName: Full=3&apos;-phosphoadenosine-5&apos;-phosphosulfate reductase homolog 26; Short=PAPS reductase homolog 26; Short=Prh-26; AltName: Full=Adenosine 5&apos;-phosphosulfate 5&apos;-adenylylsulfate sulfotransferase 3; Short=APS sulfotransferase 3; AltName: Full=Thioredoxin-independent APS reductase 3; Flags: Precursor
gene_42240	7.88954	54.4596	2.78717	5e-05	0.00129482	0.8156	614.764	0	RecName: Full=5&apos;-adenylylsulfate reductase 3, chloroplastic; AltName: Full=3&apos;-phosphoadenosine-5&apos;-phosphosulfate reductase homolog 26; Short=PAPS reductase homolog 26; Short=Prh-26; AltName: Full=Adenosine 5&apos;-phosphosulfate 5&apos;-adenylylsulfate sulfotransferase 3; Short=APS sulfotransferase 3; AltName: Full=Thioredoxin-independent APS reductase 3; Flags: Precursor
gene_52483	19.1953	152.937	2.99411	5e-05	0.00129482	0.8069	612.838	0	RecName: Full=5&apos;-adenylylsulfate reductase 3, chloroplastic; AltName: Full=3&apos;-phosphoadenosine-5&apos;-phosphosulfate reductase homolog 26; Short=PAPS reductase homolog 26; Short=Prh-26; AltName: Full=Adenosine 5&apos;-phosphosulfate 5&apos;-adenylylsulfate sulfotransferase 3; Short=APS sulfotransferase 3; AltName: Full=Thioredoxin-independent APS reductase 3; Flags: Precursor
gene_85478	7.27424	35.9503	2.30514	5e-05	0.00129482	0.8208	503.827	2.26e-170	RecName: Full=5&apos;-adenylylsulfate reductase 3, chloroplastic; AltName: Full=3&apos;-phosphoadenosine-5&apos;-phosphosulfate reductase homolog 26; Short=PAPS reductase homolog 26; Short=Prh-26; AltName: Full=Adenosine 5&apos;-phosphosulfate 5&apos;-adenylylsulfate sulfotransferase 3; Short=APS sulfotransferase 3; AltName: Full=Thioredoxin-independent APS reductase 3; Flags: Precursor
gene_21547	27.1004	87.5288	1.69144	0.00175	0.0209608	0.9408	304.679	1.19e-130	RecName: Full=5-methyltetrahydropteroyltriglutamate--homocysteine methyltransferase 1; AltName: Full=Cobalamin-independent methionine synthase 1
gene_60408	31.7523	82.1037	1.37059	0.0001	0.00232933	0.9432	175.637	1.75e-48	RecName: Full=5-methyltetrahydropteroyltriglutamate--homocysteine methyltransferase; AltName: Full=Cobalamin-independent methionine synthase isozyme; AltName: Full=Vitamin-B12-independent methionine synthase isozyme [Catharanthus roseus]
gene_86327	33.3758	81.6459	1.29058	0.00595	0.0499908	0.7656	309.301	1.08e-99	RecName: Full=5-methyltetrahydropteroyltriglutamate--homocysteine methyltransferase; AltName: Full=Cobalamin-independent methionine synthase isozyme; AltName: Full=Vitamin-B12-independent methionine synthase isozyme [Catharanthus roseus]
gene_77387	46.581	109.777	1.23676	0.0012	0.0158562	0.8491	415.231	7.43e-139	RecName: Full=5-methyltetrahydropteroyltriglutamate--homocysteine methyltransferase; AltName: Full=Cobalamin-independent methionine synthase isozyme; AltName: Full=Vitamin-B12-independent methionine synthase isozyme [Solenostemon scutellarioides]
gene_25636	26.0385	52.1322	1.00153	0.0042	0.0391327	0.9337	308.145	4.47e-103	RecName: Full=60S ribosomal protein L12 [Prunus armeniaca]
gene_85605	37.1177	75.1674	1.018	0.00455	0.0414275	0.9337	308.531	5.4e-104	RecName: Full=60S ribosomal protein L12 [Prunus armeniaca]
gene_50987	15.9192	38.8297	1.28639	0.00085	0.0123705	0.8889	150.599	4.31e-39	RecName: Full=60S ribosomal protein L15 [Petunia x hybrida]
gene_74156	81.003	199.288	1.29881	0.003	0.0309113	0.878	153.68	8.79e-41	RecName: Full=60S ribosomal protein L15-1 [Picea mariana]
gene_51531	10.155	24.0895	1.24621	0.0037	0.0358403	0.96	98.5969	2.32e-25	RecName: Full=60S ribosomal protein L39-3
gene_27265	0.615659	3.35652	2.44676	5e-05	0.00129482	0.5138	116.701	1.13e-52	RecName: Full=65-kDa microtubule-associated protein 8; Short=AtMAP65-8
gene_19374	10.109	24.2743	1.26379	0.00065	0.0100675	0.9021	880.167	0	RecName: Full=6-phosphogluconate dehydrogenase, decarboxylating 1 [Spinacia oleracea]
gene_19315	16.7318	56.9805	1.76788	5e-05	0.00129482	0.4973	262.307	6.16e-140	RecName: Full=70 kDa peptidyl-prolyl isomerase; AltName: Full=Peptidyl-prolyl cis-trans isomerase; Short=PPIase; AltName: Full=Rotamase
gene_38185	16.7238	58.1855	1.79875	0.0001	0.00232933	0.5027	257.684	3.91e-139	RecName: Full=70 kDa peptidyl-prolyl isomerase; AltName: Full=Peptidyl-prolyl cis-trans isomerase; Short=PPIase; AltName: Full=Rotamase
gene_14547	12.0262	27.0075	1.16718	0.0008	0.0118229	0.5831	388.267	1.81e-122	RecName: Full=7-deoxyloganetic acid glucosyltransferase; AltName: Full=UDP-glucose glucosyltransferase 8; Short=CrUGT8; AltName: Full=UDP-glycosyltransferase 709C2 [Catharanthus roseus]
gene_55019	1.60319	8.7713	2.45184	5e-05	0.00129482	0.7557	452.21	3.79e-149	RecName: Full=7-deoxyloganetin glucosyltransferase; AltName: Full=Genipin glucosyltransferase; AltName: Full=UDP-glucose glucosyltransferase 2; Short=GjUGT2; AltName: Full=UDP-glycosyltransferase 85A24 [Gardenia jasminoides]
gene_41661	6.07733	20.523	1.75573	5e-05	0.00129482	0.7072	892.108	0	RecName: Full=9-cis-epoxycarotenoid dioxygenase NCED1, chloroplastic; AltName: Full=PvNCED1; Flags: Precursor [Phaseolus vulgaris]
gene_69873	2.78942	19.5749	2.81097	5e-05	0.00129482	0.6598	579.711	0	RecName: Full=9-cis-epoxycarotenoid dioxygenase NCED1, chloroplastic; AltName: Full=PvNCED1; Flags: Precursor [Phaseolus vulgaris]
gene_69874	3.91869	29.8332	2.92847	5e-05	0.00129482	0.7948	390.193	2.06e-129	RecName: Full=9-cis-epoxycarotenoid dioxygenase NCED1, chloroplastic; AltName: Full=PvNCED1; Flags: Precursor [Phaseolus vulgaris]
gene_24601	1.76579	5.39275	1.61071	0.00145	0.0182239	0.5756	329.717	3.54e-106	RecName: Full=9-divinyl ether synthase; Short=StDES; AltName: Full=Colneleate synthase; AltName: Full=Cytochrome P450 74D4 [Capsicum annuum]
gene_71735	6.11409	17.8094	1.54243	0.0001	0.00232933	0.5469	730.324	0	RecName: Full=ABC transporter C family member 10; Short=ABC transporter ABCC.10; Short=AtABCC10; AltName: Full=ATP-energized glutathione S-conjugate pump 14; AltName: Full=Glutathione S-conjugate-transporting ATPase 14; AltName: Full=Multidrug resistance-associated protein 14
gene_5162	29.4869	89.3466	1.59934	0.0007	0.0106781	0.6261	835.484	0	RecName: Full=ABC transporter C family member 14; Short=ABC transporter ABCC.14; Short=AtABCC14; AltName: Full=ATP-energized glutathione S-conjugate pump 10; AltName: Full=Glutathione S-conjugate-transporting ATPase 10; AltName: Full=Multidrug resistance-associated protein 10
gene_52511	6.08961	12.4963	1.03709	0.00295	0.0305785	0.732	934.865	0	RecName: Full=ABC transporter C family member 5; Short=ABC transporter ABCC.5; Short=AtABCC5; AltName: Full=ATP-energized glutathione S-conjugate pump 5; AltName: Full=Glutathione S-conjugate-transporting ATPase 5; AltName: Full=Multidrug resistance-associated protein 5
gene_16440	2.68452	6.1456	1.19489	0.00045	0.00762749	0.4992	594.349	0	RecName: Full=ABC transporter C family member 8; Short=ABC transporter ABCC.8; Short=AtABCC8; AltName: Full=ATP-energized glutathione S-conjugate pump 6; AltName: Full=Glutathione S-conjugate-transporting ATPase 6; AltName: Full=Multidrug resistance-associated protein 6; Flags: Precursor
gene_77464	24.1629	50.9496	1.07628	0.0026	0.0280138	0.6764	330.487	1.83e-94	RecName: Full=ABC transporter F family member 5; Short=ABC transporter ABCF.5; Short=AtABCF5; AltName: Full=GCN20-type ATP-binding cassette protein GCN5
gene_70798	2.1819	11.6032	2.41086	5e-05	0.00129482	0.7469	712.22	0	RecName: Full=ABC transporter G family member 1; Short=ABC transporter ABCG.1; Short=AtABCG1; AltName: Full=White-brown complex homolog protein 1; Short=AtWBC1
gene_12289	4.86802	46.056	3.24198	5e-05	0.00129482	0.7344	711.835	0	RecName: Full=ABC transporter G family member 16; Short=ABC transporter ABCG.16; Short=AtABCG16; AltName: Full=Probable white-brown complex homolog protein 16; Short=AtWBC16
gene_26322	24.9901	51.3667	1.03948	0.0031	0.031613	0.7015	941.799	0	RecName: Full=ABC transporter G family member 16; Short=ABC transporter ABCG.16; Short=AtABCG16; AltName: Full=Probable white-brown complex homolog protein 16; Short=AtWBC16
gene_21360	0.549335	1.28776	1.22911	0.0023	0.0256168	0.6275	137.887	1.9e-99	RecName: Full=ABC transporter G family member 31; Short=ABC transporter ABCG.31; Short=AtABCG31; AltName: Full=Pleiotropic drug resistance protein 3
gene_58924	1.83173	8.52861	2.2191	5e-05	0.00129482	0.9184	190.274	4.47e-141	RecName: Full=ABC transporter G family member 36; Short=ABC transporter ABCG.36; Short=AtABCG36; AltName: Full=Pleiotropic drug resistance protein 8; AltName: Full=Protein PENETRATION 3
gene_64014	1.28439	3.73736	1.54094	5e-05	0.00129482	0.5249	230.335	6.01e-165	RecName: Full=ABC transporter G family member 36; Short=ABC transporter ABCG.36; Short=AtABCG36; AltName: Full=Pleiotropic drug resistance protein 8; AltName: Full=Protein PENETRATION 3
gene_55552	1.35293	19.3546	3.83852	5e-05	0.00129482	0.7746	234.958	1.48e-127	RecName: Full=Abscisic acid 8&apos;-hydroxylase 1; Short=ABA 8&apos;-hydroxylase 1; AltName: Full=Cytochrome P450 707A1
gene_74484	0.113062	1.65124	3.86836	0.0026	0.0280138	0.8062	228.409	6.85e-65	RecName: Full=Abscisic acid 8&apos;-hydroxylase 1; Short=ABA 8&apos;-hydroxylase 1; AltName: Full=Cytochrome P450 707A1
gene_83569	0.372906	1.37585	1.88344	0.0021	0.0239985	0.7333	164.851	1.8e-52	RecName: Full=Abscisic acid 8&apos;-hydroxylase 4; Short=ABA 8&apos;-hydroxylase 4; AltName: Full=Cytochrome P450 707A4
gene_38299	1.98804	6.57144	1.72487	0.0012	0.0158562	0.75	175.637	2.18e-50	RecName: Full=Abscisic acid receptor PYL2; AltName: Full=PYR1-like protein 2; AltName: Full=Regulatory components of ABA receptor 14
gene_24378	1.65522	5.7366	1.79317	0.0001	0.00232933	0.5113	268.855	2.44e-78	RecName: Full=ABSCISIC ACID-INSENSITIVE 5-like protein 5; AltName: Full=ABA-responsive element-binding protein 1; AltName: Full=Abscisic acid responsive elements-binding factor 2; Short=ABRE-binding factor 2; AltName: Full=bZIP transcription factor 36; Short=AtbZIP36
gene_33645	1.04986	8.40307	3.00072	0.0005	0.0082656	0.4831	193.356	6.89e-51	RecName: Full=ABSCISIC ACID-INSENSITIVE 5-like protein 5; AltName: Full=ABA-responsive element-binding protein 1; AltName: Full=Abscisic acid responsive elements-binding factor 2; Short=ABRE-binding factor 2; AltName: Full=bZIP transcription factor 36; Short=AtbZIP36
gene_54947	0.808626	2.68524	1.73151	0.0019	0.0222887	0.5266	259.996	2.82e-75	RecName: Full=ABSCISIC ACID-INSENSITIVE 5-like protein 5; AltName: Full=ABA-responsive element-binding protein 1; AltName: Full=Abscisic acid responsive elements-binding factor 2; Short=ABRE-binding factor 2; AltName: Full=bZIP transcription factor 36; Short=AtbZIP36
gene_66750	1.89165	25.3638	3.74506	5e-05	0.00129482	0.4205	202.986	7.53e-55	RecName: Full=ABSCISIC ACID-INSENSITIVE 5-like protein 5; AltName: Full=ABA-responsive element-binding protein 1; AltName: Full=Abscisic acid responsive elements-binding factor 2; Short=ABRE-binding factor 2; AltName: Full=bZIP transcription factor 36; Short=AtbZIP36
gene_40703	2.34009	8.42427	1.84799	5e-05	0.00129482	0.3784	192.971	7.41e-51	RecName: Full=ABSCISIC ACID-INSENSITIVE 5-like protein 6; AltName: Full=Abscisic acid responsive elements-binding factor 3; Short=ABRE-binding factor 3; AltName: Full=Dc3 promoter-binding factor 5; Short=AtDPBF5; AltName: Full=bZIP transcription factor 37; Short=AtbZIP37
gene_65318	4.02234	8.17238	1.02272	0.00415	0.038802	0.4044	224.172	1.12e-61	RecName: Full=ABSCISIC ACID-INSENSITIVE 5-like protein 6; AltName: Full=Abscisic acid responsive elements-binding factor 3; Short=ABRE-binding factor 3; AltName: Full=Dc3 promoter-binding factor 5; Short=AtDPBF5; AltName: Full=bZIP transcription factor 37; Short=AtbZIP37
gene_7805	2.71875	5.75854	1.08276	0.0013	0.0168083	0.6368	242.662	1.64e-81	RecName: Full=Acetyl-CoA carboxylase 1; Short=AtACC1; AltName: Full=Protein EMBRYO DEFECTIVE 22; AltName: Full=Protein GURKE; AltName: Full=Protein PASTICCINO 3; Includes: RecName: Full=Biotin carboxylase
gene_8904	2.7025	16.1654	2.58054	5e-05	0.00129482	0.3087	108.997	2.9e-25	RecName: Full=Acetyl-CoA-benzylalcohol acetyltransferase; Short=CbBEAT-1 [Clarkia breweri]
gene_42005	10.5985	21.5102	1.02116	0.00255	0.0276645	0.6667	89.7373	9.96e-76	RecName: Full=Acetyl-coenzyme A synthetase, chloroplastic/glyoxysomal; AltName: Full=Acetate--CoA ligase; AltName: Full=Acetyl-CoA synthetase; Flags: Precursor
gene_18052	3.28617	7.63751	1.2167	0.00155	0.019179	0.7778	475.707	2.76e-146	RecName: Full=Acid beta-fructofuranosidase 4, vacuolar; Short=At beta fruct4; Short=AtBETAFRUCT4; AltName: Full=Acid invertase 4; Short=AI 4; AltName: Full=Acid sucrose hydrolase 4; AltName: Full=Vacuolar invertase 4; Short=Inv-V4; Short=VAC-INV 4; Short=VI 4; Flags: Precursor
gene_46628	36.0515	79.9845	1.14966	0.0037	0.0358403	0.899	553.132	1.39e-178	RecName: Full=Acid beta-fructofuranosidase; AltName: Full=Acid invertase; Short=AI; AltName: Full=Acid sucrose hydrolase; AltName: Full=Vacuolar invertase; Flags: Precursor
gene_30014	0.63023	2.3341	1.88892	0.0004	0.00694943	0.4979	220.705	9.98e-87	RecName: Full=ACT domain-containing protein ACR1; AltName: Full=Protein ACT DOMAIN REPEATS 1
gene_69103	1.83318	4.25701	1.21549	0.0037	0.0358403	0.5265	360.533	2.21e-116	RecName: Full=ACT domain-containing protein ACR4; AltName: Full=Protein ACT DOMAIN REPEATS 4
gene_86725	7.7337	16.3566	1.08064	0.0049	0.043591	0.6124	233.417	2.07e-65	RecName: Full=ACT domain-containing protein ACR6; AltName: Full=Protein ACT DOMAIN REPEATS 6
gene_18105	3.19685	7.27105	1.18551	0.0013	0.0168083	0.5344	395.971	4.37e-125	RecName: Full=ACT domain-containing protein ACR8; AltName: Full=Protein ACT DOMAIN REPEATS 8
gene_32150	3.55993	9.30424	1.38604	0.00025	0.00479642	0.5489	280.411	2.66e-120	RecName: Full=ACT domain-containing protein ACR8; AltName: Full=Protein ACT DOMAIN REPEATS 8
gene_10817	25.9965	53.7358	1.04756	0.00265	0.0283869	0.9148	681.404	0	RecName: Full=Actin-103, partial [Nicotiana tabacum]
gene_38033	14.2177	28.9064	1.0237	0.00315	0.0319888	0.9903	422.165	6.23e-137	RecName: Full=Actin-66, partial [Nicotiana tabacum]
gene_4729	0.243972	1.9696	3.01312	0.00025	0.00479642	0.5439	68.9366	8.12e-19	RecName: Full=Actin-related protein 2/3 complex subunit 2B; AltName: Full=Actin-related protein C2B; AltName: Full=Arp2/3 complex 34 kDa subunit; Short=p34-ARC
gene_60933	1.16657	3.06329	1.39282	0.0002	0.00403985	0.5072	73.1738	1.21e-12	RecName: Full=Actin-related protein 2/3 complex subunit 5B; AltName: Full=Actin-related protein C5B; AltName: Full=Arp2/3 complex 16 kDa subunit; Short=p16-ARC
gene_51638	1.57309	3.85971	1.29489	0.0008	0.0118229	0.678	90.1225	1.17e-16	RecName: Full=Actin-related protein 8; AltName: Full=F-box protein ARP8
gene_85429	6.63808	20.2667	1.61027	5e-05	0.00129482	0.3356	144.436	3.78e-36	RecName: Full=Activator of 90 kDa heat shock protein ATPase homolog 2
gene_68776	31.0791	73.4141	1.24011	0.0008	0.0118229	0.9535	345.51	1.94e-106	RecName: Full=Acyl-[acyl-carrier-protein] desaturase, chloroplastic; AltName: Full=Stearoyl-ACP desaturase; Flags: Precursor [Solanum commersonii]
gene_68779	21.3208	47.7526	1.16332	0.00095	0.013435	0.9038	70.0922	3.55e-13	RecName: Full=Acyl-[acyl-carrier-protein] desaturase, chloroplastic; AltName: Full=Stearoyl-ACP desaturase; Flags: Precursor [Solanum commersonii]
gene_65036	7.30436	14.7408	1.01299	0.0053	0.0461448	0.4096	133.265	3.51e-30	RecName: Full=Acyl-CoA-binding domain-containing protein 4; Short=Acyl-CoA binding protein 4
gene_26075	1.83152	4.94669	1.43342	0.00025	0.00479642	0.5772	148.673	1.04e-34	RecName: Full=Acyltransferase-like protein At1g54570, chloroplastic; Flags: Precursor
gene_6025	0.753235	3.18745	2.08123	5e-05	0.00129482	0.5935	151.369	1.26e-35	RecName: Full=Acyltransferase-like protein At1g54570, chloroplastic; Flags: Precursor
gene_26674	30.9623	68.0829	1.13678	0.00075	0.0112391	0.9256	199.519	7.71e-56	RecName: Full=Adagio protein 1; AltName: Full=Clock-associated PAS protein ZTL; AltName: Full=F-box only protein 2b; Short=FBX2b; AltName: Full=Flavin-binding kelch repeat F-box protein 1-like protein 2; Short=FKF1-like protein 2; AltName: Full=LOV kelch protein 1; AltName: Full=Protein ZEITLUPE
gene_19942	5.85791	12.5982	1.10476	0.00295	0.0305785	0.6481	81.2629	5.45e-15	RecName: Full=Adenine phosphoribosyltransferase 1, chloroplastic; Short=APRT 1; Short=AtAPT1; Flags: Precursor
gene_78150	5.47542	17.3018	1.65988	5e-05	0.00129482	0.6604	79.337	2.34e-14	RecName: Full=Adenine phosphoribosyltransferase 1, chloroplastic; Short=APRT 1; Short=AtAPT1; Flags: Precursor
gene_12912	4.16148	20.019	2.2662	5e-05	0.00129482	0.7799	841.647	0	RecName: Full=Adenine/guanine permease AZG1; AltName: Full=AzgA-homolog protein; AltName: Full=Protein AZAGUANINE RESISTANT 1; Short=AtAzg1
gene_59299	0.593513	3.04616	2.35964	0.00025	0.00479642	0.6451	649.047	0	RecName: Full=Adenine/guanine permease AZG2; AltName: Full=AzgA-homolog protein; AltName: Full=Protein AZAGUANINE RESISTANT 2; Short=AtAzg2
gene_84780	0.705372	3.70601	2.39341	5e-05	0.00129482	0.647	609.757	0	RecName: Full=Adenine/guanine permease AZG2; AltName: Full=AzgA-homolog protein; AltName: Full=Protein AZAGUANINE RESISTANT 2; Short=AtAzg2
gene_65312	17.7173	36.4645	1.04134	0.00285	0.0298776	0.6962	110.538	3.26e-46	RecName: Full=Adenosine kinase 2; Short=AK 2; AltName: Full=Adenosine 5&apos;-phosphotransferase 2
gene_36702	6.70206	16.0565	1.26048	0.003	0.0309113	0.704	177.178	2.14e-66	RecName: Full=Adenylate kinase 4; AltName: Full=ATP-AMP transphosphorylase 4; AltName: Full=ATP:AMP phosphotransferase; AltName: Full=Adenylate kinase B; Short=AK B; AltName: Full=Adenylate monophosphate kinase 4
gene_2736	24.4925	49.8594	1.02552	0.0025	0.0272601	0.5977	201.83	7.95e-55	RecName: Full=ADP,ATP carrier protein 3, mitochondrial; AltName: Full=ADP/ATP translocase 3; AltName: Full=Adenine nucleotide translocator 3; Short=ANT 3; Flags: Precursor
gene_14646	0.680676	7.64071	3.48867	5e-05	0.00129482	0.7678	377.096	2.42e-159	RecName: Full=ADP,ATP carrier protein, mitochondrial; AltName: Full=ADP/ATP translocase; AltName: Full=Adenine nucleotide translocator; Short=ANT; Flags: Precursor
gene_43632	2.57373	8.13295	1.65992	5e-05	0.00129482	0.8525	112.849	1.65e-25	RecName: Full=Agamous-like MADS-box protein AGL12
gene_52500	3.22836	22.7071	2.81427	5e-05	0.00129482	0.8525	112.849	1.71e-27	RecName: Full=Agamous-like MADS-box protein AGL12
gene_75483	1.89559	20.1179	3.40776	0.0002	0.00403985	0.8136	103.219	2.9e-23	RecName: Full=Agamous-like MADS-box protein AGL14
gene_21032	3.65332	13.3829	1.87311	0.0001	0.00232933	0.9836	126.331	8.89e-30	RecName: Full=Agamous-like MADS-box protein AGL8 homolog [Solanum commersonii]
gene_897	2.23638	5.87349	1.39305	0.0009	0.0129156	0.9118	66.6254	3.3e-12	RecName: Full=Agamous-like MADS-box protein AGL8 homolog; AltName: Full=TM4
gene_71594	1.69724	4.14545	1.28834	0.0024	0.0264227	0.5854	103.605	3.98e-21	RecName: Full=Agglutinin; AltName: Full=CCA
gene_19676	20.6703	44.7793	1.11527	0.004	0.0378023	0.8	112.079	8.28e-45	RecName: Full=Alanine--glyoxylate aminotransferase 2 homolog 3, mitochondrial; AltName: Full=Beta-alanine-pyruvate aminotransferase 3; Flags: Precursor
gene_27897	2.4395	14.6311	2.58438	0.00015	0.00322458	0.75	214.927	6.75e-63	RecName: Full=Alcohol dehydrogenase 1 [Petunia x hybrida]
gene_68693	11.9257	24.8544	1.05943	0.003	0.0309113	0.8934	225.713	1.64e-68	RecName: Full=Alcohol dehydrogenase 1 [Petunia x hybrida]
gene_7920	13.5534	27.4584	1.01859	0.00345	0.03411	0.7	163.696	1.56e-41	RecName: Full=Alcohol dehydrogenase-like 7
gene_19076	3.47289	17.9311	2.36826	5e-05	0.00129482	0.7263	154.451	9.65e-100	RecName: Full=Aldehyde dehydrogenase family 2 member B4, mitochondrial; Short=ALDH2a; Flags: Precursor
gene_15603	11.5457	44.0976	1.93335	5e-05	0.00129482	0.4673	181.415	1.94e-64	RecName: Full=Aldehyde dehydrogenase family 2 member C4; AltName: Full=ALDH1a; AltName: Full=Protein REDUCED EPIDERMAL FLUORESCENCE 1
gene_62798	4.44878	65.1242	3.87171	5e-05	0.00129482	0.5294	66.6254	6.82e-49	RecName: Full=Aldehyde dehydrogenase, cytosolic 1; AltName: Full=ALDH class 1; AltName: Full=ALDH-E1; AltName: Full=ALHDII; AltName: Full=Aldehyde dehydrogenase family 1 member A7; AltName: Full=Aldehyde dehydrogenase phenobarbital-inducible
gene_34667	4.66589	11.2752	1.27293	0.00235	0.0260113	0.8478	169.088	7.84e-44	RecName: Full=Aldo-keto reductase family 4 member C10
gene_76460	2.35915	9.80432	2.05515	5e-05	0.00129482	0.4832	471.855	1.67e-157	RecName: Full=Alkane hydroxylase MAH1; AltName: Full=Cytochrome P450 96A15; AltName: Full=Protein MID-CHAIN ALKANE HYDROXYLASE 1
gene_468	14.2289	29.3359	1.04384	0.00155	0.019179	0.5902	149.058	1.09e-35	RecName: Full=Allantoinase; Short=AtALN
gene_86873	35.0139	83.8276	1.2595	0.0014	0.0177119	0.6351	102.449	2.94e-34	RecName: Full=Allantoinase; Short=AtALN
gene_71714	0.521573	1.88399	1.85285	0.00115	0.0153893	0.6957	668.307	0	RecName: Full=Allene oxide synthase, chloroplastic; AltName: Full=Cytochrome P450 74A; AltName: Full=Hydroperoxide dehydrase; Flags: Precursor [Linum usitatissimum]
gene_3949	1.83176	4.53546	1.30802	0.00475	0.0427468	0.3862	81.6481	4.81e-15	RecName: Full=Alpha/beta hydrolase domain-containing protein 17A; Flags: Precursor
gene_34822	8.35281	19.4108	1.21652	0.00035	0.0062491	0.4492	84.3445	5.06e-16	RecName: Full=Alpha/beta hydrolase domain-containing protein 17C
gene_41155	10.4958	22.1822	1.07959	0.00205	0.0235933	0.4407	83.5741	8.88e-16	RecName: Full=Alpha/beta hydrolase domain-containing protein 17C
gene_79095	22.7405	54.1902	1.25277	0.00025	0.00479642	0.9277	166.007	7.4e-59	RecName: Full=Alpha-1,4 glucan phosphorylase L-1 isozyme, chloroplastic/amyloplastic; AltName: Full=Starch phosphorylase L-1; Flags: Precursor
gene_79096	32.7662	73.5553	1.16662	0.00095	0.013435	0.6126	197.208	1.71e-54	RecName: Full=Alpha-1,4 glucan phosphorylase L-1 isozyme, chloroplastic/amyloplastic; AltName: Full=Starch phosphorylase L-1; Flags: Precursor
gene_18600	5.55735	16.7769	1.59401	0.0011	0.014952	0.9245	211.46	3.69e-62	RecName: Full=Alpha-1,4-glucan-protein synthase [UDP-forming] 1; AltName: Full=Reversibly glycosylated polypeptide 1; Short=RGP1; AltName: Full=UDP-glucose:protein transglucosylase 1; Short=UPTG 1
gene_24729	1.1108	7.30495	2.71727	5e-05	0.00129482	0.75	271.166	1.49e-80	RecName: Full=Alpha-1,4-glucan-protein synthase [UDP-forming] 1; AltName: Full=Reversibly glycosylated polypeptide 1; Short=RGP1; AltName: Full=UDP-glucose:protein transglucosylase 1; Short=UPTG 1
gene_50763	8.50653	18.2741	1.10316	0.00105	0.0144931	0.9651	186.422	2.34e-76	RecName: Full=Alpha-1,4-glucan-protein synthase [UDP-forming] 1; AltName: Full=Reversibly glycosylated polypeptide 1; Short=RGP1; AltName: Full=UDP-glucose:protein transglucosylase 1; Short=UPTG 1
gene_51537	3.25673	17.7405	2.44555	5e-05	0.00129482	0.9238	204.912	5.59e-57	RecName: Full=Alpha-1,4-glucan-protein synthase [UDP-forming] 1; AltName: Full=Reversibly glycosylated polypeptide 1; Short=RGP1; AltName: Full=UDP-glucose:protein transglucosylase 1; Short=UPTG 1
gene_18590	2.60963	10.8417	2.05468	5e-05	0.00129482	0.7699	187.578	1.02e-52	RecName: Full=Alpha-1,4-glucan-protein synthase [UDP-forming] 2; AltName: Full=Reversibly glycosylated polypeptide 2; Short=RGP2; AltName: Full=UDP-glucose:protein transglucosylase 2; Short=UPTG 2
gene_69417	3.29363	17.7846	2.43288	5e-05	0.00129482	0.5385	93.5893	7.11e-29	RecName: Full=Alpha-galactosidase; AltName: Full=Alpha-D-galactoside galactohydrolase; AltName: Full=Melibiase; Flags: Precursor [Coffea arabica]
gene_2798	15.4965	32.149	1.05283	0.0018	0.021435	0.9333	178.333	1.62e-44	RecName: Full=Alpha-glucan phosphorylase 2, cytosolic; Short=AtPHS2; AltName: Full=Alpha-glucan phosphorylase, H isozyme; AltName: Full=Starch phosphorylase H
gene_64155	15.8201	51.2868	1.69683	5e-05	0.00129482	0.4583	69.707	2.11e-11	RecName: Full=Altered inheritance of mitochondria protein 32
gene_9493	10.8689	28.3799	1.38466	0.00085	0.0123705	0.562	154.451	4.93e-39	RecName: Full=Amino acid permease 1; AltName: Full=Amino acid transporter AAP1; AltName: Full=Neutral amino acid transporter II
gene_75987	8.77616	28.9089	1.71985	5e-05	0.00129482	0.7092	217.624	2.58e-58	RecName: Full=Amino acid permease 6; AltName: Full=Amino acid transporter AAP6
gene_9491	2.61928	7.43642	1.50544	0.00085	0.0123705	0.6871	224.557	8.82e-63	RecName: Full=Amino acid permease 6; AltName: Full=Amino acid transporter AAP6
gene_21915	15.5871	38.0369	1.28705	0.00055	0.00885692	0.6542	516.538	1.49e-174	RecName: Full=Amino acid transporter ANTL1; AltName: Full=Aromatic and neutral amino acid transporter-like protein 1
gene_78307	6.99135	14.898	1.09148	0.00155	0.019179	0.6765	527.324	4.11e-179	RecName: Full=Amino acid transporter ANTL1; AltName: Full=Aromatic and neutral amino acid transporter-like protein 1
gene_18887	14.8949	42.4911	1.51234	5e-05	0.00129482	0.672	555.058	1.29e-174	RecName: Full=Amino acid transporter ANTL2; AltName: Full=Aromatic and neutral amino acid transporter-like protein 2
gene_39767	3.06608	14.1095	2.20219	5e-05	0.00129482	0.672	551.977	0	RecName: Full=Amino acid transporter ANTL2; AltName: Full=Aromatic and neutral amino acid transporter-like protein 2
gene_36210	0.584111	2.34756	2.00685	0.0005	0.0082656	0.6446	121.324	2.31e-76	RecName: Full=Amino-acid permease BAT1 homolog
gene_80502	3.84302	8.77174	1.19062	0.00075	0.0112391	0.6667	181.8	8.68e-95	RecName: Full=Amino-acid permease BAT1 homolog
gene_20803	18.5711	96.4274	2.37639	5e-05	0.00129482	0.9354	772.311	0	RecName: Full=Ammonium transporter 1 member 1; AltName: Full=LeAMT1;1
gene_30459	0.314039	2.70047	3.10419	0.0001	0.00232933	0.9185	627.091	0	RecName: Full=Ammonium transporter 1 member 2; AltName: Full=LeAMT1;2
gene_34128	0.345659	15.9351	5.52672	5e-05	0.00129482	0.9254	612.838	0	RecName: Full=Ammonium transporter 1 member 2; AltName: Full=LeAMT1;2
gene_55500	20.8394	75.6283	1.85961	5e-05	0.00129482	0.9146	160.999	9.3e-39	RecName: Full=Anaphase-promoting complex subunit 6; AltName: Full=Cell division cycle protein 16 homolog; Short=CDC16 homolog; AltName: Full=Cyclosome subunit 6; AltName: Full=Protein NOMEGA
gene_21084	0.502038	3.99452	2.99216	5e-05	0.00129482	0.581	263.848	1.42e-75	RecName: Full=Anthocyanidin 3-O-glucosyltransferase 5; AltName: Full=Flavonol 3-O-glucosyltransferase 5; AltName: Full=UDP-glucose flavonoid 3-O-glucosyltransferase 5 [Manihot esculenta]
gene_21085	0.602402	3.44188	2.5144	0.00045	0.00762749	0.5829	248.44	1.41e-72	RecName: Full=Anthocyanidin 3-O-glucosyltransferase 5; AltName: Full=Flavonol 3-O-glucosyltransferase 5; AltName: Full=UDP-glucose flavonoid 3-O-glucosyltransferase 5 [Manihot esculenta]
gene_14930	1.12806	8.9629	2.99012	5e-05	0.00129482	0.8732	868.226	0	RecName: Full=Anthocyanidin 3-O-glucosyltransferase; AltName: Full=Anthocyanin rhamnosyl transferase; AltName: Full=Flavonol 3-O-glucosyltransferase; AltName: Full=UDP-glucose flavonoid 3-O-glucosyltransferase [Petunia x hybrida]
gene_35956	3.01672	12.1904	2.01469	5e-05	0.00129482	0.8755	866.685	0	RecName: Full=Anthocyanidin 3-O-glucosyltransferase; AltName: Full=Anthocyanin rhamnosyl transferase; AltName: Full=Flavonol 3-O-glucosyltransferase; AltName: Full=UDP-glucose flavonoid 3-O-glucosyltransferase [Petunia x hybrida]
gene_53260	0.846999	16.1356	4.25174	5e-05	0.00129482	0.7617	616.305	0	RecName: Full=Anthocyanidin 3-O-glucosyltransferase; AltName: Full=Flavonol 3-O-glucosyltransferase; AltName: Full=UDP-glucose flavonoid 3-O-glucosyltransferase [Solanum melongena]
gene_3847	10.8206	29.4145	1.44275	5e-05	0.00129482	0.406	361.303	2.52e-115	RecName: Full=Anthocyanin 5-aromatic acyltransferase; Short=5AT [Gentiana triflora]
gene_45821	4.44609	9.6119	1.11228	0.00195	0.0227209	0.4286	370.933	1.96e-121	RecName: Full=Anthocyanin 5-aromatic acyltransferase; Short=5AT [Gentiana triflora]
gene_77763	1.09831	6.05271	2.4623	0.00015	0.00322458	0.4078	240.35	2.95e-73	RecName: Full=Anthocyanin 5-aromatic acyltransferase; Short=5AT [Gentiana triflora]
gene_5703	5.21005	11.9893	1.20238	0.0014	0.0177119	0.6315	525.398	4.25e-170	RecName: Full=APO protein 1, chloroplastic; AltName: Full=Accumulation of photosystem I protein 1; AltName: Full=Protein ACCUMULATION OF PHOTOSYSTEM ONE 1; Flags: Precursor
gene_13168	3.26216	11.5589	1.8251	0.0001	0.00232933	0.6625	200.675	1.29e-54	RecName: Full=Aquaporin NIP6-1; AltName: Full=NOD26-like intrinsic protein 6-1; Short=AtNIP6;1
gene_40837	1.23669	5.57546	2.17261	0.0002	0.00403985	0.5901	163.696	9.85e-62	RecName: Full=Aquaporin NIP6-1; AltName: Full=NOD26-like intrinsic protein 6-1; Short=AtNIP6;1
gene_33166	0.47796	3.42039	2.8392	0.00055	0.00885692	0.8812	186.037	1.72e-51	RecName: Full=Aquaporin PIP2-3; AltName: Full=Plasma membrane intrinsic protein 2-3; Short=AtPIP2;3; AltName: Full=Plasma membrane intrinsic protein 2c; Short=PIP2c; AltName: Full=RD28-PIP; AltName: Full=TMP2C; AltName: Full=Water stress-induced tonoplast intrinsic protein; Short=WSI-TIP; Contains: RecName: Full=Aquaporin PIP2-3, N-terminally processed
gene_28703	0.597723	3.18556	2.414	0.00125	0.0162957	0.7727	209.534	3.44e-92	RecName: Full=Aquaporin TIP1-3; AltName: Full=Gamma-tonoplast intrinsic protein 3; Short=Gamma-TIP3; AltName: Full=Tonoplast intrinsic protein 1-3; Short=AtTIP1;3; Contains: RecName: Full=Aquaporin TIP1-3, N-terminally processed
gene_62761	0.962769	7.2191	2.90656	0.00015	0.00322458	0.8	208.379	5.67e-91	RecName: Full=Aquaporin TIP1-3; AltName: Full=Gamma-tonoplast intrinsic protein 3; Short=Gamma-TIP3; AltName: Full=Tonoplast intrinsic protein 1-3; Short=AtTIP1;3; Contains: RecName: Full=Aquaporin TIP1-3, N-terminally processed
gene_42193	1.51518	12.5737	3.05284	5e-05	0.00129482	0.7557	149.443	2.93e-38	RecName: Full=Aquaporin TIP2-1; AltName: Full=Delta-tonoplast intrinsic protein; Short=Delta-TIP; AltName: Full=Tonoplast intrinsic protein 2-1; Short=AtTIP2;1; Contains: RecName: Full=Aquaporin TIP2-1, N-terminally processed
gene_6882	33.7985	174.54	2.36853	5e-05	0.00129482	0.8197	200.29	1.04e-57	RecName: Full=Aquaporin TIP4-1; AltName: Full=Epsilon-tonoplast intrinsic protein; Short=Epsilon-TIP; AltName: Full=Tonoplast intrinsic protein 4-1; Short=AtTIP4;1; Contains: RecName: Full=Aquaporin TIP4-1, N-terminally processed
gene_79942	41.5092	161.175	1.95713	5e-05	0.00129482	0.7518	202.986	5.38e-57	RecName: Full=Aquaporin TIP4-1; AltName: Full=Epsilon-tonoplast intrinsic protein; Short=Epsilon-TIP; AltName: Full=Tonoplast intrinsic protein 4-1; Short=AtTIP4;1; Contains: RecName: Full=Aquaporin TIP4-1, N-terminally processed
gene_34407	0.503142	1.38145	1.45714	0.00135	0.0172218	0.8289	132.88	4.09e-29	RecName: Full=Armadillo repeat-containing kinesin-like protein 1; AltName: Full=Protein MORPHOGENESIS OF ROOT HAIR 2
gene_13757	12.5978	39.3709	1.64395	5e-05	0.00129482	0.9145	566.614	0	RecName: Full=Arogenate dehydratase/prephenate dehydratase 6, chloroplastic; Short=AtADT6; Short=AtPDT6; Flags: Precursor
gene_62247	8.71111	25.1355	1.5288	5e-05	0.00129482	0.9053	298.516	8.7e-97	RecName: Full=Arogenate dehydratase/prephenate dehydratase 6, chloroplastic; Short=AtADT6; Short=AtPDT6; Flags: Precursor
gene_52236	14.1305	31.5629	1.15942	0.0013	0.0168083	0.6905	82.4185	2.96e-26	RecName: Full=Aspartate aminotransferase, cytoplasmic isozyme 2; AltName: Full=Transaminase A
gene_47553	25.0952	50.3955	1.00588	0.00395	0.0374952	0.8351	179.489	2.09e-56	RecName: Full=Aspartate--tRNA ligase 2, cytoplasmic; AltName: Full=Aspartyl-tRNA synthetase; Short=AspRS; AltName: Full=Protein IMPAIRED IN BABA-INDUCED DISEASE IMMUNITY 1
gene_11614	0.456726	2.74419	2.58698	0.00035	0.0062491	0.4957	337.421	1.39e-105	RecName: Full=Aspartic proteinase nepenthesin-1; AltName: Full=Nepenthesin-I; Flags: Precursor [Nepenthes gracilis]
gene_70605	0.440378	9.31274	4.40239	5e-05	0.00129482	0.4901	337.421	8.36e-106	RecName: Full=Aspartic proteinase nepenthesin-1; AltName: Full=Nepenthesin-I; Flags: Precursor [Nepenthes gracilis]
gene_21158	11.4151	33.8016	1.56615	0.00225	0.0252491	0.3209	155.221	1.34e-39	RecName: Full=Aspartic proteinase nepenthesin-2; AltName: Full=Nepenthesin-II; Flags: Precursor [Nepenthes gracilis]
gene_84140	5.04458	12.1438	1.26741	0.00475	0.0427468	0.3308	159.073	2.83e-40	RecName: Full=Aspartic proteinase nepenthesin-2; AltName: Full=Nepenthesin-II; Flags: Precursor [Nepenthes gracilis]
gene_33192	14.0743	31.4376	1.15943	0.00055	0.00885692	0.3608	214.542	3.19e-60	RecName: Full=Aspartic proteinase PCS1; AltName: Full=Aspartic protease 38; Short=AtASP38; AltName: Full=Protein EMBRYO DEFECTIVE 24; AltName: Full=Protein PROMOTION OF CELL SURVIVAL 1; Flags: Precursor
gene_42342	16.6759	52.1438	1.64474	5e-05	0.00129482	0.3585	214.542	2.08e-60	RecName: Full=Aspartic proteinase PCS1; AltName: Full=Aspartic protease 38; Short=AtASP38; AltName: Full=Protein EMBRYO DEFECTIVE 24; AltName: Full=Protein PROMOTION OF CELL SURVIVAL 1; Flags: Precursor
gene_78896	1.46178	4.29261	1.55413	0.00025	0.00479642	0.6765	538.88	0	RecName: Full=Aspartic proteinase PCS1; AltName: Full=Aspartic protease 38; Short=AtASP38; AltName: Full=Protein EMBRYO DEFECTIVE 24; AltName: Full=Protein PROMOTION OF CELL SURVIVAL 1; Flags: Precursor
gene_18104	2.44338	5.20027	1.08971	0.0044	0.0404401	0.9318	89.3521	2.32e-17	RecName: Full=AT-hook motif nuclear-localized protein 1
gene_62333	3.29582	7.3662	1.16028	0.0011	0.014952	0.7719	69.3218	7.8e-11	RecName: Full=AT-hook motif nuclear-localized protein 1
gene_37455	5.32194	12.2895	1.20741	0.0008	0.0118229	0.5968	74.7146	1.25e-12	RecName: Full=AT-hook motif nuclear-localized protein 10; AltName: Full=AT-hook protein 1
gene_74862	5.92086	12.2007	1.04309	0.00305	0.031252	0.6167	76.2554	4.09e-13	RecName: Full=AT-hook motif nuclear-localized protein 10; AltName: Full=AT-hook protein 1
gene_57246	1.2968	3.25629	1.32828	0.0045	0.0410491	0.6169	194.897	3.38e-53	RecName: Full=AT-hook motif nuclear-localized protein 19
gene_25529	0.711783	2.88508	2.0191	0.0001	0.00232933	0.7816	442.965	3.47e-140	RecName: Full=ATP synthase subunit beta, mitochondrial; Flags: Precursor [Nicotiana plumbaginifolia]
gene_21488	49.2096	167.922	1.77078	5e-05	0.00129482	0.8596	107.071	2.61e-27	RecName: Full=ATP synthase subunit d, mitochondrial; Short=ATPase subunit d
gene_37895	0.904062	5.46829	2.5966	5e-05	0.00129482	0.6985	495.352	0	RecName: Full=ATPase 8, plasma membrane-type; AltName: Full=Proton pump 8
gene_82233	8.43038	21.2471	1.3336	0.00015	0.00322458	0.5268	205.297	1.46e-86	RecName: Full=ATP-citrate synthase beta chain protein 2; Short=ATP-citrate synthase B-2; AltName: Full=ATP-citrate lyase B-2; AltName: Full=Citrate cleavage enzyme B-2
gene_23131	1.41927	3.2273	1.18518	0.00135	0.0172218	0.2931	75.485	3.4e-12	RecName: Full=ATP-dependent Clp protease ATP-binding subunit ClpE; AltName: Full=ATPase ClpE; AltName: Full=Heat shock protein HSP1
gene_73842	1.59957	3.63863	1.18571	0.00575	0.0488317	0.2443	91.2781	8.36e-17	RecName: Full=ATP-dependent DNA helicase PIF1; AltName: Full=DNA repair and recombination helicase PIF1
gene_8750	58.7737	146.552	1.31817	0.00125	0.0162957	0.5862	181.8	1.87e-47	RecName: Full=ATP-sulfurylase 3, chloroplastic; Flags: Precursor
gene_81452	2.23436	6.55441	1.5526	0.00025	0.00479642	0.6856	551.206	0	RecName: Full=Auxin efflux carrier component 1; AltName: Full=Protein PIN-FORMED; Short=AtPIN1
gene_68758	0.44454	1.66476	1.90493	0.00185	0.0218941	0.5938	68.1662	7.07e-12	RecName: Full=Auxin-induced protein 15A
gene_81196	0.800271	2.41444	1.59313	0.00485	0.0432757	0.5938	68.5514	4.97e-12	RecName: Full=Auxin-induced protein 15A
gene_78972	9.8376	25.7683	1.38922	0.0001	0.00232933	0.4651	139.813	5.72e-59	RecName: Full=Auxin-induced protein 22D; AltName: Full=Indole-3-acetic acid-induced protein ARG13
gene_29641	0.849146	4.31576	2.34553	0.00205	0.0235933	0.5397	70.4774	6.4e-14	RecName: Full=Auxin-induced protein 6B
gene_39186	6.53477	26.6961	2.03042	5e-05	0.00129482	0.4722	65.855	3.29e-12	RecName: Full=Auxin-induced protein X15
gene_86551	2.54539	5.77637	1.18228	0.0031	0.031613	0.52	102.449	3.64e-22	RecName: Full=Auxin-responsive protein IAA11; AltName: Full=Indoleacetic acid-induced protein 11
gene_17060	2.49768	9.19306	1.87995	5e-05	0.00129482	0.6786	118.242	4.1e-33	RecName: Full=Auxin-responsive protein IAA14; AltName: Full=Indoleacetic acid-induced protein 14; AltName: Full=Protein SOLITARY ROOT
gene_60922	1.57062	4.29768	1.45223	0.003	0.0309113	0.6935	251.906	8.79e-80	RecName: Full=Auxin-responsive protein IAA4; AltName: Full=Auxin-induced protein AUX2-11; AltName: Full=Indoleacetic acid-induced protein 4
gene_41615	4.5191	14.8101	1.71247	0.00025	0.00479642	0.4775	107.842	8.57e-27	RecName: Full=Auxin-responsive protein SAUR32; AltName: Full=Protein ABOLISHED APICAL HOOK MAINTENANCE 1; AltName: Full=Protein SMALL AUXIN UP RNA 32
gene_46184	1.78116	5.14681	1.53086	0.00195	0.0227209	0.6447	109.383	1.08e-27	RecName: Full=Auxin-responsive protein SAUR32; AltName: Full=Protein ABOLISHED APICAL HOOK MAINTENANCE 1; AltName: Full=Protein SMALL AUXIN UP RNA 32
gene_67837	3.29116	20.3887	2.6311	5e-05	0.00129482	0.52	106.301	2.06e-26	RecName: Full=Auxin-responsive protein SAUR32; AltName: Full=Protein ABOLISHED APICAL HOOK MAINTENANCE 1; AltName: Full=Protein SMALL AUXIN UP RNA 32
gene_85963	1.79716	8.02168	2.15819	5e-05	0.00129482	0.6471	112.464	8.45e-29	RecName: Full=Auxin-responsive protein SAUR32; AltName: Full=Protein ABOLISHED APICAL HOOK MAINTENANCE 1; AltName: Full=Protein SMALL AUXIN UP RNA 32
gene_5772	5.59625	13.746	1.29648	0.0003	0.00553356	0.5299	120.168	1.76e-30	RecName: Full=Auxin-responsive protein SAUR36; AltName: Full=Protein RESPONSE TO AUXINS AND GIBBERELLINS 1; AltName: Full=Protein SENESCENCE-ASSOCIATED GENE 201; AltName: Full=Protein SMALL AUXIN UP RNA 36
gene_81413	1.65456	8.2375	2.31576	5e-05	0.00129482	0.4679	125.176	3.7e-32	RecName: Full=Auxin-responsive protein SAUR36; AltName: Full=Protein RESPONSE TO AUXINS AND GIBBERELLINS 1; AltName: Full=Protein SENESCENCE-ASSOCIATED GENE 201; AltName: Full=Protein SMALL AUXIN UP RNA 36
gene_38994	1.10894	7.13659	2.68605	0.00025	0.00479642	0.6283	149.828	1.87e-43	RecName: Full=Auxin-responsive protein SAUR72; AltName: Full=Protein SMALL AUXIN UP RNA 72
gene_70555	0.575096	3.0335	2.39911	0.0008	0.0118229	0.6372	141.739	7e-36	RecName: Full=Auxin-responsive protein SAUR72; AltName: Full=Protein SMALL AUXIN UP RNA 72
gene_14137	49.9313	104.916	1.07121	0.00405	0.0381535	0.5941	112.849	4.31e-26	RecName: Full=B2 protein [Daucus carota]
gene_73492	3.19676	8.1109	1.34325	0.0026	0.0280138	0.4068	77.0258	1.12e-15	RecName: Full=B3 domain-containing protein REM16; AltName: Full=Auxin response factor 36; AltName: Full=Protein REPRODUCTIVE MERISTEM 16
gene_73695	0.457549	1.9621	2.1004	0.00015	0.00322458	0.2971	76.6406	3.09e-13	RecName: Full=B3 domain-containing transcription factor VRN1; AltName: Full=Protein VERNALIZATION 1
gene_85108	0.530489	5.68192	3.42098	5e-05	0.00129482	0.4483	76.6406	2.21e-13	RecName: Full=BAG family molecular chaperone regulator 1; AltName: Full=Bcl-2-associated athanogene 1
gene_26395	0.36085	6.08273	4.07525	5e-05	0.00129482	0.4261	71.633	6.42e-13	RecName: Full=BAG family molecular chaperone regulator 5, mitochondrial; AltName: Full=Bcl-2-associated athanogene 5; Flags: Precursor
gene_29836	2.81112	10.9618	1.96326	5e-05	0.00129482	0.4202	70.8626	9.38e-12	RecName: Full=BAG family molecular chaperone regulator 5, mitochondrial; AltName: Full=Bcl-2-associated athanogene 5; Flags: Precursor
gene_86111	0.264448	3.76969	3.83339	0.001	0.0139796	0.4034	87.0409	4.12e-18	RecName: Full=BAG family molecular chaperone regulator 5, mitochondrial; AltName: Full=Bcl-2-associated athanogene 5; Flags: Precursor
gene_36015	16.0239	51.9129	1.69587	0.0021	0.0239985	0.6854	433.721	2.03e-142	RecName: Full=BAHD acyltransferase DCR; AltName: Full=Protein DEFECTIVE IN CUTICULAR RIDGES; AltName: Full=Protein PERMEABLE LEAVES 3
gene_85464	3.8729	32.0914	3.0507	5e-05	0.00129482	0.3951	286.574	3.51e-88	RecName: Full=Basic 7S globulin; AltName: Full=SBg7S; Short=Bg; Contains: RecName: Full=Basic 7S globulin high kDa subunit; Contains: RecName: Full=Basic 7S globulin low kDa subunit; Flags: Precursor
gene_17760	4.67768	43.9718	3.23271	5e-05	0.00129482	0.8603	320.472	3.75e-107	RecName: Full=Basic form of pathogenesis-related protein 1; Short=PRP 1; Flags: Precursor [Nicotiana tabacum]
gene_8096	8.60924	30.0906	1.80536	0.0006	0.00946003	0.8659	324.324	1.96e-109	RecName: Full=Basic form of pathogenesis-related protein 1; Short=PRP 1; Flags: Precursor [Nicotiana tabacum]
gene_80580	27.0706	88.3146	1.70593	5e-05	0.00129482	0.6382	150.214	1.33e-38	RecName: Full=Bax inhibitor 1; Short=AtBI-1; Short=BI-1
gene_9130	13.8583	34.5571	1.31823	0.0002	0.00403985	0.6531	149.058	5.26e-38	RecName: Full=Bax inhibitor 1; Short=AtBI-1; Short=BI-1
gene_61647	1.54731	3.98401	1.36446	0.0025	0.0272601	0.8857	71.2478	3e-25	RecName: Full=B-box zinc finger protein 18; AltName: Full=Protein DOUBLE B-BOX 1A; AltName: Full=Protein SALT TOLERANCE HOMOLOG 4
gene_1287	0.329108	11.3164	5.10371	0.00165	0.020073	0.58	63.1586	2.38e-16	RecName: Full=B-box zinc finger protein 19; AltName: Full=Protein DOUBLE B-BOX 1B; AltName: Full=Protein SALT TOLERANCE HOMOLOG 5
gene_13091	12.9094	57.4745	2.1545	5e-05	0.00129482	0.803	109.383	1.7e-24	RecName: Full=B-box zinc finger protein 24; AltName: Full=Salt tolerance protein
gene_14093	2.96792	13.5673	2.1926	5e-05	0.00129482	0.7794	108.997	2.97e-24	RecName: Full=B-box zinc finger protein 24; AltName: Full=Salt tolerance protein
gene_2567	0.487324	4.94336	3.34254	0.0001	0.00232933	0.566	68.5514	4.83e-12	RecName: Full=B-box zinc finger protein 32; AltName: Full=EIP6, EMF1-INTERACTING PROTEIN 6
gene_40325	2.55744	9.92175	1.95589	0.0016	0.0196298	0.4915	67.781	4.33e-13	RecName: Full=B-box zinc finger protein 32; AltName: Full=EIP6, EMF1-INTERACTING PROTEIN 6
gene_6806	1.69909	11.8229	2.79875	5e-05	0.00129482	0.5357	68.1662	2.53e-12	RecName: Full=B-box zinc finger protein 32; AltName: Full=EIP6, EMF1-INTERACTING PROTEIN 6
gene_73918	0.389626	4.01946	3.36684	0.001	0.0139796	0.566	69.3218	2.29e-12	RecName: Full=B-box zinc finger protein 32; AltName: Full=EIP6, EMF1-INTERACTING PROTEIN 6
gene_9905	1.16212	6.02378	2.37391	0.00025	0.00479642	0.5536	69.707	5.75e-13	RecName: Full=B-box zinc finger protein 32; AltName: Full=EIP6, EMF1-INTERACTING PROTEIN 6
gene_13209	33.3404	76.3244	1.19487	0.00225	0.0252491	0.8077	187.193	1.15e-47	RecName: Full=BEL1-like homeodomain protein 1; Short=BEL1-like protein 1; AltName: Full=Protein EMBRYO SAC DEVELOPMENT ARREST 29
gene_24839	1.81263	4.02803	1.15199	0.00265	0.0283869	0.4278	147.517	5.88e-47	RecName: Full=BEL1-like homeodomain protein 8; Short=BEL1-like protein 8; AltName: Full=Protein POUND-FOOLISH
gene_11454	0.706445	1.76834	1.32375	0.0036	0.0351708	0.5397	558.14	2.04e-165	RecName: Full=Benzaldehyde dehydrogenase (NAD(+)); AltName: Full=Aldehyde oxidase 4; Short=AO-4; Short=AtAO-4; Short=AtAO2; AltName: Full=Indole-3-acetaldehyde oxidase; Short=IAA oxidase
gene_27518	0.864552	3.96622	2.19774	5e-05	0.00129482	0.5554	575.089	2.7e-171	RecName: Full=Benzaldehyde dehydrogenase (NAD(+)); AltName: Full=Aldehyde oxidase 4; Short=AO-4; Short=AtAO-4; Short=AtAO2; AltName: Full=Indole-3-acetaldehyde oxidase; Short=IAA oxidase
gene_31090	0.152705	2.17334	3.83109	0.00125	0.0162957	0.9363	581.637	0	RecName: Full=Benzyl alcohol O-benzoyltransferase; AltName: Full=Benzoyl coenzyme A:benzyl alcohol benzoyl transferase [Nicotiana tabacum]
gene_18813	2.16864	7.46658	1.78366	5e-05	0.00129482	0.5249	278.1	1.29e-77	RecName: Full=Beta-1,3-galactosyltransferase 15; AltName: Full=Galactosyltransferase 1
gene_64328	2.12167	6.18774	1.54421	5e-05	0.00129482	0.5287	279.256	5.35e-78	RecName: Full=Beta-1,3-galactosyltransferase 15; AltName: Full=Galactosyltransferase 1
gene_17327	5.60484	13.601	1.27897	0.00045	0.00762749	0.442	105.145	1.21e-39	RecName: Full=Beta-1,3-galactosyltransferase 7
gene_6455	4.54509	12.3982	1.44775	0.0003	0.00553356	0.8542	88.5817	2.96e-43	RecName: Full=Beta-1,3-galactosyltransferase 7
gene_39261	12.4833	50.8115	2.02516	5e-05	0.00129482	0.7559	542.732	0	RecName: Full=Beta-amylase 1, chloroplastic; AltName: Full=1,4-alpha-D-glucan maltohydrolase; AltName: Full=Beta-amylase 7; AltName: Full=Thioredoxin-regulated beta-amylase; Short=TR-BAMY; Flags: Precursor
gene_58541	20.5931	84.2064	2.03177	5e-05	0.00129482	0.8192	484.182	0	RecName: Full=Beta-amylase 1, chloroplastic; AltName: Full=1,4-alpha-D-glucan maltohydrolase; AltName: Full=Beta-amylase 7; AltName: Full=Thioredoxin-regulated beta-amylase; Short=TR-BAMY; Flags: Precursor
gene_56249	3.09745	8.48256	1.45342	0.00375	0.0361806	0.4223	235.343	1.57e-65	RecName: Full=Beta-amyrin 28-oxidase; AltName: Full=Cytochrome P450 CYP716A52v2 [Panax ginseng]
gene_36223	0.4095	3.45752	3.0778	0.0001	0.00232933	0.5217	459.144	1.09e-155	RecName: Full=Beta-D-glucosyl crocetin beta-1,6-glucosyltransferase; AltName: Full=UDP-glucose glucosyltransferase 9; Short=GjUGT9; AltName: Full=UDP-glycosyltransferase 94E5 [Gardenia jasminoides]
gene_13952	1.37312	3.70336	1.43137	0.0032	0.0323677	0.7514	546.584	1.66e-176	RecName: Full=Beta-fructofuranosidase, insoluble isoenzyme 1; AltName: Full=Cell wall beta-fructosidase 1; AltName: Full=Invertase 1; AltName: Full=Sucrose hydrolase 1; Flags: Precursor [Daucus carota]
gene_119	36.8725	85.7687	1.21791	0.00085	0.0123705	0.6871	213.386	6.83e-59	RecName: Full=Bifunctional 15-cis-phytoene synthase, chromoplast; AltName: Full=Geranylgeranyl pyrophosphate geranylgeranyltransferase; AltName: Full=Phytoene synthase; Flags: Precursor [Capsicum annuum]
gene_17394	27.735	62.8483	1.18017	0.0024	0.0264227	0.7389	265.388	1.31e-76	RecName: Full=Bifunctional 15-cis-phytoene synthase, chromoplast; AltName: Full=Geranylgeranyl pyrophosphate geranylgeranyltransferase; AltName: Full=Phytoene synthase; Flags: Precursor [Capsicum annuum]
gene_57334	111.306	365.481	1.71527	0.0003	0.00553356	0.4048	77.7962	2.98e-13	RecName: Full=Bifunctional epoxide hydrolase 2; Includes: RecName: Full=Cytosolic epoxide hydrolase 2; Short=CEH; AltName: Full=Epoxide hydratase; AltName: Full=Soluble epoxide hydrolase; Short=SEH; Includes: RecName: Full=Lipid-phosphate phosphatase
gene_50417	6.55379	13.1375	1.00329	0.00385	0.0368334	0.8	134.42	7.56e-34	RecName: Full=Bifunctional protein FolD 2; AltName: Full=Tetrahydrofolate dehydrogenase/cyclohydrolase 2; Includes: RecName: Full=Methylenetetrahydrofolate dehydrogenase; Includes: RecName: Full=Methenyltetrahydrofolate cyclohydrolase
gene_12592	3.55823	16.5362	2.2164	5e-05	0.00129482	0.8704	202.986	5.98e-97	RecName: Full=Boron transporter 1
gene_58089	2.89919	11.1466	1.94289	5e-05	0.00129482	0.7213	103.605	6.11e-52	RecName: Full=Branched-chain-amino-acid aminotransferase 2, chloroplastic; Short=Atbcat-2; Flags: Precursor
gene_40504	6.51945	37.2667	2.51506	5e-05	0.00129482	0.7475	164.466	3.65e-42	RecName: Full=BTB/POZ and TAZ domain-containing protein 1; AltName: Full=BTB and TAZ domain protein 1
gene_20195	2.57477	5.97382	1.21421	0.00105	0.0144931	0.645	513.072	5.36e-163	RecName: Full=BTB/POZ domain-containing protein At1g67900
gene_29039	2.15566	7.30071	1.75991	5e-05	0.00129482	0.6991	485.337	2.06e-154	RecName: Full=BTB/POZ domain-containing protein At1g67900
gene_46921	0	4.52311	inf	5e-05	0.00129482	0.5614	67.781	1.29e-11	RecName: Full=BTB/POZ domain-containing protein At3g56230
gene_72975	2.0457	4.21432	1.04271	0.005	0.0442746	0.5206	475.322	5.77e-147	RecName: Full=BTB/POZ domain-containing protein NPY2; AltName: Full=Protein NAKED PINS IN YUC MUTANTS 2
gene_78259	4.17836	8.57195	1.03669	0.00345	0.03411	0.5163	468.003	1.87e-144	RecName: Full=BTB/POZ domain-containing protein NPY2; AltName: Full=Protein NAKED PINS IN YUC MUTANTS 2
gene_11726	7.89051	26.8187	1.76505	5e-05	0.00129482	0.4035	180.259	1.95e-48	RecName: Full=BURP domain-containing protein 3; Short=OsBURP03; Flags: Precursor
gene_65448	0.593552	5.0668	3.09363	5e-05	0.00129482	0.5405	655.981	0	RecName: Full=Butyrate--CoA ligase AAE11, peroxisomal; AltName: Full=Acyl-activating enzyme 11; AltName: Full=Butyryl-CoA synthetase
gene_64227	22.4242	79.549	1.82679	5e-05	0.00129482	0.9111	228.794	5.09e-65	RecName: Full=Caffeic acid 3-O-methyltransferase; Short=CAOMT; Short=COMT; AltName: Full=S-adenosysl-L-methionine:caffeic acid 3-O-methyltransferase [Capsicum annuum]
gene_9113	43.4023	110.083	1.34275	0.0023	0.0256168	0.8889	240.736	2.11e-69	RecName: Full=Caffeic acid 3-O-methyltransferase; Short=CAOMT; Short=COMT; AltName: Full=S-adenosysl-L-methionine:caffeic acid 3-O-methyltransferase [Capsicum annuum]
gene_12070	3.24152	12.0726	1.89699	5e-05	0.00129482	0.4452	112.849	5.49e-25	RecName: Full=Caffeic acid 3-O-methyltransferase; Short=CAOMT; Short=COMT; AltName: Full=S-adenosysl-L-methionine:caffeic acid 3-O-methyltransferase [Catharanthus roseus]
gene_86396	11.8736	64.679	2.44554	5e-05	0.00129482	1	204.142	2.53e-120	RecName: Full=Caffeoyl-CoA O-methyltransferase 2; AltName: Full=Trans-caffeoyl-CoA 3-O-methyltransferase 2; Short=CCoAMT-2; Short=CCoAOMT-2 [Nicotiana tabacum]
gene_20976	3.79268	33.6458	3.14914	5e-05	0.00129482	1	206.068	1.2e-58	RecName: Full=Caffeoyl-CoA O-methyltransferase 6; AltName: Full=Trans-caffeoyl-CoA 3-O-methyltransferase 6; Short=CCoAMT-6; Short=CCoAOMT-6 [Nicotiana tabacum]
gene_62566	13.3775	45.7018	1.77244	5e-05	0.00129482	0.9423	207.994	1.64e-59	RecName: Full=Caffeoyl-CoA O-methyltransferase 6; AltName: Full=Trans-caffeoyl-CoA 3-O-methyltransferase 6; Short=CCoAMT-6; Short=CCoAOMT-6 [Nicotiana tabacum]
gene_46211	5.7867	17.3981	1.58812	5e-05	0.00129482	0.4237	96.2857	1.82e-19	RecName: Full=Caffeoylshikimate esterase; AltName: Full=Lysophospholipase 2; Short=LysoPL2
gene_62906	9.77588	21.4677	1.13487	0.00095	0.013435	0.4091	82.8037	1.91e-15	RecName: Full=Caffeoylshikimate esterase; AltName: Full=Lysophospholipase 2; Short=LysoPL2
gene_80799	1.75057	5.53183	1.65993	0.0002	0.00403985	0.507	80.1073	2.08e-16	RecName: Full=Caffeoylshikimate esterase; AltName: Full=Lysophospholipase 2; Short=LysoPL2
gene_20053	14.9487	51.3776	1.78112	5e-05	0.00129482	0.6791	174.481	2.06e-47	RecName: Full=Calcium uniporter protein 2, mitochondrial; Flags: Precursor
gene_37124	10.5293	56.005	2.41114	5e-05	0.00129482	0.4271	146.362	1.2e-37	RecName: Full=Calcium uniporter protein 2, mitochondrial; Flags: Precursor
gene_58879	31.9526	108.847	1.7683	0.0001	0.00232933	0.6503	193.741	1.96e-53	RecName: Full=Calcium uniporter protein 2, mitochondrial; Flags: Precursor
gene_78099	12.1957	41.4579	1.76527	5e-05	0.00129482	0.6741	186.422	8.08e-51	RecName: Full=Calcium uniporter protein 2, mitochondrial; Flags: Precursor
gene_87071	11.6599	49.4975	2.0858	5e-05	0.00129482	0.6838	207.608	2.39e-58	RecName: Full=Calcium uniporter protein 2, mitochondrial; Flags: Precursor
gene_71699	3.94655	11.0844	1.48986	0.00045	0.00762749	0.5862	163.31	5.5e-44	RecName: Full=Calcium uniporter protein 4, mitochondrial; Flags: Precursor
gene_33458	9.80233	23.2148	1.24385	0.00045	0.00762749	0.649	197.978	2.35e-60	RecName: Full=Calcium-binding allergen Ole e 8; AltName: Full=PCA18/PCA23; AltName: Allergen=Ole e 8 [Olea europaea]
gene_3403	6.81785	29.8328	2.12951	5e-05	0.00129482	0.6478	208.379	5.97e-65	RecName: Full=Calcium-binding allergen Ole e 8; AltName: Full=PCA18/PCA23; AltName: Allergen=Ole e 8 [Olea europaea]
gene_73532	10.4637	24.6673	1.23721	0.0005	0.0082656	0.6258	199.904	2.19e-61	RecName: Full=Calcium-binding allergen Ole e 8; AltName: Full=PCA18/PCA23; AltName: Allergen=Ole e 8 [Olea europaea]
gene_34689	3.40511	14.9428	2.13368	5e-05	0.00129482	0.6471	232.261	1.81e-73	RecName: Full=Calcium-binding protein CAST
gene_45699	1.19411	9.01361	2.91617	5e-05	0.00129482	0.6578	1258.05	0	RecName: Full=Calcium-transporting ATPase 12, plasma membrane-type; AltName: Full=Ca(2+)-ATPase isoform 12
gene_31776	0.521799	2.47383	2.24518	0.00285	0.0298776	0.7933	220.705	3.76e-69	RecName: Full=Calmodulin-like protein 3
gene_4302	9.8772	27.6954	1.48747	0.0001	0.00232933	0.6667	48.521	8.94e-11	RecName: Full=Calreticulin-3; AltName: Full=Protein PRIORITY IN SWEET LIFE 1; Flags: Precursor
gene_44763	8.64835	21.6583	1.32442	0.00595	0.0499908	0.8406	124.02	2.16e-31	RecName: Full=Calreticulin-3; AltName: Full=Protein PRIORITY IN SWEET LIFE 1; Flags: Precursor
gene_55867	11.6583	33.9075	1.54025	0.0001	0.00232933	0.7317	130.954	6.58e-31	RecName: Full=Calreticulin-3; AltName: Full=Protein PRIORITY IN SWEET LIFE 1; Flags: Precursor
gene_6756	1.66821	7.43147	2.15535	5e-05	0.00129482	0.4691	160.614	9.7e-43	RecName: Full=Carboxylesterase 1; Short=AeCXE1
gene_51908	9.91166	64.1612	2.6945	5e-05	0.00129482	0.4866	151.369	1.29e-36	RecName: Full=Carboxyl-terminal-processing peptidase 3, chloroplastic; AltName: Full=D1 C-terminal processing protease 3; AltName: Full=Photosystem II D1 protein processing peptidase 3; Flags: Precursor
gene_61569	16.9837	70.4524	2.0525	5e-05	0.00129482	0.5294	117.087	6.42e-40	RecName: Full=Carboxyl-terminal-processing peptidase 3, chloroplastic; AltName: Full=D1 C-terminal processing protease 3; AltName: Full=Photosystem II D1 protein processing peptidase 3; Flags: Precursor
gene_63123	22.4367	105.112	2.228	5e-05	0.00129482	0.8333	161.384	1.4e-38	RecName: Full=Carotenoid 9,10(9&apos;,10&apos;)-cleavage dioxygenase 1; AltName: Full=PsCCD1; AltName: Full=PsNCED1 [Pisum sativum]
gene_76673	1.72898	7.39992	2.09759	0.0025	0.0272601	0.8444	82.8037	4.5e-16	RecName: Full=CASP-like protein 2B1; Short=VvCASPL2B1
gene_60601	6.35407	14.8749	1.22713	0.00095	0.013435	0.75	126.331	1.46e-32	RecName: Full=CASP-like protein 2D1; Short=RcCASPL2D1 [Ricinus communis]
gene_41112	0.751331	3.26949	2.12154	0.00025	0.00479642	0.6889	72.7886	5.47e-13	RecName: Full=CASP-like protein 5C1; Short=OsCASPL5C1
gene_39736	21.8734	84.975	1.95786	5e-05	0.00129482	0.9774	549.28	9.96e-177	RecName: Full=Catalase isozyme 1, partial [Nicotiana plumbaginifolia]
gene_26646	20.3071	42.4433	1.06355	0.00435	0.0401114	0.5686	598.971	0	RecName: Full=Cation/calcium exchanger 3; Short=AtCCX3; AltName: Full=Protein CATION CALCIUM EXCHANGER 3; AltName: Full=Protein CATION EXCHANGER 9
gene_68808	8.23855	26.1268	1.66507	5e-05	0.00129482	0.5562	591.267	0	RecName: Full=Cation/calcium exchanger 4; Short=AtCCX4; AltName: Full=Protein CATION CALCIUM EXCHANGER 4; AltName: Full=Protein CATION EXCHANGER 10
gene_78693	2.76831	21.3041	2.94406	5e-05	0.00129482	0.6103	476.093	1.27e-144	RecName: Full=Cation/H(+) antiporter 18; AltName: Full=Protein CATION/H+ EXCHANGER 18; Short=AtCHX18
gene_23890	3.83798	10.9019	1.50616	5e-05	0.00129482	0.6339	632.484	0	RecName: Full=Cationic amino acid transporter 1; AltName: Full=Amino acid transporter 1
gene_35636	3.24741	8.78188	1.43524	0.00015	0.00322458	0.666	592.423	0	RecName: Full=Cationic amino acid transporter 1; AltName: Full=Amino acid transporter 1
gene_348	4.12322	8.35904	1.01957	0.0032	0.0323677	0.7317	115.546	1.04e-46	RecName: Full=Cationic amino acid transporter 9, chloroplastic; Flags: Precursor
gene_71678	2.79755	7.61689	1.44504	0.00045	0.00762749	0.6333	399.053	5.68e-128	RecName: Full=CBL-interacting protein kinase 5; AltName: Full=OsCIPK05
gene_79825	10.0291	24.0289	1.26057	0.0005	0.0082656	0.6565	397.127	2.72e-180	RecName: Full=CBL-interacting protein kinase 5; AltName: Full=OsCIPK05
gene_14706	4.62637	13.9467	1.59197	5e-05	0.00129482	0.6503	478.789	9.09e-162	RecName: Full=CBL-interacting serine/threonine-protein kinase 14; AltName: Full=SNF1-related kinase 3.15; AltName: Full=SOS2-like protein kinase PKS24; AltName: Full=Serine/threonine-protein kinase SR1; Short=AtSR1
gene_67091	4.9215	17.976	1.8689	5e-05	0.00129482	0.6506	485.723	1.81e-161	RecName: Full=CBL-interacting serine/threonine-protein kinase 14; AltName: Full=SNF1-related kinase 3.15; AltName: Full=SOS2-like protein kinase PKS24; AltName: Full=Serine/threonine-protein kinase SR1; Short=AtSR1
gene_14507	63.9409	168.038	1.39398	0.0014	0.0177119	0.7512	623.239	0	RecName: Full=CBL-interacting serine/threonine-protein kinase 6; AltName: Full=SNF1-related kinase 3.14; AltName: Full=SOS2-like protein kinase PKS4; AltName: Full=SOS3-interacting protein 3
gene_19647	8.92138	22.5936	1.34057	0.0001	0.00232933	0.7358	617.461	0	RecName: Full=CBL-interacting serine/threonine-protein kinase 6; AltName: Full=SNF1-related kinase 3.14; AltName: Full=SOS2-like protein kinase PKS4; AltName: Full=SOS3-interacting protein 3
gene_8069	25.6768	68.1923	1.40914	5e-05	0.00129482	0.7535	624.78	0	RecName: Full=CBL-interacting serine/threonine-protein kinase 6; AltName: Full=SNF1-related kinase 3.14; AltName: Full=SOS2-like protein kinase PKS4; AltName: Full=SOS3-interacting protein 3
gene_31830	9.09497	21.8108	1.2619	0.0003	0.00553356	0.5748	460.685	5.54e-156	RecName: Full=CBL-interacting serine/threonine-protein kinase 7; AltName: Full=SNF1-related kinase 3.10; AltName: Full=SOS2-like protein kinase PKS7; AltName: Full=Serine/threonine-protein kinase SR2; Short=AtSR2; Short=AtSRPK1
gene_33202	6.45467	14.301	1.1477	0.0009	0.0129156	0.6447	337.806	7.18e-101	RecName: Full=CBS domain-containing protein CBSX6
gene_17787	4.4947	9.93388	1.14413	0.0015	0.018703	0.5289	222.246	1.73e-60	RecName: Full=CDP-diacylglycerol--serine O-phosphatidyltransferase 1; AltName: Full=Phosphatidylserine synthase 1
gene_22134	44.1796	94.6793	1.09967	0.00205	0.0235933	0.6829	120.939	1.86e-28	RecName: Full=Cell number regulator 8; AltName: Full=ZmCNR08
gene_3062	0.358572	3.62828	3.33895	5e-05	0.00129482	0.881	241.891	2.23e-171	RecName: Full=Cellulose synthase A catalytic subunit 4 [UDP-forming]; AltName: Full=OsCesA4
gene_19526	1.27013	21.3838	4.07347	5e-05	0.00129482	0.8905	370.933	5.59e-106	RecName: Full=Cellulose synthase A catalytic subunit 4 [UDP-forming]; Short=AtCesA4; AltName: Full=Protein IRREGULAR XYLEM 5; Short=AtIRX5
gene_4769	1.81926	30.1954	4.05291	5e-05	0.00129482	0.8304	546.969	0	RecName: Full=Cellulose synthase A catalytic subunit 4 [UDP-forming]; Short=AtCesA4; AltName: Full=Protein IRREGULAR XYLEM 5; Short=AtIRX5
gene_79972	0.634424	14.0496	4.46894	5e-05	0.00129482	0.7421	337.421	0	RecName: Full=Cellulose synthase A catalytic subunit 4 [UDP-forming]; Short=AtCesA4; AltName: Full=Protein IRREGULAR XYLEM 5; Short=AtIRX5
gene_1594	0.780851	12.9971	4.057	5e-05	0.00129482	0.7576	520.005	2.73e-157	RecName: Full=Cellulose synthase A catalytic subunit 7 [UDP-forming]; Short=AtCesA7; AltName: Full=Protein FRAGILE FIBER 5; AltName: Full=Protein IRREGULAR XYLEM 3; Short=AtIRX3
gene_27714	0.828958	17.4695	4.3974	5e-05	0.00129482	0.7562	521.931	1.91e-158	RecName: Full=Cellulose synthase A catalytic subunit 7 [UDP-forming]; Short=AtCesA7; AltName: Full=Protein FRAGILE FIBER 5; AltName: Full=Protein IRREGULAR XYLEM 3; Short=AtIRX3
gene_31091	16.42	64.8923	1.9826	5e-05	0.00129482	0.5056	176.792	3.05e-49	RecName: Full=Cellulose synthase-like protein B3; Short=AtCslB3
gene_23090	6.33985	22.9615	1.85669	5e-05	0.00129482	0.5497	182.185	1.29e-45	RecName: Full=Cellulose synthase-like protein B4; Short=AtCslB4
gene_31083	21.0832	79.5052	1.91495	5e-05	0.00129482	0.5847	158.303	4.09e-38	RecName: Full=Cellulose synthase-like protein B4; Short=AtCslB4
gene_11160	0.921141	2.72935	1.56706	0.00025	0.00479642	0.8786	1092.41	0	RecName: Full=Cellulose synthase-like protein D3; Short=AtCslD3; AltName: Full=Protein KOJAK
gene_41361	12.0798	24.9459	1.04621	0.00225	0.0252491	0.3652	183.726	2.94e-59	RecName: Full=Cellulose synthase-like protein E6; AltName: Full=OsCslE6
gene_18407	9.91771	33.5873	1.75984	0.0034	0.0337967	0.4809	184.496	2.36e-48	RecName: Full=Cellulose synthase-like protein G2; Short=AtCslG2
gene_18417	22.9021	76.6492	1.74279	0.00115	0.0153893	0.6093	199.519	2.57e-51	RecName: Full=Cellulose synthase-like protein G3; Short=AtCslG3
gene_5201	15.3809	154.337	3.32687	5e-05	0.00129482	0.9514	600.897	0	RecName: Full=Chalcone synthase A; AltName: Full=Naringenin-chalcone synthase A
gene_39003	41.8341	142.324	1.76642	0.00495	0.0439482	0.9482	648.277	0	RecName: Full=Chalcone synthase J; AltName: Full=Naringenin-chalcone synthase J
gene_48293	8.37069	93.9354	3.48825	5e-05	0.00129482	0.9483	649.818	0	RecName: Full=Chalcone synthase J; AltName: Full=Naringenin-chalcone synthase J
gene_12000	0.369234	3.09914	3.06926	5e-05	0.00129482	0.8811	592.808	0	RecName: Full=Chaperone protein ClpB1; AltName: Full=ATP-dependent Clp protease ATP-binding subunit ClpB homolog 1; AltName: Full=Casein lytic proteinase B1; AltName: Full=Heat shock protein 101
gene_44198	1.38016	3.73041	1.4345	0.0002	0.00403985	0.8649	681.019	0	RecName: Full=Chaperone protein ClpB1; AltName: Full=ATP-dependent Clp protease ATP-binding subunit ClpB homolog 1; AltName: Full=Casein lytic proteinase B1; AltName: Full=Heat shock protein 101
gene_56769	0.277742	1.4727	2.40665	0.0001	0.00232933	0.8727	686.797	0	RecName: Full=Chaperone protein ClpB1; AltName: Full=ATP-dependent Clp protease ATP-binding subunit ClpB homolog 1; AltName: Full=Casein lytic proteinase B1; AltName: Full=Heat shock protein 101
gene_73295	0.216654	2.36344	3.44742	5e-05	0.00129482	0.8623	649.818	0	RecName: Full=Chaperone protein ClpB1; AltName: Full=ATP-dependent Clp protease ATP-binding subunit ClpB homolog 1; AltName: Full=Casein lytic proteinase B1; AltName: Full=Heat shock protein 101
gene_25617	6.3855	20.5485	1.68616	5e-05	0.00129482	0.5259	129.028	3.07e-33	RecName: Full=Chaperone protein dnaJ 11, chloroplastic; Short=AtDjC11; Short=AtJ11; Flags: Precursor
gene_9236	13.9008	35.5827	1.35601	0.00415	0.038802	0.918	117.472	4.87e-51	RecName: Full=Chaperonin CPN60, mitochondrial; AltName: Full=HSP60; Flags: Precursor
gene_28506	8.85452	20.3495	1.20051	0.0007	0.0106781	0.8718	68.1662	6.47e-44	RecName: Full=Chaperonin CPN60-1, mitochondrial; AltName: Full=HSP60-1; Flags: Precursor
gene_13827	11.2471	24.753	1.13805	0.0023	0.0256168	0.6075	120.553	2.95e-55	RecName: Full=Chaperonin CPN60-2, mitochondrial; AltName: Full=HSP60-2; Flags: Precursor [Cucurbita maxima]
gene_24077	2.47134	20.2019	3.03113	5e-05	0.00129482	0.7907	229.95	1.84e-65	RecName: Full=Chitinase-like protein 1; Short=AtCTL1; AltName: Full=Protein ANION ALTERED ROOT MORPHOLOGY; AltName: Full=Protein ECTOPIC DEPOSITION OF LIGNIN IN PITH 1; AltName: Full=Protein ECTOPIC ROOT HAIR 2; AltName: Full=Protein POM-POM1; AltName: Full=Protein SENSITIVE TO HOT TEMPERATURES 2; Flags: Precursor
gene_40745	2.82543	20.2487	2.84128	5e-05	0.00129482	0.7907	229.565	5.46e-65	RecName: Full=Chitinase-like protein 1; Short=AtCTL1; AltName: Full=Protein ANION ALTERED ROOT MORPHOLOGY; AltName: Full=Protein ECTOPIC DEPOSITION OF LIGNIN IN PITH 1; AltName: Full=Protein ECTOPIC ROOT HAIR 2; AltName: Full=Protein POM-POM1; AltName: Full=Protein SENSITIVE TO HOT TEMPERATURES 2; Flags: Precursor
gene_80967	1.27019	3.34834	1.39841	0.0008	0.0118229	0.5544	596.275	0	RecName: Full=Chitin-inducible gibberellin-responsive protein 1
gene_13754	5.06989	20.8831	2.04231	5e-05	0.00129482	0.9532	336.65	2.58e-111	RecName: Full=Chlorophyll a-b binding protein 13, chloroplastic; AltName: Full=LHCII type III CAB-13; Flags: Precursor
gene_29742	2.64125	8.22483	1.63876	0.0002	0.00403985	0.9763	510.76	8.18e-180	RecName: Full=Chlorophyll a-b binding protein 16, chloroplastic; AltName: Full=LHCII type I CAB-16; Short=LHCP; Flags: Precursor [Nicotiana tabacum]
gene_36479	5.89886	29.762	2.33496	5e-05	0.00129482	1	540.806	0	RecName: Full=Chlorophyll a-b binding protein 16, chloroplastic; AltName: Full=LHCII type I CAB-16; Short=LHCP; Flags: Precursor [Nicotiana tabacum]
gene_49667	0.500401	50.0731	6.64481	5e-05	0.00129482	0.9803	511.916	0	RecName: Full=Chlorophyll a-b binding protein 16, chloroplastic; AltName: Full=LHCII type I CAB-16; Short=LHCP; Flags: Precursor [Nicotiana tabacum]
gene_38143	16.0736	185.75	3.5306	5e-05	0.00129482	0.9886	532.717	8.42e-170	RecName: Full=Chlorophyll a-b binding protein 21, chloroplastic; AltName: Full=LHCII type I CAB-21; Short=LHCP; Flags: Precursor [Nicotiana tabacum]
gene_86691	12.094	34.9172	1.52964	0.0001	0.00232933	0.9861	442.58	2.55e-137	RecName: Full=Chlorophyll a-b binding protein 36, chloroplastic; AltName: Full=LHCII type I CAB-36; Short=LHCP; Flags: Precursor [Nicotiana tabacum]
gene_9778	4.52149	27.1916	2.58829	5e-05	0.00129482	0.9954	444.506	1.11e-150	RecName: Full=Chlorophyll a-b binding protein 36, chloroplastic; AltName: Full=LHCII type I CAB-36; Short=LHCP; Flags: Precursor [Nicotiana tabacum]
gene_57083	1.1386	32.018	4.81355	5e-05	0.00129482	0.9723	508.834	3.98e-162	RecName: Full=Chlorophyll a-b binding protein 3C, chloroplastic; AltName: Full=LHCII type I CAB-3C; Short=LHCP; Flags: Precursor
gene_28845	14.6884	77.2221	2.39434	5e-05	0.00129482	0.9769	437.187	8.25e-151	RecName: Full=Chlorophyll a-b binding protein 4, chloroplastic; AltName: Full=LHCII type I CAB-4; Short=LHCP; Flags: Precursor
gene_40932	10.3929	61.2064	2.55808	5e-05	0.00129482	0.9769	437.573	1.17e-150	RecName: Full=Chlorophyll a-b binding protein 4, chloroplastic; AltName: Full=LHCII type I CAB-4; Short=LHCP; Flags: Precursor
gene_16919	15.2671	107.997	2.82249	5e-05	0.00129482	1	357.836	2.73e-119	RecName: Full=Chlorophyll a-b binding protein 40, chloroplastic; AltName: Full=LHCII type I CAB-40; Short=LHCP; Flags: Precursor [Nicotiana tabacum]
gene_16930	4.21689	35.6458	3.07948	5e-05	0.00129482	0.9885	524.242	1.33e-180	RecName: Full=Chlorophyll a-b binding protein 40, chloroplastic; AltName: Full=LHCII type I CAB-40; Short=LHCP; Flags: Precursor [Nicotiana tabacum]
gene_36469	30.6048	262.347	3.09964	5e-05	0.00129482	0.9888	538.88	0	RecName: Full=Chlorophyll a-b binding protein 40, chloroplastic; AltName: Full=LHCII type I CAB-40; Short=LHCP; Flags: Precursor [Nicotiana tabacum]
gene_36471	6.71338	18.2381	1.44184	0.0009	0.0129156	0.9846	517.694	6.48e-177	RecName: Full=Chlorophyll a-b binding protein 40, chloroplastic; AltName: Full=LHCII type I CAB-40; Short=LHCP; Flags: Precursor [Nicotiana tabacum]
gene_36477	20.8767	208.841	3.32244	5e-05	0.00129482	0.9925	539.65	0	RecName: Full=Chlorophyll a-b binding protein 40, chloroplastic; AltName: Full=LHCII type I CAB-40; Short=LHCP; Flags: Precursor [Nicotiana tabacum]
gene_36478	8.00615	213.425	4.73648	5e-05	0.00129482	1	543.502	0	RecName: Full=Chlorophyll a-b binding protein 40, chloroplastic; AltName: Full=LHCII type I CAB-40; Short=LHCP; Flags: Precursor [Nicotiana tabacum]
gene_16937	0.474019	3.53268	2.89775	0.00075	0.0112391	0.9802	510.375	4.54e-180	RecName: Full=Chlorophyll a-b binding protein 50, chloroplastic; AltName: Full=LHCII type I CAB-50; Short=LHCP; Flags: Precursor [Nicotiana tabacum]
gene_46355	2.95971	16.8619	2.51025	5e-05	0.00129482	0.996	516.153	0	RecName: Full=Chlorophyll a-b binding protein 50, chloroplastic; AltName: Full=LHCII type I CAB-50; Short=LHCP; Flags: Precursor [Nicotiana tabacum]
gene_51023	1.28456	9.36527	2.86605	5e-05	0.00129482	0.9804	514.227	1.39e-180	RecName: Full=Chlorophyll a-b binding protein 50, chloroplastic; AltName: Full=LHCII type I CAB-50; Short=LHCP; Flags: Precursor [Nicotiana tabacum]
gene_46853	6.89244	15.1889	1.13993	0.0011	0.014952	0.8571	167.548	1.05e-44	RecName: Full=Chlorophyll a-b binding protein 6, chloroplastic; AltName: Full=LHCI-730; AltName: Full=LHCII type III CAB-6; AltName: Full=Light-harvesting complex protein Lhca1; Flags: Precursor
gene_85882	13.76	145.857	3.406	0.0003	0.00553356	0.4266	118.627	1.45e-28	RecName: Full=Chlorophyllase-1; Short=AtCLH1; AltName: Full=Chlorophyll-chlorophyllido hydrolase 1; Short=Chlase 1; AltName: Full=Coronatine-induced protein 1; Short=CORI1
gene_69804	1.34309	4.29226	1.67618	5e-05	0.00129482	0.6642	137.502	7.71e-54	RecName: Full=Chlorophyllide a oxygenase, chloroplastic; Short=Chlorophyll a oxygenase; AltName: Full=Chlorophyll b synthase; Flags: Precursor
gene_81946	1.51031	5.12229	1.76194	5e-05	0.00129482	0.85	191.815	1.24e-49	RecName: Full=Chlorophyllide a oxygenase, chloroplastic; Short=Chlorophyll a oxygenase; AltName: Full=Chlorophyll b synthase; Short=AtCAO; Flags: Precursor
gene_24333	4.96226	12.0346	1.27812	0.00045	0.00762749	0.8462	95.1301	1.26e-21	RecName: Full=Choline-phosphate cytidylyltransferase 1; Short=AtCCT1; AltName: Full=CTP:phosphocholine cytidylyltransferase 1; AltName: Full=Phosphorylcholine transferase 1
gene_24536	30.0577	102.65	1.77193	5e-05	0.00129482	0.6224	602.053	0	RecName: Full=Cinnamate beta-D-glucosyltransferase; AltName: Full=UDP-glucose:cinnamate glucosyltransferase; Short=FaGT2 [Fragaria x ananassa]
gene_66752	0.495965	2.02878	2.0323	0.0037	0.0358403	0.6736	611.298	0	RecName: Full=Cinnamate beta-D-glucosyltransferase; AltName: Full=UDP-glucose:cinnamate glucosyltransferase; Short=FaGT2 [Fragaria x ananassa]
gene_21600	0.484291	23.0861	5.575	5e-05	0.00129482	0.7647	174.481	8.07e-46	RecName: Full=Cinnamoyl-CoA reductase 1; Short=AtCCR1; AltName: Full=Protein IRREGULAR XYLEM 4
gene_11657	6.0841	15.3733	1.33731	0.00015	0.00322458	0.5522	123.25	1.83e-28	RecName: Full=Clathrin light chain 1
gene_52049	11.3445	28.95	1.35158	0.00025	0.00479642	0.642	96.2857	1.52e-20	RecName: Full=Clathrin light chain 2
gene_80737	32.159	68.2829	1.0863	0.00125	0.0162957	0.6163	106.301	1.82e-23	RecName: Full=Clathrin light chain 2
gene_29843	3.91081	10.6843	1.44995	0.0001	0.00232933	0.5241	205.682	3.58e-53	RecName: Full=CO(2)-response secreted protease; AltName: Full=Subtilisin-like serine protease; Short=AtSBT5.2; AltName: Full=Tripeptidyl-peptidase II; Flags: Precursor
gene_29939	3.24645	8.16807	1.33113	0.0016	0.0196298	0.516	203.756	5.96e-54	RecName: Full=CO(2)-response secreted protease; AltName: Full=Subtilisin-like serine protease; Short=AtSBT5.2; AltName: Full=Tripeptidyl-peptidase II; Flags: Precursor
gene_38250	0.610212	4.0492	2.73025	0.0046	0.0417478	0.619	91.2781	5.71e-18	RecName: Full=CO(2)-response secreted protease; AltName: Full=Subtilisin-like serine protease; Short=AtSBT5.2; AltName: Full=Tripeptidyl-peptidase II; Flags: Precursor
gene_76927	0.58058	6.71613	3.53206	5e-05	0.00129482	0.5463	215.312	2.01e-106	RecName: Full=CO(2)-response secreted protease; AltName: Full=Subtilisin-like serine protease; Short=AtSBT5.2; AltName: Full=Tripeptidyl-peptidase II; Flags: Precursor
gene_44186	2.13362	6.9577	1.70531	0.0001	0.00232933	0.5753	267.314	6.86e-93	RecName: Full=COBRA-like protein 3; AltName: Full=Protein BRITTLE CULM1-like 4; Flags: Precursor
gene_34991	0	10.5642	inf	5e-05	0.00129482	0.6256	268.855	1.29e-85	RecName: Full=COBRA-like protein 4; Flags: Precursor
gene_44174	0	8.7852	inf	5e-05	0.00129482	0.598	476.863	4.91e-168	RecName: Full=COBRA-like protein 4; Flags: Precursor
gene_56841	0.169986	1.45486	3.09739	0.00435	0.0401114	0.8487	276.944	1.89e-97	RecName: Full=COBRA-like protein 4; Flags: Precursor
gene_61920	0.67485	17.471	4.69425	5e-05	0.00129482	0.7812	168.703	3.77e-43	RecName: Full=COBRA-like protein 4; Flags: Precursor
gene_74638	0.381533	16.7722	5.45812	5e-05	0.00129482	0.7812	169.859	2.57e-43	RecName: Full=COBRA-like protein 4; Flags: Precursor
gene_86334	2.05779	5.93224	1.52748	0.0001	0.00232933	0.3692	114.005	5.35e-25	RecName: Full=Common plant regulatory factor 1; Short=CPRF-1 [Petroselinum crispum]
gene_9950	1.40418	3.71249	1.40266	0.00075	0.0112391	0.5065	67.3958	8.65e-26	RecName: Full=Common plant regulatory factor 1; Short=CPRF-1 [Petroselinum crispum]
gene_2591	6.26303	14.3394	1.19506	0.001	0.0139796	0.7065	729.554	0	RecName: Full=Conserved oligomeric Golgi complex subunit 4; Short=COG complex subunit 4; AltName: Full=Component of oligomeric Golgi complex 4
gene_14294	6.57267	15.7262	1.25862	0.0003	0.00553356	0.3641	122.865	5.15e-56	RecName: Full=Copia protein; AltName: Full=Gag-int-pol protein; Contains: RecName: Full=Copia VLP protein; Contains: RecName: Full=Copia protease [Drosophila melanogaster]
gene_28180	0.0770588	1.88431	4.61194	0.0026	0.0280138	0.3619	176.407	1.54e-85	RecName: Full=Copia protein; AltName: Full=Gag-int-pol protein; Contains: RecName: Full=Copia VLP protein; Contains: RecName: Full=Copia protease [Drosophila melanogaster]
gene_35731	0.612374	3.59125	2.552	0.00015	0.00322458	0.3165	238.81	3.67e-62	RecName: Full=Copia protein; AltName: Full=Gag-int-pol protein; Contains: RecName: Full=Copia VLP protein; Contains: RecName: Full=Copia protease [Drosophila melanogaster]
gene_36020	1.62594	4.72995	1.54055	5e-05	0.00129482	0.3057	88.1965	2.6e-33	RecName: Full=Copia protein; AltName: Full=Gag-int-pol protein; Contains: RecName: Full=Copia VLP protein; Contains: RecName: Full=Copia protease [Drosophila melanogaster]
gene_59017	1.35562	2.90272	1.09845	0.0034	0.0337967	0.3436	115.546	7.32e-39	RecName: Full=Copia protein; AltName: Full=Gag-int-pol protein; Contains: RecName: Full=Copia VLP protein; Contains: RecName: Full=Copia protease [Drosophila melanogaster]
gene_64570	2.56628	6.4496	1.32953	0.00245	0.0268517	0.2981	363.614	2.31e-121	RecName: Full=Copia protein; AltName: Full=Gag-int-pol protein; Contains: RecName: Full=Copia VLP protein; Contains: RecName: Full=Copia protease [Drosophila melanogaster]
gene_8612	5.64043	17.2913	1.61617	5e-05	0.00129482	0.3297	188.734	1.77e-81	RecName: Full=Copia protein; AltName: Full=Gag-int-pol protein; Contains: RecName: Full=Copia VLP protein; Contains: RecName: Full=Copia protease [Drosophila melanogaster]
gene_86326	0.747063	3.67589	2.29879	0.0003	0.00553356	0.3241	100.908	3.32e-20	RecName: Full=Copia protein; AltName: Full=Gag-int-pol protein; Contains: RecName: Full=Copia VLP protein; Contains: RecName: Full=Copia protease [Drosophila melanogaster]
gene_40002	2.55487	6.34589	1.31257	0.0022	0.0248024	0.2661	102.449	4.57e-22	RecName: Full=Craniofacial development protein 2; AltName: Full=p97 bucentaur protein
gene_3245	0.661363	3.72184	2.4925	5e-05	0.00129482	0.5094	496.123	1.77e-168	RecName: Full=Crocetin glucosyltransferase, chloroplastic; AltName: Full=UDP-glucose glucosyltransferase 1; Short=GjUGT1; AltName: Full=UDP-glycosyltransferase 75L6; Flags: Precursor [Gardenia jasminoides]
gene_38497	24.5552	125.22	2.35037	5e-05	0.00129482	0.7009	674.855	0	RecName: Full=Crocetin glucosyltransferase, chloroplastic; AltName: Full=UDP-glucose glucosyltransferase 1; Short=GjUGT1; AltName: Full=UDP-glycosyltransferase 75L6; Flags: Precursor [Gardenia jasminoides]
gene_41446	3.72777	8.93738	1.26154	0.0013	0.0168083	0.5644	124.02	6.91e-27	RecName: Full=CSC1-like protein RXW8
gene_23047	2.60084	6.55089	1.33271	0.00045	0.00762749	0.7333	119.013	1.28e-28	RecName: Full=CTP synthase 2; AltName: Full=CTP synthetase 2; AltName: Full=UTP--ammonia ligase 2 [Xenopus laevis]
gene_71512	1.54361	7.72232	2.32272	5e-05	0.00129482	0.7467	120.553	4.12e-29	RecName: Full=CTP synthase 2; AltName: Full=CTP synthetase 2; AltName: Full=UTP--ammonia ligase 2 [Xenopus laevis]
gene_21837	12.068	38.8628	1.6872	5e-05	0.00129482	0.4716	280.796	4e-82	RecName: Full=Cyclic dof factor 3; AltName: Full=Dof zinc finger protein DOF3.3; Short=AtDOF3.3; AltName: Full=H-protein promoter-binding factor 2a
gene_6269	7.93501	20.6318	1.37857	5e-05	0.00129482	0.4617	289.271	3.96e-85	RecName: Full=Cyclic dof factor 3; AltName: Full=Dof zinc finger protein DOF3.3; Short=AtDOF3.3; AltName: Full=H-protein promoter-binding factor 2a
gene_64023	0.439154	2.06252	2.23161	0.0003	0.00553356	0.4447	257.299	2.23e-74	RecName: Full=Cyclic dof factor 3; AltName: Full=Dof zinc finger protein DOF3.3; Short=AtDOF3.3; AltName: Full=H-protein promoter-binding factor 2a
gene_9430	2.08892	5.09439	1.28615	0.0006	0.00946003	0.4557	256.914	1.16e-73	RecName: Full=Cyclic dof factor 3; AltName: Full=Dof zinc finger protein DOF3.3; Short=AtDOF3.3; AltName: Full=H-protein promoter-binding factor 2a
gene_40070	3.93505	10.6792	1.44034	0.00165	0.020073	0.5684	109.383	2.64e-24	RecName: Full=Cyclic phosphodiesterase; Short=CPDase
gene_65625	24.6554	60.0251	1.28366	0.00255	0.0276645	0.9714	76.6406	1.95e-14	RecName: Full=Cyclin-dependent kinases regulatory subunit 2
gene_11748	29.1458	62.0369	1.08984	0.001	0.0139796	0.7733	127.872	1.67e-30	RecName: Full=Cysteine proteinase inhibitor 6; Short=AtCYS-6; AltName: Full=PIP-M; AltName: Full=PRLI-interacting factor M; Flags: Precursor
gene_35713	20.7889	56.9833	1.45473	0.0014	0.0177119	0.622	105.145	6e-25	RecName: Full=Cysteine proteinase inhibitor; AltName: Full=Cystatin [Vigna unguiculata]
gene_6809	3.69552	9.7985	1.40678	0.0019	0.0222887	0.5622	255.758	9.51e-81	RecName: Full=Cysteine-rich repeat secretory protein 38; Flags: Precursor
gene_29157	11.4922	35.469	1.62591	5e-05	0.00129482	0.7831	138.272	1.69e-39	RecName: Full=Cytochrome b5 isoform E; Short=AtCb5-E; AltName: Full=Cytochrome b5 isoform 1; AltName: Full=Cytochrome b5 isoform A; Short=AtCb5-A
gene_35079	11.9888	56.7673	2.24337	5e-05	0.00129482	0.9348	175.637	1.05e-49	RecName: Full=Cytochrome b5, seed isoform [Nicotiana tabacum]
gene_81421	2.41357	11.2642	2.22251	5e-05	0.00129482	0.837	158.688	5.23e-43	RecName: Full=Cytochrome b5, seed isoform [Nicotiana tabacum]
gene_36163	0.505399	5.59221	3.46792	0.00015	0.00322458	0.7214	506.908	4.46e-176	RecName: Full=Cytochrome b561 and DOMON domain-containing protein At2g04850; AltName: Full=Protein b561A.tha7; Flags: Precursor
gene_50598	0.616792	7.08026	3.52095	5e-05	0.00129482	0.7242	536.184	0	RecName: Full=Cytochrome b561 and DOMON domain-containing protein At2g04850; AltName: Full=Protein b561A.tha7; Flags: Precursor
gene_15018	10.3044	23.5524	1.19261	0.00105	0.0144931	0.4856	179.489	3.41e-48	RecName: Full=Cytochrome b561 and DOMON domain-containing protein At3g25290; AltName: Full=Protein b561A.tha3; Flags: Precursor
gene_53003	0.253124	3.64595	3.84838	0.00135	0.0172218	0.5217	160.614	1.1e-40	RecName: Full=Cytochrome b561 and DOMON domain-containing protein At3g61750; AltName: Full=Protein b561A.tha9; Flags: Precursor
gene_36337	8.57577	26.5777	1.63188	0.0016	0.0196298	0.418	154.451	1.15e-38	RecName: Full=Cytochrome b561 and DOMON domain-containing protein At5g47530; AltName: Full=Protein b561A.tha10; Flags: Precursor
gene_78373	1.61101	3.74507	1.21702	0.0032	0.0323677	0.4479	318.931	9.73e-95	RecName: Full=Cytochrome b561 and DOMON domain-containing protein At5g47530; AltName: Full=Protein b561A.tha10; Flags: Precursor
gene_28576	2.08543	7.6785	1.88048	0.0003	0.00553356	0.9778	94.3597	2.47e-20	RecName: Full=Cytochrome c
gene_36371	17.7254	45.0905	1.34701	5e-05	0.00129482	0.9333	96.2857	8.51e-21	RecName: Full=Cytochrome c &gt;gi|152013457|sp|A2Y4S9.1|CYC_ORYSI RecName: Full=Cytochrome c
gene_86858	3.36629	11.4724	1.76894	0.002	0.0231823	0.8125	115.546	6.26e-29	RecName: Full=Cytochrome c oxidase subunit 5C; AltName: Full=Cytochrome c oxidase polypeptide Vc [Ipomoea batatas]
gene_65903	2.65259	5.90046	1.15342	0.00405	0.0381535	0.3533	105.531	2.25e-25	RecName: Full=Cytochrome c-type biogenesis protein CcmE; AltName: Full=Cytochrome c maturation protein E; AltName: Full=Heme chaperone CcmE
gene_58423	5.471	12.7868	1.22478	0.0006	0.00946003	0.3819	130.954	3.27e-83	RecName: Full=Cytochrome P450 704B1
gene_13636	16.9318	42.7747	1.33702	0.0056	0.0480149	0.5215	239.195	4.92e-68	RecName: Full=Cytochrome P450 71A1; AltName: Full=ARP-2; AltName: Full=CYPLXXIA1 [Persea americana]
gene_18471	0	1.67736	inf	5e-05	0.00129482	0.5725	187.578	6.6e-54	RecName: Full=Cytochrome P450 71A1; AltName: Full=ARP-2; AltName: Full=CYPLXXIA1 [Persea americana]
gene_76488	1.5062	3.63546	1.27122	0.00225	0.0252491	0.5123	230.335	3.61e-65	RecName: Full=Cytochrome P450 71A1; AltName: Full=ARP-2; AltName: Full=CYPLXXIA1 [Persea americana]
gene_73859	0.265038	3.38604	3.67532	0.0003	0.00553356	0.5616	235.343	2.76e-64	RecName: Full=Cytochrome P450 71A9; AltName: Full=Cytochrome P450 CP1
gene_32762	1.57874	6.91311	2.13056	0.00055	0.00885692	0.8252	190.66	1.81e-55	RecName: Full=Cytochrome P450 71D7 [Solanum chacoense]
gene_55269	1.04482	15.3956	3.88119	5e-05	0.00129482	0.5333	331.643	4.55e-167	RecName: Full=Cytochrome P450 71D7 [Solanum chacoense]
gene_49042	3.10696	8.78689	1.49985	0.0001	0.00232933	0.5874	191.815	1.25e-49	RecName: Full=Cytochrome P450 72A14
gene_74960	1.56893	7.43705	2.24495	5e-05	0.00129482	0.6454	203.756	1e-53	RecName: Full=Cytochrome P450 72A15
gene_51628	4.64666	9.87451	1.08751	0.0044	0.0404401	0.7452	430.639	2.45e-139	RecName: Full=Cytochrome P450 76A2; AltName: Full=CYPLXXVIA2; AltName: Full=Cytochrome P-450EG7 [Solanum melongena]
gene_53406	1.99367	9.71018	2.28407	0.00015	0.00322458	0.8308	357.066	1.41e-110	RecName: Full=Cytochrome P450 76A2; AltName: Full=CYPLXXVIA2; AltName: Full=Cytochrome P-450EG7 [Solanum melongena]
gene_55021	3.07334	14.6117	2.24924	5e-05	0.00129482	0.7484	418.698	5.49e-136	RecName: Full=Cytochrome P450 76A2; AltName: Full=CYPLXXVIA2; AltName: Full=Cytochrome P-450EG7 [Solanum melongena]
gene_26331	1.65582	3.938	1.24992	0.0036	0.0351708	0.5	238.424	3.03e-67	RecName: Full=Cytochrome P450 76C4
gene_77316	1.258	8.87105	2.81797	5e-05	0.00129482	0.834	394.815	0	RecName: Full=Cytochrome P450 77A1; AltName: Full=CYPLXXVIIA1; AltName: Full=Cytochrome P-450EG6, partial [Solanum melongena]
gene_84676	1.94749	13.1737	2.75798	5e-05	0.00129482	0.8554	406.371	2.18e-132	RecName: Full=Cytochrome P450 77A1; AltName: Full=CYPLXXVIIA1; AltName: Full=Cytochrome P-450EG6, partial [Solanum melongena]
gene_74834	1.49215	4.60586	1.62608	0.0025	0.0272601	0.8277	441.039	2.81e-144	RecName: Full=Cytochrome P450 77A2; AltName: Full=CYPLXXVIIA2; AltName: Full=Cytochrome P-450EG5 [Solanum melongena]
gene_32510	0.171315	4.48104	4.70911	0.0053	0.0461448	0.6355	401.749	1.8e-129	RecName: Full=Cytochrome P450 78A3
gene_44185	0.985272	3.90262	1.98585	5e-05	0.00129482	0.6118	347.051	4.24e-107	RecName: Full=Cytochrome P450 78A5; AltName: Full=Protein KLUH
gene_15726	10.3	30.2864	1.55603	5e-05	0.00129482	0.5578	237.269	8.56e-67	RecName: Full=Cytochrome P450 82C4
gene_27629	8.63067	70.8214	3.03664	5e-05	0.00129482	0.5314	239.965	7.48e-69	RecName: Full=Cytochrome P450 82C4
gene_36311	2.00799	31.2021	3.95782	5e-05	0.00129482	0.5411	242.662	2.43e-68	RecName: Full=Cytochrome P450 82C4
gene_33844	2.58065	16.5722	2.68296	5e-05	0.00129482	0.5245	317.775	9.32e-94	RecName: Full=Cytochrome P450 84A1; AltName: Full=Ferulate-5-hydroxylase; Short=F5H
gene_51693	3.41087	13.6833	2.00421	5e-05	0.00129482	0.7569	330.102	4.07e-98	RecName: Full=Cytochrome P450 84A1; AltName: Full=Ferulate-5-hydroxylase; Short=F5H
gene_83661	10.1867	26.6375	1.38677	0.0052	0.0454962	0.7261	799.275	0	RecName: Full=Cytochrome P450 86A2; AltName: Full=Protein ABERRANT INDUCTION OF TYPE THREE 1
gene_67006	2.10979	8.33118	1.98142	5e-05	0.00129482	0.8056	187.578	1.81e-122	RecName: Full=Cytochrome P450 90B1; AltName: Full=Protein DWARF 4; Short=Dwarf4; AltName: Full=Steroid 22-alpha-hydroxylase
gene_74499	0.267458	5.75802	4.42819	5e-05	0.00129482	0.6447	588.186	0	RecName: Full=Cytochrome P450 94A1; AltName: Full=P450-dependent fatty acid omega-hydroxylase [Vicia sativa]
gene_45287	10.1252	33.2512	1.71546	5e-05	0.00129482	0.5583	171.4	2.01e-49	RecName: Full=Cytochrome P450 94C1
gene_50797	12.2194	62.6281	2.35763	5e-05	0.00129482	0.6	572.392	0	RecName: Full=Cytochrome P450 94C1
gene_56213	8.7035	34.1209	1.97099	5e-05	0.00129482	0.6962	132.109	2.7e-35	RecName: Full=Cytochrome P450 94C1
gene_83072	8.88148	22.3724	1.33285	0.0006	0.00946003	0.84	142.124	7.66e-54	RecName: Full=Cytochrome P450 97B2, chloroplastic; Flags: Precursor
gene_43662	10.2678	33.2065	1.69334	0.0007	0.0106781	0.7826	276.944	8.17e-83	RecName: Full=Cytochrome P450 98A2
gene_43663	12.3944	51.5706	2.05685	5e-05	0.00129482	0.8241	387.497	6.77e-128	RecName: Full=Cytochrome P450 98A2
gene_6382	18.8292	58.943	1.64635	0.0014	0.0177119	0.838	392.889	1.66e-121	RecName: Full=Cytochrome P450 98A2
gene_35235	6.51442	17.0096	1.38464	0.00055	0.00885692	0.7854	380.178	2.76e-115	RecName: Full=Cytochrome P450 98A3; AltName: Full=Protein REDUCED EPIDERMAL FLUORESCENCE 8; AltName: Full=p-coumaroylshikimate/quinate 3&apos;-hydrolxylase; Short=C3&apos;H
gene_37243	3.99118	10.847	1.44242	0.0001	0.00232933	0.7742	374.4	9.48e-114	RecName: Full=Cytochrome P450 98A3; AltName: Full=Protein REDUCED EPIDERMAL FLUORESCENCE 8; AltName: Full=p-coumaroylshikimate/quinate 3&apos;-hydrolxylase; Short=C3&apos;H
gene_4604	0.41635	1.37588	1.72449	0.00295	0.0305785	0.7477	316.62	1.8e-92	RecName: Full=Cytochrome P450 98A3; AltName: Full=Protein REDUCED EPIDERMAL FLUORESCENCE 8; AltName: Full=p-coumaroylshikimate/quinate 3&apos;-hydrolxylase; Short=C3&apos;H
gene_18896	5.69394	16.3804	1.52447	0.00175	0.0209608	0.6488	295.434	1.36e-88	RecName: Full=Cytochrome P450 CYP736A12 [Panax ginseng]
gene_71558	5.59187	24.2346	2.11567	5e-05	0.00129482	0.6404	286.189	5.04e-81	RecName: Full=Cytochrome P450 CYP736A12 [Panax ginseng]
gene_3860	0.319413	1.76472	2.46594	0.00245	0.0268517	0.4298	201.445	8.2e-71	RecName: Full=Cytochrome P450 CYP749A22; AltName: Full=Cytochrome P450 CYP749A20 [Panax ginseng]
gene_1389	0.500118	2.95011	2.56043	5e-05	0.00129482	0.7237	130.183	2.13e-84	RecName: Full=Cytokinin hydroxylase; AltName: Full=Cytochrome P450 35A1
gene_62638	0.628886	2.70789	2.1063	0.0005	0.0082656	0.7342	137.887	2.65e-80	RecName: Full=Cytokinin hydroxylase; AltName: Full=Cytochrome P450 35A2
gene_51117	4.14324	11.7217	1.50035	5e-05	0.00129482	0.5906	134.035	6.47e-33	RecName: Full=Cytokinin riboside 5&apos;-monophosphate phosphoribohydrolase LOG4; AltName: Full=Protein LONELY GUY 4
gene_35607	14.7244	33.446	1.18363	0.0024	0.0264227	0.8025	281.182	2.46e-82	RecName: Full=D-3-phosphoglycerate dehydrogenase 1, chloroplastic; AltName: Full=Protein EMBRYO SAC DEVELOPMENT ARREST 9; Flags: Precursor
gene_47484	2.09534	5.97691	1.51222	0.0011	0.014952	0.6096	257.684	1.43e-73	RecName: Full=D-3-phosphoglycerate dehydrogenase 2, chloroplastic; Short=PGDH; Flags: Precursor
gene_20695	0.362866	3.8248	3.39787	5e-05	0.00129482	0.494	85.8853	5.09e-18	RecName: Full=dCTP pyrophosphatase 1; AltName: Full=Deoxycytidine-triphosphatase 1; Short=dCTPase 1; AltName: Full=RS21-C6; AltName: Full=XTP3-transactivated gene A protein homolog
gene_41685	4.01715	19.4849	2.27811	5e-05	0.00129482	0.434	85.8853	2.12e-17	RecName: Full=dCTP pyrophosphatase 1; AltName: Full=Deoxycytidine-triphosphatase 1; Short=dCTPase 1; AltName: Full=RS21-C6; AltName: Full=XTP3-transactivated gene A protein homolog
gene_44643	7.86823	18.4861	1.23233	0.00115	0.0153893	0.6304	172.17	3.02e-44	RecName: Full=DEAD-box ATP-dependent RNA helicase 38; AltName: Full=Low expression of osmotically-responsive genes 4 protein; AltName: Full=Protein CRYOPHYTE
gene_44644	16.7067	35.0282	1.06809	0.0015	0.018703	0.6139	182.57	1.9e-51	RecName: Full=DEAD-box ATP-dependent RNA helicase 38; AltName: Full=Low expression of osmotically-responsive genes 4 protein; AltName: Full=Protein CRYOPHYTE
gene_42213	26.8285	54.6081	1.02535	0.0055	0.0474463	0.5175	256.914	9.69e-71	RecName: Full=DEAD-box ATP-dependent RNA helicase 9
gene_1299	6.04948	21.2609	1.81332	5e-05	0.00129482	0.9903	211.846	6.57e-60	RecName: Full=Delta(7)-sterol-C5(6)-desaturase; AltName: Full=Delta(7)-sterol-C5-desaturase; AltName: Full=Delta-7-C-5 sterol desaturase [Nicotiana tabacum]
gene_14078	3.4819	9.3944	1.43193	0.0001	0.00232933	0.733	633.254	0	RecName: Full=Delta(8)-fatty-acid desaturase; AltName: Full=Delta(8)-sphingolipid desaturase
gene_70790	2.58675	5.47741	1.08235	0.00315	0.0319888	0.6359	453.751	1.21e-136	RecName: Full=Diacylglycerol kinase 1; Short=AtDGK1; Short=DAG kinase 1; AltName: Full=Diglyceride kinase 1; Short=DGK 1
gene_37259	4.7792	11.3875	1.25261	0.0003	0.00553356	0.3226	74.3294	1.94e-12	RecName: Full=Dihydroflavonol-4-reductase; Short=DFR; AltName: Full=Dihydrokaempferol 4-reductase
gene_76687	2.92541	8.26454	1.4983	0.00125	0.0162957	0.5244	84.3445	3.55e-19	RecName: Full=Diphthamide biosynthesis protein 3
gene_51296	1.6234	5.01413	1.62698	0.00515	0.0451991	0.456	163.31	1.44e-47	RecName: Full=Dirigent protein 23; Short=AtDIR23; Flags: Precursor
gene_11746	2.49264	17.9256	2.84627	5e-05	0.00129482	0.4851	126.331	6.07e-28	RecName: Full=DNA-binding protein SMUBP-2; AltName: Full=ATP-dependent helicase IGHMBP2; AltName: Full=Antifreeze enhancer-binding protein ortholog; Short=AEP
gene_27990	2.85664	22.0963	2.95141	5e-05	0.00129482	0.4851	125.561	3.58e-27	RecName: Full=DNA-binding protein SMUBP-2; AltName: Full=ATP-dependent helicase IGHMBP2; AltName: Full=Antifreeze enhancer-binding protein ortholog; Short=AEP
gene_67154	3.49652	31.9962	3.19391	5e-05	0.00129482	0.4212	221.476	1.27e-57	RecName: Full=DNA-binding protein SMUBP-2; AltName: Full=ATP-dependent helicase IGHMBP2; AltName: Full=Antifreeze enhancer-binding protein ortholog; Short=AEP
gene_10009	14.9045	65.9807	2.1463	5e-05	0.00129482	0.5872	394.815	9.63e-132	RecName: Full=DNA-damage-repair/toleration protein DRT100; Flags: Precursor
gene_14300	31.7356	92.4482	1.54254	0.00225	0.0252491	0.6424	460.299	4.45e-157	RecName: Full=DNA-damage-repair/toleration protein DRT100; Flags: Precursor
gene_15557	36.9646	179.414	2.27908	0.00035	0.0062491	0.6512	463.381	8.58e-159	RecName: Full=DNA-damage-repair/toleration protein DRT100; Flags: Precursor
gene_30916	10.6723	64.0889	2.5862	5e-05	0.00129482	0.5877	391.734	7.89e-131	RecName: Full=DNA-damage-repair/toleration protein DRT100; Flags: Precursor
gene_32596	7.30751	22.3605	1.6135	5e-05	0.00129482	0.4596	154.066	6.96e-39	RecName: Full=DnaJ homolog subfamily B member 13; AltName: Full=Testis and spermatogenesis cell-related protein 6; AltName: Full=Testis spermatocyte apoptosis-related gene 6 protein; AltName: Full=Testis spermatogenesis apoptosis-related gene 3 protein; AltName: Full=Testis spermatogenesis apoptosis-related gene 6 protein
gene_24421	4.36554	9.17415	1.07141	0.0013	0.0168083	0.483	142.51	4.28e-34	RecName: Full=DnaJ homolog subfamily B member 4
gene_37296	3.30009	7.80949	1.24272	0.0003	0.00553356	0.4929	270.011	2.12e-117	RecName: Full=DnaJ protein ERDJ3A; AltName: Full=Chaperone protein dnaJ 63; Short=AtDjA63; Short=AtJ63; AltName: Full=Endoplasmic reticulum dnaJ domain-containing protein 3A; Short=AtERdj3A; AltName: Full=Protein SCJ1 homolog ERDJ3A; AltName: Full=THERMOSENSITIVE MALE STERILE 1, TMS1; Flags: Precursor
gene_84661	3.25651	42.8755	3.71876	5e-05	0.00129482	0.6967	252.292	1.12e-72	RecName: Full=DnaJ protein homolog ANJ1; Flags: Precursor [Atriplex nummularia]
gene_73930	3.34198	25.4414	2.9284	5e-05	0.00129482	0.8131	178.333	3.13e-46	RecName: Full=DnaJ protein homolog; AltName: Full=DNAJ-1; Flags: Precursor
gene_82744	20.3989	46.3779	1.18495	0.0006	0.00946003	0.9038	115.161	2.9e-28	RecName: Full=Dof zinc finger protein DOF1.7; Short=AtDOF1.7
gene_38370	3.24071	9.27917	1.51769	0.00095	0.013435	0.7326	136.732	1.47e-33	RecName: Full=Dof zinc finger protein DOF1.8; Short=AtDOF1.8
gene_47467	3.27567	6.82389	1.05881	0.0049	0.043591	0.7412	136.732	7.06e-33	RecName: Full=Dof zinc finger protein DOF1.8; Short=AtDOF1.8
gene_16328	2.8203	7.42866	1.39725	0.0009	0.0129156	0.8592	145.206	9.55e-36	RecName: Full=Dof zinc finger protein DOF5.1; Short=AtDOF5.1
gene_43341	2.58953	5.69718	1.13755	0.00425	0.0395229	0.8732	146.747	3.64e-37	RecName: Full=Dof zinc finger protein DOF5.1; Short=AtDOF5.1
gene_43666	2.04571	5.95208	1.54079	0.0008	0.0118229	0.5298	142.895	1.11e-36	RecName: Full=Dof zinc finger protein DOF5.3; Short=AtDOF5.3
gene_5697	1.20713	3.31057	1.4555	0.0017	0.0205366	0.503	127.487	1.19e-46	RecName: Full=DUF21 domain-containing protein At4g14240; AltName: Full=CBS domain-containing protein CBSDUF1
gene_33632	11.6955	24.3981	1.06082	0.00215	0.024429	0.8333	84.3445	1.04e-26	RecName: Full=DUF21 domain-containing protein At4g33700; AltName: Full=CBS domain-containing protein CBSDUF6
gene_36359	1.00556	3.24493	1.69019	5e-05	0.00129482	0.6214	127.487	1.29e-27	RecName: Full=Dynamin-2A; AltName: Full=Dynamin-like protein 6; AltName: Full=Dynamin-related protein 2A
gene_73591	4.62063	9.55565	1.04826	0.00445	0.0407179	0.6974	115.161	1.59e-36	RecName: Full=E3 ubiquitin-protein ligase AIP2; AltName: Full=ABI3-interacting protein 2
gene_38265	1.59211	4.77269	1.58387	0.00085	0.0123705	0.5512	142.124	1.18e-38	RecName: Full=E3 ubiquitin-protein ligase ATL23; AltName: Full=RING-H2 finger protein ATL23
gene_7874	11.9211	26.6152	1.15874	0.00055	0.00885692	0.5217	129.413	4.88e-35	RecName: Full=E3 ubiquitin-protein ligase ATL23; AltName: Full=RING-H2 finger protein ATL23
gene_59844	1.24691	8.89763	2.83506	5e-05	0.00129482	0.4784	196.438	7.2e-56	RecName: Full=E3 ubiquitin-protein ligase ATL4; AltName: Full=Protein ARABIDOPSIS TOXICOS EN LEVADURA 4; Short=Protein ATL4; AltName: Full=RING-H2 finger protein ATL4; AltName: Full=RING-H2 finger protein RHX1a
gene_9618	0.810126	8.41511	3.37677	5e-05	0.00129482	0.4824	199.519	1.06e-57	RecName: Full=E3 ubiquitin-protein ligase ATL4; AltName: Full=Protein ARABIDOPSIS TOXICOS EN LEVADURA 4; Short=Protein ATL4; AltName: Full=RING-H2 finger protein ATL4; AltName: Full=RING-H2 finger protein RHX1a
gene_22266	37.0672	93.3682	1.33279	5e-05	0.00129482	0.3899	109.768	1.02e-27	RecName: Full=E3 ubiquitin-protein ligase RHA1B; AltName: Full=RING-H2 zinc finger protein RHA1b
gene_72798	8.68657	32.0547	1.88368	5e-05	0.00129482	0.425	110.923	5.24e-28	RecName: Full=E3 ubiquitin-protein ligase RHA1B; AltName: Full=RING-H2 zinc finger protein RHA1b
gene_73023	1.97772	5.28909	1.41918	0.00535	0.046497	0.3758	109.383	3.87e-27	RecName: Full=E3 ubiquitin-protein ligase RHA1B; AltName: Full=RING-H2 zinc finger protein RHA1b
gene_7145	1.15689	5.01655	2.11645	0.00065	0.0100675	0.4476	114.775	3.02e-29	RecName: Full=E3 ubiquitin-protein ligase RHA2A; AltName: Full=RING-H2 zinc finger protein RHA2a
gene_56609	13.4189	27.3466	1.02709	0.0017	0.0205366	0.3727	176.407	4.71e-47	RecName: Full=E3 ubiquitin-protein ligase RING1; AltName: Full=RING finger protein 1 [Gossypium hirsutum]
gene_18825	4.68779	23.9798	2.35484	5e-05	0.00129482	0.4253	90.1225	6.62e-19	RecName: Full=E3 ubiquitin-protein ligase RING1-like; AltName: Full=RING finger protein 1
gene_64333	5.55301	14.9818	1.43187	0.0001	0.00232933	0.3161	82.8037	1.26e-16	RecName: Full=E3 ubiquitin-protein ligase RING1-like; AltName: Full=RING finger protein 1
gene_10030	8.23384	23.5726	1.51747	5e-05	0.00129482	0.6515	254.218	1.36e-75	RecName: Full=E3 ubiquitin-protein ligase RMA1H1; AltName: Full=Protein RING membrane-anchor 1 homolog 1 [Capsicum annuum]
gene_71399	2.82329	8.3457	1.56365	0.00025	0.00479642	0.7	308.145	2.43e-97	RecName: Full=E3 ubiquitin-protein ligase RMA1H1; AltName: Full=Protein RING membrane-anchor 1 homolog 1 [Capsicum annuum]
gene_70717	3.4119	13.6597	2.00127	5e-05	0.00129482	0.7538	119.783	2.11e-28	RecName: Full=E3 ubiquitin-protein ligase SGR9, amyloplastic; AltName: Full=Protein SHOOT GRAVITROPISM 9; Flags: Precursor
gene_59590	1.14494	4.2574	1.8947	0.0023	0.0256168	0.7387	155.992	7.06e-43	RecName: Full=Early light-induced protein 1, chloroplastic; Flags: Precursor
gene_30309	136.095	621.138	2.1903	5e-05	0.00129482	0.7281	156.377	2.46e-42	RecName: Full=Early light-induced protein 2, chloroplastic; Flags: Precursor
gene_63634	12.6692	95.265	2.91062	5e-05	0.00129482	0.7281	157.918	1.03e-42	RecName: Full=Early light-induced protein 2, chloroplastic; Flags: Precursor
gene_11848	7.94302	23.7124	1.57788	5e-05	0.00129482	0.7429	172.94	3.58e-50	RecName: Full=EID1-like F-box protein 3
gene_17100	7.42261	19.2622	1.37577	0.00025	0.00479642	0.6194	317.775	6.95e-103	RecName: Full=EID1-like F-box protein 3
gene_51219	33.2483	127.968	1.94443	0.00015	0.00322458	1	268.085	8.6e-78	RecName: Full=Endochitinase A; Short=CHN-A; Flags: Precursor [Nicotiana tabacum]
gene_57948	1.28402	5.58343	2.12048	0.0007	0.0106781	0.7462	209.149	2.32e-59	RecName: Full=Endochitinase B; Short=CHN-B; Flags: Precursor [Nicotiana tabacum]
gene_49617	0.641176	2.62427	2.03313	0.00075	0.0112391	0.6698	323.168	9.45e-95	RecName: Full=Endoglucanase 11; AltName: Full=Endo-1,4-beta glucanase 11; Flags: Precursor
gene_62263	1.81584	8.38148	2.20657	5e-05	0.00129482	0.6571	156.762	8.76e-118	RecName: Full=Endoglucanase 19; AltName: Full=Endo-1,4-beta glucanase 19; Flags: Precursor
gene_60872	0.963336	12.1823	3.6606	5e-05	0.00129482	0.6296	147.132	4.98e-52	RecName: Full=Endoglucanase 23; AltName: Full=Endo-1,4-beta glucanase 23; AltName: Full=OsGLU12; Flags: Precursor
gene_18314	20.3476	71.4694	1.81247	0.0037	0.0358403	0.8559	219.935	2.29e-58	RecName: Full=Endoglucanase 6; AltName: Full=Endo-1,4-beta glucanase 6; Flags: Precursor
gene_22335	0.371773	1.92774	2.37442	0.0001	0.00232933	0.8475	216.468	5.47e-57	RecName: Full=Endoglucanase 6; AltName: Full=Endo-1,4-beta glucanase 6; Flags: Precursor
gene_7082	3.22812	17.2515	2.41796	5e-05	0.00129482	0.8475	214.542	7.96e-57	RecName: Full=Endoglucanase 6; AltName: Full=Endo-1,4-beta glucanase 6; Flags: Precursor
gene_41157	0.82608	3.26794	1.98403	0.00265	0.0283869	0.6949	90.5077	3.47e-18	RecName: Full=Endonuclease 2; Short=AtENDO2; AltName: Full=Deoxyribonuclease ENDO2; AltName: Full=Single-stranded-nucleate endonuclease ENDO2; Flags: Precursor
gene_7787	11.0747	23.4035	1.07946	0.0016	0.0196298	0.3919	87.8113	7.21e-38	RecName: Full=Endoplasmin homolog; AltName: Full=Glucose-regulated protein 94 homolog; Short=GRP-94 homolog; AltName: Full=HSP90-like protein 7; AltName: Full=Protein SHEPHERD; Flags: Precursor
gene_56901	7.74276	19.5807	1.33851	0.0003	0.00553356	0.6574	158.303	4.91e-55	RecName: Full=Enolase; AltName: Full=2-phospho-D-glycerate hydro-lyase; AltName: Full=2-phosphoglycerate dehydratase
gene_35253	3.17397	16.548	2.3823	5e-05	0.00129482	0.7381	269.626	1.65e-76	RecName: Full=Ent-kaurenoic acid oxidase 1; Short=AtKAO1; AltName: Full=Cytochrome P450 88A3
gene_46702	16.6844	37.7809	1.17916	0.00025	0.00479642	0.9015	340.502	2.09e-113	RecName: Full=ESCRT-related protein CHMP1A; AltName: Full=Protein CHARGED MULTIVESICULAR BODY PROTEIN 1A; AltName: Full=Protein CHROMATIN MODIFYING PROTEIN 1A; AltName: Full=Vacuolar protein-sorting-associated protein 46.1
gene_77512	0.62629	2.7766	2.14841	0.00295	0.0305785	0.412	129.028	2.1e-33	RecName: Full=Ethylene-responsive transcription factor 2; Short=AtERF2; AltName: Full=Ethylene-responsive element-binding factor 2; Short=EREBP-2
gene_85988	0.245057	3.61613	3.88326	0.00365	0.0355038	0.4906	150.984	4.93e-41	RecName: Full=Ethylene-responsive transcription factor 2; Short=AtERF2; AltName: Full=Ethylene-responsive element-binding factor 2; Short=EREBP-2
gene_8295	5.85704	13.2009	1.17239	0.00075	0.0112391	0.7571	74.3294	1.38e-12	RecName: Full=Ethylene-responsive transcription factor ABR1; AltName: Full=Protein ABA REPRESSOR 1
gene_72583	1.06246	3.06494	1.52846	0.00325	0.0327127	0.4118	138.658	2.95e-35	RecName: Full=Ethylene-responsive transcription factor CRF4; AltName: Full=Protein CYTOKININ RESPONSE FACTOR 4
gene_82893	17.7389	38.6853	1.12487	0.0013	0.0168083	0.5366	162.54	5.32e-46	RecName: Full=Ethylene-responsive transcription factor ERF010
gene_49836	2.29258	5.60214	1.28901	0.0041	0.0384823	0.6579	102.064	3.79e-23	RecName: Full=Ethylene-responsive transcription factor ERF025
gene_37160	0.438829	2.08101	2.24555	0.0019	0.0222887	0.5106	181.415	7.76e-49	RecName: Full=Ethylene-responsive transcription factor ERF062
gene_26866	12.3183	28.2515	1.19753	0.0005	0.0082656	0.9492	79.337	5.35e-15	RecName: Full=Ethylene-responsive transcription factor ERF110
gene_41077	13.4935	38.8393	1.52526	0.00015	0.00322458	0.4645	199.904	5.52e-56	RecName: Full=Ethylene-responsive transcription factor RAP2-4; AltName: Full=Ethylene-responsive transcription factor ERF059; AltName: Full=Protein RELATED TO APETALA2 4
gene_10899	0	1.64096	inf	5e-05	0.00129482	0.4341	86.6557	4.7e-18	RecName: Full=Ethylene-responsive transcription factor RAP2-7; AltName: Full=Protein RELATED TO APETALA2 7; AltName: Full=Protein TARGET OF EAT 1
gene_25231	0	4.94074	inf	5e-05	0.00129482	0.6517	132.494	2.06e-34	RecName: Full=Ethylene-responsive transcription factor WIN1; AltName: Full=Protein SHINE 1; AltName: Full=Protein WAX INDUCER 1
gene_1626	23.7355	47.8123	1.01034	0.00295	0.0305785	0.9882	142.124	2.33e-37	RecName: Full=Eukaryotic translation initiation factor 1A; Short=eIF-1A; AltName: Full=Eukaryotic translation initiation factor 4C; Short=eIF-4C [Onobrychis viciifolia]
gene_7736	0.626822	2.37842	1.92388	0.00035	0.0062491	0.7432	110.538	4e-41	RecName: Full=Eukaryotic translation initiation factor 2 subunit 3; AltName: Full=Eukaryotic translation initiation factor 2 subunit gamma X; Short=eIF-2-gamma X; Short=eIF-2gX
gene_66043	2.55709	10.0211	1.97046	5e-05	0.00129482	0.301	83.9593	6.99e-15	RecName: Full=Eukaryotic translation initiation factor 2D; Short=eIF2d; AltName: Full=Ligatin
gene_15829	0.507712	1.48927	1.55252	0.00355	0.0348094	0.586	187.963	1.23e-64	RecName: Full=Exonuclease 1
gene_10860	7.48358	55.3776	2.8875	5e-05	0.00129482	0.8558	184.496	8.9e-52	RecName: Full=Expansin-A10; Short=AtEXPA10; AltName: Full=Alpha-expansin-10; Short=At-EXP10; Short=AtEx10; AltName: Full=Ath-ExpAlpha-1.1; Flags: Precursor
gene_77391	9.13914	46.1256	2.33544	5e-05	0.00129482	0.8627	184.496	1.43e-51	RecName: Full=Expansin-A10; Short=AtEXPA10; AltName: Full=Alpha-expansin-10; Short=At-EXP10; Short=AtEx10; AltName: Full=Ath-ExpAlpha-1.1; Flags: Precursor
gene_21420	5.50184	37.0029	2.74965	5e-05	0.00129482	0.8058	175.252	3.69e-48	RecName: Full=Expansin-A2; AltName: Full=Alpha-expansin-2; AltName: Full=OsEXP2; AltName: Full=OsEXPA2; AltName: Full=OsaEXPa1.23; AltName: Full=RiExB; AltName: Full=RiExC; Flags: Precursor
gene_65930	14.258	45.3011	1.66778	0.00075	0.0112391	0.8058	176.792	3.8e-48	RecName: Full=Expansin-A2; AltName: Full=Alpha-expansin-2; AltName: Full=OsEXP2; AltName: Full=OsEXPA2; AltName: Full=OsaEXPa1.23; AltName: Full=RiExB; AltName: Full=RiExC; Flags: Precursor
gene_38257	6.46364	22.6733	1.81057	0.0001	0.00232933	0.787	195.282	1.24e-54	RecName: Full=Expansin-A29; AltName: Full=Alpha-expansin-29; AltName: Full=OsEXP29; AltName: Full=OsEXPA29; AltName: Full=OsaEXPa1.14; Flags: Precursor
gene_43782	13.5452	155.037	3.51675	5e-05	0.00129482	0.7541	94.3597	1.31e-19	RecName: Full=Expansin-like B1; AltName: Full=Expansin-related 1; AltName: Full=OsEXLB1; AltName: Full=OsEXPR1; AltName: Full=OsaEXPb3.1; Flags: Precursor
gene_78993	5.47918	55.8686	3.35001	5e-05	0.00129482	0.7164	97.0561	1.66e-20	RecName: Full=Expansin-like B1; AltName: Full=Expansin-related 1; AltName: Full=OsEXLB1; AltName: Full=OsEXPR1; AltName: Full=OsaEXPb3.1; Flags: Precursor
gene_1562	1.53446	14.1699	3.20702	5e-05	0.00129482	0.5094	100.138	1.13e-21	RecName: Full=Expansin-like B1; Short=At-EXPR1; Short=AtEXLB1; Short=AtEXPR1; AltName: Full=Ath-ExpBeta-3.1; Flags: Precursor
gene_9135	5.61344	25.0154	2.15586	5e-05	0.00129482	0.5189	102.834	1.72e-22	RecName: Full=Expansin-like B1; Short=At-EXPR1; Short=AtEXLB1; Short=AtEXPR1; AltName: Full=Ath-ExpBeta-3.1; Flags: Precursor
gene_68477	5.34269	12.4584	1.22148	0.00275	0.0291605	0.7191	140.584	2.8e-34	RecName: Full=External alternative NAD(P)H-ubiquinone oxidoreductase B1, mitochondrial; AltName: Full=External alternative NADH dehydrogenase NDB1; AltName: Full=NADH:ubiquinone reductase (non-electrogenic) NDB1; Flags: Precursor
gene_26695	4.64983	10.0532	1.1124	0.00275	0.0291605	0.5938	140.198	1.52e-33	RecName: Full=External alternative NAD(P)H-ubiquinone oxidoreductase B2, mitochondrial; AltName: Full=External alternative NADH dehydrogenase NDB2; AltName: Full=NADH:ubiquinone reductase (non-electrogenic) NDB2; Flags: Precursor
gene_26697	9.21969	28.8979	1.64817	5e-05	0.00129482	0.766	150.599	2.97e-37	RecName: Full=External alternative NAD(P)H-ubiquinone oxidoreductase B2, mitochondrial; AltName: Full=External alternative NADH dehydrogenase NDB2; AltName: Full=NADH:ubiquinone reductase (non-electrogenic) NDB2; Flags: Precursor
gene_26696	3.34395	10.4714	1.64683	5e-05	0.00129482	0.6154	167.162	1.22e-41	RecName: Full=External alternative NAD(P)H-ubiquinone oxidoreductase B3, mitochondrial; AltName: Full=External alternative NADH dehydrogenase NDB3; AltName: Full=NADH:ubiquinone reductase (non-electrogenic) NDB3; Flags: Precursor
gene_25847	14.8772	35.9591	1.27325	0.0002	0.00403985	0.748	191.43	3.97e-53	RecName: Full=Extradiol ring-cleavage dioxygenase; Short=AtLigB
gene_28117	1.90394	4.28675	1.17089	0.0022	0.0248024	0.7906	774.622	0	RecName: Full=FACT complex subunit SPT16; AltName: Full=Facilitates chromatin transcription complex subunit SPT16
gene_4800	1.34272	3.26342	1.28122	0.0007	0.0106781	0.7205	1436.4	0	RecName: Full=FACT complex subunit SPT16; AltName: Full=Facilitates chromatin transcription complex subunit SPT16
gene_85594	11.6523	24.5008	1.07221	0.0023	0.0256168	0.86	95.5153	6.33e-19	RecName: Full=FAM10 family protein At4g22670
gene_28121	2.23179	32.6647	3.87146	5e-05	0.00129482	0.7417	201.445	7.34e-59	RecName: Full=Fasciclin-like arabinogalactan protein 11; Flags: Precursor
gene_28982	6.22588	95.7592	3.94306	5e-05	0.00129482	0.729	204.912	3.73e-59	RecName: Full=Fasciclin-like arabinogalactan protein 11; Flags: Precursor
gene_43051	0.471319	2.96609	2.65379	0.0029	0.0302477	0.7386	207.994	1.91e-63	RecName: Full=Fasciclin-like arabinogalactan protein 11; Flags: Precursor
gene_63406	1.38138	23.7471	4.10357	5e-05	0.00129482	0.6133	194.512	1.98e-58	RecName: Full=Fasciclin-like arabinogalactan protein 11; Flags: Precursor
gene_66530	0.916719	15.4931	4.079	5e-05	0.00129482	0.6267	199.904	1.09e-60	RecName: Full=Fasciclin-like arabinogalactan protein 11; Flags: Precursor
gene_55893	12.8358	31.5648	1.29814	0.00075	0.0112391	0.7303	226.098	5.94e-67	RecName: Full=Fasciclin-like arabinogalactan protein 7; Flags: Precursor
gene_84559	14.7123	40.4406	1.45878	0.00015	0.00322458	0.7032	222.631	2.32e-64	RecName: Full=Fasciclin-like arabinogalactan protein 7; Flags: Precursor
gene_33075	1.09322	7.47922	2.77431	5e-05	0.00129482	0.7174	358.607	2.79e-118	RecName: Full=Fatty acid desaturase 4, chloroplastic; AltName: Full=Fatty acid desaturase A; Flags: Precursor
gene_68069	1.0296	6.11419	2.57008	5e-05	0.00129482	0.7043	353.214	1.97e-116	RecName: Full=Fatty acid desaturase 4, chloroplastic; AltName: Full=Fatty acid desaturase A; Flags: Precursor
gene_27199	0.712258	2.17851	1.61287	0.0035	0.0344643	0.4451	152.91	3e-38	RecName: Full=F-box protein At2g32560
gene_31856	0.463098	1.66527	1.84637	0.0019	0.0222887	0.3965	154.836	4.95e-39	RecName: Full=F-box protein At2g32560
gene_5887	3.77878	9.88533	1.38737	5e-05	0.00129482	0.4951	182.956	4.84e-48	RecName: Full=F-box protein At2g32560
gene_63892	14.888	30.8616	1.05166	0.0036	0.0351708	0.6496	465.307	2.88e-150	RecName: Full=F-box protein At5g46170
gene_30646	3.30414	6.64799	1.00864	0.0048	0.0430448	0.3048	152.91	1.16e-38	RecName: Full=F-box protein CPR30; AltName: Full=Protein CONSTITUTIVE EXPRESSER OF PR GENES 30
gene_86911	1.06591	3.13012	1.55414	0.0001	0.00232933	0.3032	98.5969	5.09e-20	RecName: Full=F-box protein CPR30; AltName: Full=Protein CONSTITUTIVE EXPRESSER OF PR GENES 30
gene_60592	2.54786	12.1158	2.24953	5e-05	0.00129482	0.4753	139.813	1.1e-35	RecName: Full=F-box protein PP2-B15; AltName: Full=Protein PHLOEM PROTEIN 2-LIKE B15; Short=AtPP2-B15
gene_42666	0.391738	1.53553	1.97078	0.00365	0.0355038	0.2907	134.806	3.64e-33	RecName: Full=F-box protein SKIP23; AltName: Full=SKP1-interacting partner 23
gene_7631	4.38768	11.8051	1.42789	0.00185	0.0218941	0.4321	292.352	2.69e-88	RecName: Full=F-box/kelch-repeat protein At1g23390
gene_7768	2.13361	11.4763	2.42728	5e-05	0.00129482	0.4173	286.189	3.37e-89	RecName: Full=F-box/kelch-repeat protein At1g23390
gene_8351	3.23992	6.55019	1.01558	0.00585	0.0494066	0.6576	549.666	0	RecName: Full=F-box/kelch-repeat protein At1g30090
gene_12043	0.684369	2.2635	1.72571	0.0037	0.0358403	0.4538	327.405	3.98e-105	RecName: Full=F-box/kelch-repeat protein At1g80440
gene_36958	2.99299	7.81277	1.38425	0.00065	0.0100675	0.4712	339.732	2.5e-109	RecName: Full=F-box/kelch-repeat protein At1g80440
gene_49612	2.66559	6.7619	1.34297	0.00205	0.0235933	0.2974	135.961	1.97e-32	RecName: Full=F-box/kelch-repeat protein At3g06240
gene_54354	4.05864	9.26191	1.19031	0.00275	0.0291605	0.3398	144.436	6.94e-36	RecName: Full=F-box/kelch-repeat protein At3g23880
gene_79952	1.06075	22.4988	4.40669	5e-05	0.00129482	0.2665	92.4337	1.17e-18	RecName: Full=F-box/WD repeat-containing protein pof1; AltName: Full=Skp1-binding protein 1
gene_71704	2.04826	9.89911	2.2729	5e-05	0.00129482	0.3396	87.0409	1.99e-16	RecName: Full=F-box/WD repeat-containing protein sel-10; AltName: Full=Suppressor/enhancer of lin-12 protein 10
gene_57392	6.96008	17.8509	1.35882	0.00025	0.00479642	0.5833	183.726	4e-51	RecName: Full=Ferredoxin-3, chloroplastic; Short=AtFd3; Flags: Precursor
gene_53075	3.31363	12.0815	1.86632	5e-05	0.00129482	0.6786	172.94	6.74e-71	RecName: Full=Ferric reduction oxidase 3, mitochondrial; Short=AtFRO3; AltName: Full=Ferric-chelate reductase 3; Flags: Precursor
gene_79964	4.84164	26.3095	2.44202	5e-05	0.00129482	0.6429	164.081	5.42e-64	RecName: Full=Ferric reduction oxidase 3, mitochondrial; Short=AtFRO3; AltName: Full=Ferric-chelate reductase 3; Flags: Precursor
gene_80917	7.01043	41.417	2.56265	5e-05	0.00129482	0.6545	162.925	9.37e-65	RecName: Full=Ferric reduction oxidase 3, mitochondrial; Short=AtFRO3; AltName: Full=Ferric-chelate reductase 3; Flags: Precursor
gene_16132	5.95104	19.0377	1.67765	0.0003	0.00553356	0.5352	221.476	4.84e-159	RecName: Full=Ferric reduction oxidase 6; Short=AtFRO6; AltName: Full=Ferric-chelate reductase 6
gene_72981	4.24498	15.8492	1.90058	5e-05	0.00129482	0.5568	348.206	6.84e-102	RecName: Full=Ferric reduction oxidase 6; Short=AtFRO6; AltName: Full=Ferric-chelate reductase 6
gene_84259	15.2496	36.1577	1.24553	0.0021	0.0239985	0.5029	317.005	3.2e-128	RecName: Full=Ferric reduction oxidase 8, mitochondrial; Short=AtFRO8; AltName: Full=Ferric-chelate reductase 8; Flags: Precursor
gene_58148	7.12341	29.9836	2.07353	5e-05	0.00129482	0.5469	224.172	3.74e-63	RecName: Full=Feruloyl CoA ortho-hydroxylase 2
gene_37877	2.26967	7.22929	1.67137	0.0025	0.0272601	0.3745	239.195	1.71e-62	RecName: Full=Filament-like plant protein 7; Short=AtFPP7
gene_20144	2.29863	5.94887	1.37184	0.0004	0.00694943	0.6452	124.79	1.23e-54	RecName: Full=Fimbrin-2; Short=AtFIM2; AltName: Full=Fimbrin2
gene_58842	23.0087	62.4828	1.44128	5e-05	0.00129482	0.4834	220.705	1.12e-60	RecName: Full=Flavonoid 3&apos;,5&apos;-hydroxylase; Short=F3&apos;5&apos;H; AltName: Full=CYPLXXVA2; AltName: Full=Cytochrome P450 75A2; AltName: Full=P-450EG1 [Solanum melongena]
gene_44182	9.92264	22.9229	1.208	0.0007	0.0106781	0.9028	403.29	2.92e-123	RecName: Full=Flavonoid 3&apos;-monooxygenase; AltName: Full=Cytochrome P450 75B2; AltName: Full=Flavonoid 3&apos;-hydroxylase [Petunia x hybrida]
gene_56768	1.046	4.45057	2.08911	0.00015	0.00322458	0.8813	398.667	7.11e-119	RecName: Full=Flavonoid 3&apos;-monooxygenase; AltName: Full=Cytochrome P450 75B2; AltName: Full=Flavonoid 3&apos;-hydroxylase [Petunia x hybrida]
gene_29551	18.185	43.9882	1.27436	0.00015	0.00322458	0.8553	275.404	3.91e-80	RecName: Full=Flavonol synthase/flavanone 3-hydroxylase; Short=FLS [Petunia x hybrida]
gene_23303	6.29909	15.4157	1.29119	0.00045	0.00762749	0.9423	106.686	1.02e-22	RecName: Full=Floral homeotic protein APETALA 2
gene_17882	7.78662	28.0364	1.84823	5e-05	0.00129482	0.7302	102.834	9.91e-28	RecName: Full=Floral homeotic protein DEFICIENS [Antirrhinum majus]
gene_46397	2.81048	6.41065	1.18965	0.0031	0.031613	0.7115	345.51	5.1e-98	RecName: Full=Formin-like protein 1; Short=AtFH1; Short=AtFORMIN-8; Flags: Precursor
gene_80948	0.935661	2.12833	1.18566	0.0047	0.0424324	0.6714	361.688	2.73e-103	RecName: Full=Formin-like protein 5; Short=AtFH5; Short=AtFORMIN-5; AltName: Full=Formin homology 2 domain-containing protein 5
gene_54297	1.78292	4.39801	1.30261	0.0005	0.0082656	0.688	325.094	6.09e-92	RecName: Full=Formin-like protein 6; Short=AtFH6; Short=AtFORMIN-6; Flags: Precursor
gene_38808	22.0383	48.2551	1.13067	0.00105	0.0144931	0.3182	83.9593	8.66e-17	RecName: Full=FRIGIDA-like protein 4a
gene_32577	49.6158	262.464	2.40325	5e-05	0.00129482	0.7726	600.512	0	RecName: Full=Fructose-bisphosphate aldolase cytoplasmic isozyme; AltName: Full=Gravity-specific protein GSC 233
gene_78216	43.1779	231.145	2.42043	0.0001	0.00232933	0.77	598.971	0	RecName: Full=Fructose-bisphosphate aldolase cytoplasmic isozyme; AltName: Full=Gravity-specific protein GSC 233
gene_85192	43.316	117.952	1.44523	0.0043	0.0398425	0.6796	572.007	0	RecName: Full=Fructose-bisphosphate aldolase cytoplasmic isozyme; AltName: Full=Gravity-specific protein GSC 233
gene_7138	27.2266	65.4653	1.26571	0.0007	0.0106781	0.8387	166.777	4.5e-69	RecName: Full=Fructose-bisphosphate aldolase, chloroplastic; Flags: Precursor [Spinacia oleracea]
gene_1815	33.8568	112.598	1.73366	0.00135	0.0172218	0.8291	477.248	7.55e-166	RecName: Full=Fructose-bisphosphate aldolase, cytoplasmic isozyme 2 [Pisum sativum]
gene_61847	1.88444	4.18386	1.1507	0.00135	0.0172218	0.3093	92.8189	1.16e-18	RecName: Full=Gag-Pol polyprotein; Short=Pr180gag-pol; Contains: RecName: Full=Integrase p46; Short=IN, partial [Cas-Br-E murine leukemia virus]
gene_54344	0	11.439	inf	5e-05	0.00129482	0.8067	204.912	1.74e-96	RecName: Full=Galactinol synthase 2; Short=GolS-2; Short=SlGolS2
gene_59298	10.8649	36.816	1.76065	5e-05	0.00129482	0.2419	92.4337	2.76e-18	RecName: Full=Galactose oxidase; Short=GAO; Short=GO; Short=GOase; Flags: Precursor
gene_7945	3.56392	24.422	2.77664	5e-05	0.00129482	0.2441	69.707	2.5e-11	RecName: Full=Galactose oxidase; Short=GAO; Short=GO; Short=GOase; Flags: Precursor
gene_17880	22.6954	47.5946	1.0684	0.0034	0.0337967	0.4654	205.297	3.24e-58	RecName: Full=GATA transcription factor 5
gene_72634	10.1794	24.3091	1.25585	0.00215	0.024429	0.4575	74.7146	7.8e-28	RecName: Full=GATA transcription factor 5
gene_59270	2.98068	11.9819	2.00714	5e-05	0.00129482	0.6635	134.42	4.25e-34	RecName: Full=GDP-mannose 4,6 dehydratase 1; AltName: Full=GDP-D-mannose dehydratase 1; Short=GMD 1
gene_81664	4.66243	9.96333	1.09554	0.0049	0.043591	0.4231	283.108	1.17e-88	RecName: Full=GDSL esterase/lipase At1g28600; AltName: Full=Extracellular lipase At1g28600; Flags: Precursor
gene_80910	1.34448	6.516	2.27693	5e-05	0.00129482	0.3511	113.235	1.62e-26	RecName: Full=GDSL esterase/lipase At3g48460; AltName: Full=Extracellular lipase At3g48460; Flags: Precursor
gene_84766	4.04834	17.7516	2.13255	5e-05	0.00129482	0.5545	231.876	1.15e-66	RecName: Full=GDSL esterase/lipase At3g48460; AltName: Full=Extracellular lipase At3g48460; Flags: Precursor
gene_71349	4.11008	10.9259	1.41051	0.0033	0.0331163	0.5655	187.963	9.09e-51	RecName: Full=GDSL esterase/lipase At4g26790; AltName: Full=Extracellular lipase At4g26790; Flags: Precursor
gene_22525	5.20975	17.8725	1.77845	0.0012	0.0158562	0.3913	121.709	4.16e-28	RecName: Full=GDSL esterase/lipase At5g45950; AltName: Full=Extracellular lipase At5g45950; Flags: Precursor
gene_43320	0.944292	14.279	3.91851	5e-05	0.00129482	0.6552	87.0409	1.07e-16	RecName: Full=GDSL esterase/lipase At5g45960; AltName: Full=Extracellular lipase At5g45960; Flags: Precursor
gene_11	10.6691	22.0275	1.04587	0.0028	0.0295036	0.734	152.14	4.43e-39	RecName: Full=GEM-like protein 5
gene_80645	6.43514	13.1737	1.03361	0.00555	0.0477238	0.7447	153.295	8.03e-40	RecName: Full=GEM-like protein 5
gene_70146	9.27189	21.7352	1.2291	0.0004	0.00694943	0.5908	362.459	0	RecName: Full=Genome polyprotein; Contains: RecName: Full=Movement protein; Short=MP; Contains: RecName: Full=Capsid protein; Short=CP; Contains: RecName: Full=Aspartic protease; Short=PR; Contains: RecName: Full=Reverse transcriptase; Short=RT [Petunia vein clearing virus isolate Hohn]
gene_18738	5.04265	15.8909	1.65595	5e-05	0.00129482	0.9935	924.85	0	RecName: Full=Geranylgeranyl diphosphate reductase, chloroplastic; AltName: Full=Geranylgeranyl reductase; Flags: Precursor
gene_22666	29.5791	71.1461	1.2662	0.00045	0.00762749	1	929.472	0	RecName: Full=Geranylgeranyl diphosphate reductase, chloroplastic; AltName: Full=Geranylgeranyl reductase; Flags: Precursor
gene_61857	14.6026	32.2111	1.14133	0.00115	0.0153893	0.7829	490.345	5.83e-167	RecName: Full=Geranylgeranyl pyrophosphate synthase, chloroplastic; Short=GGPP synthase; Short=GGPS; AltName: Full=(2E,6E)-farnesyl diphosphate synthase; AltName: Full=Dimethylallyltranstransferase; AltName: Full=Farnesyl diphosphate synthase; AltName: Full=Farnesyltranstransferase; AltName: Full=Geranyltranstransferase; Flags: Precursor [Catharanthus roseus]
gene_724	0	24.1555	inf	5e-05	0.00129482	0.5591	112.464	2.43e-27	RecName: Full=Germin-like protein subfamily 1 member 5; Flags: Precursor
gene_81308	1.2921	20.8843	4.01463	5e-05	0.00129482	0.6371	172.94	3.37e-45	RecName: Full=Gibberellin 2-beta-dioxygenase 2; AltName: Full=GA 2-oxidase 2; AltName: Full=Gibberellin 2-beta-hydroxylase 2; AltName: Full=Gibberellin 2-oxidase 2 [Pisum sativum]
gene_18672	16.054	38.0057	1.24328	0.00015	0.00322458	0.797	561.222	0	RecName: Full=Gibberellin receptor GID1B; AltName: Full=AtCXE14; AltName: Full=Carboxylesterase 14; AltName: Full=GID1-like protein 2; AltName: Full=Protein GA INSENSITIVE DWARF 1B; Short=AtGID1B
gene_22600	6.40668	14.5276	1.18114	0.0005	0.0082656	0.8085	531.561	0	RecName: Full=Gibberellin receptor GID1C; AltName: Full=AtCXE19; AltName: Full=Carboxylesterase 19; AltName: Full=GID1-like protein 3; AltName: Full=Protein GA INSENSITIVE DWARF 1C; Short=AtGID1C
gene_54866	19.711	88.9475	2.17395	5e-05	0.00129482	0.4215	353.599	6.57e-110	RecName: Full=Glucan endo-1,3-beta-glucosidase 13; AltName: Full=(1-&gt;3)-beta-glucan endohydrolase 13; Short=(1-&gt;3)-beta-glucanase 13; AltName: Full=Beta-1,3-endoglucanase 13; Short=Beta-1,3-glucanase 13; Flags: Precursor
gene_5854	7.88472	22.9034	1.53843	0.00025	0.00479642	0.411	346.665	4.53e-107	RecName: Full=Glucan endo-1,3-beta-glucosidase 13; AltName: Full=(1-&gt;3)-beta-glucan endohydrolase 13; Short=(1-&gt;3)-beta-glucanase 13; AltName: Full=Beta-1,3-endoglucanase 13; Short=Beta-1,3-glucanase 13; Flags: Precursor
gene_3498	8.00991	22.1959	1.47044	0.0041	0.0384823	0.6441	479.945	6.45e-154	RecName: Full=Glucan endo-1,3-beta-glucosidase 14; AltName: Full=(1-&gt;3)-beta-glucan endohydrolase 14; Short=(1-&gt;3)-beta-glucanase 14; AltName: Full=Beta-1,3-endoglucanase 14; Short=Beta-1,3-glucanase 14; Flags: Precursor
gene_35049	0.295774	1.38429	2.22658	0.00355	0.0348094	0.719	482.256	7.65e-158	RecName: Full=Glucan endo-1,3-beta-glucosidase 6; AltName: Full=(1-&gt;3)-beta-glucan endohydrolase 6; Short=(1-&gt;3)-beta-glucanase 6; AltName: Full=Beta-1,3-endoglucanase 6; Short=Beta-1,3-glucanase 6; Flags: Precursor
gene_11724	12.3459	31.1033	1.33303	0.00355	0.0348094	0.7197	199.519	1.81e-52	RecName: Full=Glucan endo-1,3-beta-glucosidase 7; AltName: Full=(1-&gt;3)-beta-glucan endohydrolase 7; Short=(1-&gt;3)-beta-glucanase 7; AltName: Full=Beta-1,3-endoglucanase 7; Short=Beta-1,3-glucanase 7; Flags: Precursor
gene_42073	13.6447	28.901	1.08278	0.00105	0.0144931	0.7032	306.605	1.96e-90	RecName: Full=Glucan endo-1,3-beta-glucosidase 7; AltName: Full=(1-&gt;3)-beta-glucan endohydrolase 7; Short=(1-&gt;3)-beta-glucanase 7; AltName: Full=Beta-1,3-endoglucanase 7; Short=Beta-1,3-glucanase 7; Flags: Precursor
gene_60771	15.244	36.8342	1.27281	0.00115	0.0153893	0.7442	200.675	9.58e-53	RecName: Full=Glucan endo-1,3-beta-glucosidase 7; AltName: Full=(1-&gt;3)-beta-glucan endohydrolase 7; Short=(1-&gt;3)-beta-glucanase 7; AltName: Full=Beta-1,3-endoglucanase 7; Short=Beta-1,3-glucanase 7; Flags: Precursor
gene_76402	0.491315	3.2074	2.70668	0.00015	0.00322458	0.7382	512.301	1.03e-169	RecName: Full=Glucan endo-1,3-beta-glucosidase 8; AltName: Full=(1-&gt;3)-beta-glucan endohydrolase 8; Short=(1-&gt;3)-beta-glucanase 8; AltName: Full=Beta-1,3-endoglucanase 8; Short=Beta-1,3-glucanase 8; Flags: Precursor
gene_52692	19.0659	45.9105	1.26783	0.0006	0.00946003	0.49	100.523	1.68e-23	RecName: Full=Glucan endo-1,3-beta-glucosidase; AltName: Full=(1-&gt;3)-beta-glucan endohydrolase; Short=(1-&gt;3)-beta-glucanase; AltName: Full=Beta-1,3-endoglucanase; Flags: Precursor
gene_17856	1.25284	6.0061	2.26122	5e-05	0.00129482	0.5185	129.413	2.7e-60	RecName: Full=Glucomannan 4-beta-mannosyltransferase 9; AltName: Full=Cellulose synthase-like protein A9; Short=AtCslA9; AltName: Full=Glucomannan synthase; AltName: Full=Mannan synthase 9; AltName: Full=Protein RESISTANT TO AGROBACTERIUM TRANSFORMATION 4
gene_48457	16.4829	62.2332	1.91671	5e-05	0.00129482	0.616	150.214	6.09e-87	RecName: Full=Glucose-1-phosphate adenylyltransferase large subunit 1; AltName: Full=ADP-glucose pyrophosphorylase; AltName: Full=ADP-glucose synthase; AltName: Full=AGPase S; AltName: Full=Alpha-D-glucose-1-phosphate adenyl transferase
gene_3713	19.081	76.242	1.99845	5e-05	0.00129482	0.4601	127.102	7.25e-72	RecName: Full=Glucose-1-phosphate adenylyltransferase large subunit, chloroplastic/amyloplastic; AltName: Full=ADP-glucose pyrophosphorylase; AltName: Full=ADP-glucose synthase; AltName: Full=AGPase S; AltName: Full=Alpha-D-glucose-1-phosphate adenyl transferase; Flags: Precursor [Beta vulgaris]
gene_10533	2.94215	60.3247	4.3578	5e-05	0.00129482	0.9211	142.51	1.16e-68	RecName: Full=Glucose-6-phosphate/phosphate translocator 2, chloroplastic; Flags: Precursor
gene_14315	0.426906	5.55763	3.70248	5e-05	0.00129482	0.8718	137.117	2.18e-90	RecName: Full=Glucose-6-phosphate/phosphate translocator 2, chloroplastic; Flags: Precursor
gene_35006	5.55733	15.5385	1.48338	0.0006	0.00946003	0.8974	142.895	2.9e-118	RecName: Full=Glucose-6-phosphate/phosphate translocator 2, chloroplastic; Flags: Precursor
gene_70452	2.99577	32.3934	3.4347	5e-05	0.00129482	0.55	169.088	8.15e-48	RecName: Full=Glucose-6-phosphate/phosphate translocator 2, chloroplastic; Flags: Precursor
gene_70460	3.82172	33.5636	3.1346	5e-05	0.00129482	0.9178	118.242	3.25e-27	RecName: Full=Glucose-6-phosphate/phosphate translocator 2, chloroplastic; Flags: Precursor
gene_80390	1.87018	4.98386	1.41409	0.0019	0.0222887	0.7287	241.891	2.43e-68	RecName: Full=Glucose-6-phosphate/phosphate translocator 2, chloroplastic; Flags: Precursor
gene_29064	0.319223	6.375	4.31979	0.0028	0.0295036	0.7603	392.119	6.45e-135	RecName: Full=Glucuronoxylan 4-O-methyltransferase 1
gene_60219	0.705658	7.73971	3.45524	5e-05	0.00129482	0.7552	394.045	5.22e-135	RecName: Full=Glucuronoxylan 4-O-methyltransferase 1
gene_23625	0.790922	7.90794	3.32169	5e-05	0.00129482	0.6667	365.155	6.44e-112	RecName: Full=Glucuronoxylan 4-O-methyltransferase 3
gene_42039	2.14136	24.5922	3.5216	5e-05	0.00129482	0.6468	359.762	9.6e-120	RecName: Full=Glucuronoxylan 4-O-methyltransferase 3
gene_8470	3.33552	11.1993	1.74743	0.0002	0.00403985	0.7756	240.736	1.51e-66	RecName: Full=Glutamate decarboxylase 3; Short=GAD 3
gene_5389	135.525	409.864	1.59658	0.0051	0.0448706	0.9535	90.8929	6.5e-33	RecName: Full=Glutamine synthetase cytosolic isozyme 1-1; AltName: Full=Glutamate--ammonia ligase GLN1;1; Short=OsGLN1;1; AltName: Full=Glutamine synthetase shoot isozyme; AltName: Full=OsGS1;1
gene_75294	15.1315	40.799	1.43098	5e-05	0.00129482	0.6036	133.65	8.23e-68	RecName: Full=Glutamine synthetase cytosolic isozyme 1-1; AltName: Full=Glutamate--ammonia ligase GLN1;1; Short=OsGLN1;1; AltName: Full=Glutamine synthetase shoot isozyme; AltName: Full=OsGS1;1
gene_16885	8.37442	19.0597	1.18647	0.0009	0.0129156	0.3655	191.815	6.93e-69	RecName: Full=Glutamine synthetase cytosolic isozyme 1-4; AltName: Full=Glutamate--ammonia ligase GLN1;4; Short=GLN1;4
gene_69490	46.2907	162.42	1.81094	5e-05	0.00129482	0.6103	154.836	8.16e-44	RecName: Full=Glutaredoxin-C6; Short=AtGrxC6; AltName: Full=Protein ROXY 21
gene_7407	3.88912	10.6909	1.45887	0.00035	0.0062491	0.757	170.629	1.54e-46	RecName: Full=Glutathione S-transferase U17; Short=AtGSTU17; AltName: Full=GST class-tau member 17; AltName: Full=Glutathione S-transferase 30; AltName: Full=Protein EARLY RESPONSIVE TO DEHYDRATION 9
gene_43198	13.5727	72.5073	2.41741	5e-05	0.00129482	0.8618	278.1	3.03e-86	RecName: Full=Glutathione S-transferase; AltName: Full=25 kDa auxin-binding protein; AltName: Full=GST class-phi [Hyoscyamus muticus]
gene_63550	1.6108	23.164	3.84604	5e-05	0.00129482	0.6889	181.03	2.09e-76	RecName: Full=Glyceraldehyde-3-phosphate dehydrogenase GAPC2, cytosolic; AltName: Full=NAD-dependent glyceraldehydephosphate dehydrogenase C subunit 2
gene_19671	13.1993	30.3107	1.19937	0.00125	0.0162957	0.5632	172.94	1.15e-100	RecName: Full=Glyceraldehyde-3-phosphate dehydrogenase GAPCP2, chloroplastic; AltName: Full=Glyceraldehyde-3-phosphate dehydrogenase of plastid 2; AltName: Full=NAD-dependent glyceraldehydephosphate dehydrogenase chloroplastic 2; Flags: Precursor
gene_36284	87.4734	249.305	1.511	0.00125	0.0162957	0.7308	136.732	6.04e-50	RecName: Full=Glyceraldehyde-3-phosphate dehydrogenase, cytosolic, partial [Nicotiana tabacum]
gene_48071	62.3585	129.08	1.04961	0.0051	0.0448706	0.9857	146.362	2.43e-49	RecName: Full=Glyceraldehyde-3-phosphate dehydrogenase, cytosolic, partial [Nicotiana tabacum]
gene_56034	2.26635	14.2627	2.6538	5e-05	0.00129482	0.8351	470.315	1.48e-152	RecName: Full=Glycerol-3-phosphate 2-O-acyltransferase 6; Short=AtGPAT6; AltName: Full=Glycerol-3-phosphate acyltransferase 6
gene_81193	6.65173	22.3081	1.74576	0.0011	0.014952	0.8392	475.322	4.82e-155	RecName: Full=Glycerol-3-phosphate 2-O-acyltransferase 6; Short=AtGPAT6; AltName: Full=Glycerol-3-phosphate acyltransferase 6
gene_62480	0.60071	3.04503	2.34172	0.0001	0.00232933	0.4076	159.458	1.2e-40	RecName: Full=Glycerophosphodiester phosphodiesterase GDPD3; AltName: Full=Glycerophosphodiester phosphodiesterase 3; Short=ATGDPD3
gene_1541	1.14722	10.5203	3.19697	5e-05	0.00129482	0.8315	153.295	1.63e-40	RecName: Full=Glycine cleavage system H protein 2, mitochondrial; Flags: Precursor
gene_27024	4.78907	14.2481	1.57295	0.0006	0.00946003	0.7778	151.369	6.2e-40	RecName: Full=Glycine cleavage system H protein 2, mitochondrial; Flags: Precursor
gene_67332	84.4124	234.845	1.47618	0.0001	0.00232933	1	169.088	1.99e-51	RecName: Full=Glycine-rich protein 2 [Nicotiana sylvestris]
gene_84115	64.3875	138.921	1.10941	0.00275	0.0291605	1	169.088	7.26e-51	RecName: Full=Glycine-rich protein 2 [Nicotiana sylvestris]
gene_51107	11.3732	38.3292	1.75281	5e-05	0.00129482	0.3678	113.235	4.34e-25	RecName: Full=Glycine-rich RNA-binding protein RZ1C; Short=AtRZ-1C
gene_18183	5.923	12.0642	1.02633	0.00245	0.0268517	0.6024	776.548	0	RecName: Full=Glycosyltransferase family protein 64 protein C5; Short=GT64 C5
gene_76517	11.0964	22.3709	1.01154	0.0028	0.0295036	0.6435	727.243	0	RecName: Full=Glycosyltransferase family protein 64 protein C5; Short=GT64 C5
gene_44340	10.5512	30.2285	1.5185	5e-05	0.00129482	0.814	77.411	3.79e-41	RecName: Full=Glyoxylate/succinic semialdehyde reductase 1; Short=AtGLYR1; Short=AtGR1; Short=SSA reductase 1; AltName: Full=Gamma-hydroxybutyrate dehydrogenase; Short=AtGHBDH
gene_24698	11.3372	45.2257	1.99607	5e-05	0.00129482	0.7885	235.343	0	RecName: Full=Granule-bound starch synthase 1, chloroplastic/amyloplastic; AltName: Full=Granule-bound starch synthase I; Short=GBSS-I; Flags: Precursor
gene_73759	18.1024	101.092	2.48142	5e-05	0.00129482	0.7561	141.354	6.76e-134	RecName: Full=Granule-bound starch synthase 1, chloroplastic/amyloplastic; Short=AtGBS1; Short=AtGBSS1; AltName: Full=Granule-bound starch synthase I; Short=GBSS-I; Flags: Precursor
gene_10858	3.50065	9.93535	1.50495	0.0001	0.00232933	0.9113	638.262	0	RecName: Full=Granule-bound starch synthase 2, chloroplastic/amyloplastic; AltName: Full=Granule-bound starch synthase II; Short=GBSS-II; Short=SS II; Flags: Precursor
gene_50280	123.102	285.589	1.21409	0.00215	0.024429	1	125.176	2.3e-43	RecName: Full=GTP-binding nuclear protein Ran-3; AltName: Full=Ras-related nuclear protein 3
gene_51844	53.6093	112.432	1.0685	0.00175	0.0209608	0.7563	178.718	2.73e-53	RecName: Full=GTP-binding nuclear protein Ran-B1 [Nicotiana tabacum]
gene_20145	1.7174	5.37754	1.64672	0.0002	0.00403985	0.3736	280.796	1.53e-82	RecName: Full=G-type lectin S-receptor-like serine/threonine-protein kinase RLK1; AltName: Full=Receptor-like protein kinase 1; Flags: Precursor
gene_38512	0.80797	2.45136	1.60121	0.00235	0.0260113	0.3611	276.944	4.16e-81	RecName: Full=G-type lectin S-receptor-like serine/threonine-protein kinase RLK1; AltName: Full=Receptor-like protein kinase 1; Flags: Precursor
gene_64879	0.356079	1.89761	2.41391	0.0002	0.00403985	0.3305	397.512	2.45e-122	RecName: Full=G-type lectin S-receptor-like serine/threonine-protein kinase RLK1; AltName: Full=Receptor-like protein kinase 1; Flags: Precursor
gene_75409	0.239286	2.40322	3.32816	5e-05	0.00129482	0.3359	391.734	9.39e-120	RecName: Full=G-type lectin S-receptor-like serine/threonine-protein kinase RLK1; AltName: Full=Receptor-like protein kinase 1; Flags: Precursor
gene_8110	1.87775	4.41672	1.23397	0.00165	0.020073	0.3254	77.411	3.92e-13	RecName: Full=H/ACA ribonucleoprotein complex non-core subunit NAF1; Short=hNAF1
gene_13847	10.5535	31.2313	1.56527	5e-05	0.00129482	0.6705	114.775	1.84e-65	RecName: Full=Haloacid dehalogenase-like hydrolase domain-containing protein Sgpp; AltName: Full=Subclass I phosphosugar phosphatase; Short=AtSgpp
gene_29503	1.43371	10.8748	2.92317	5e-05	0.00129482	0.8826	1124.38	0	RecName: Full=Heat shock 70 kDa protein
gene_4012	1.82048	9.76869	2.42385	0.00055	0.00885692	0.8455	192.2	2.22e-79	RecName: Full=Heat shock 70 kDa protein
gene_79860	5.06499	10.2781	1.02094	0.00355	0.0348094	0.8696	727.628	0	RecName: Full=Heat shock 70 kDa protein 14; AltName: Full=Heat shock protein 70-14; Short=AtHsp70-14; AltName: Full=Heat shock protein 91
gene_80814	10.6107	27.0654	1.35093	0.00015	0.00322458	0.8568	720.694	0	RecName: Full=Heat shock 70 kDa protein 15; AltName: Full=Heat shock protein 70-15; Short=AtHsp70-15
gene_85432	13.0905	28.9388	1.14448	0.0031	0.031613	0.84	95.9005	7.44e-38	RecName: Full=Heat shock 70 kDa protein 15; AltName: Full=Heat shock protein 70-15; Short=AtHsp70-15
gene_16330	0	2.92073	inf	5e-05	0.00129482	0.9718	152.91	7.35e-43	RecName: Full=Heat shock 70 kDa protein 18; AltName: Full=Heat shock protein 70-18; Short=AtHsp70-18; AltName: Full=Heat-shock protein 70T-1
gene_51154	1.29714	9.6009	2.88784	5e-05	0.00129482	0.5797	345.895	4.37e-100	RecName: Full=Heat shock 70 kDa protein 7, chloroplastic; AltName: Full=Chloroplast heat shock protein 70-2; Short=cpHsc70-2; AltName: Full=Heat shock protein 70-7; Short=AtHsp70-7; Flags: Precursor
gene_20284	11.0204	22.2695	1.01489	0.0035	0.0344643	0.7913	682.559	0	RecName: Full=Heat shock 70 kDa protein, mitochondrial; Flags: Precursor [Phaseolus vulgaris]
gene_4008	1.24505	12.9402	3.37759	5e-05	0.00129482	0.9429	270.396	1.2e-79	RecName: Full=Heat shock cognate 70 kDa protein [Petunia x hybrida]
gene_4013	1.98375	15.0909	2.92737	5e-05	0.00129482	0.9651	647.506	0	RecName: Full=Heat shock cognate 70 kDa protein [Petunia x hybrida]
gene_41755	1.66553	15.6168	3.22904	5e-05	0.00129482	0.9641	1067.76	0	RecName: Full=Heat shock cognate 70 kDa protein [Petunia x hybrida]
gene_16332	0.25064	5.80133	4.5327	0.0001	0.00232933	0.9661	772.311	0	RecName: Full=Heat shock cognate 70 kDa protein 2
gene_22359	3.95763	43.3486	3.45328	5e-05	0.00129482	0.9472	1019.61	0	RecName: Full=Heat shock cognate 70 kDa protein 2
gene_27675	0.467915	9.02285	4.26927	5e-05	0.00129482	0.9464	682.174	0	RecName: Full=Heat shock cognate 70 kDa protein 2
gene_41753	13.7684	116.18	3.07692	5e-05	0.00129482	0.96	1034.25	0	RecName: Full=Heat shock cognate 70 kDa protein 2
gene_454	6.90166	82.8079	3.58475	5e-05	0.00129482	0.9618	1035.02	0	RecName: Full=Heat shock cognate 70 kDa protein 2
gene_24045	6.53587	78.6501	3.589	5e-05	0.00129482	0.9473	1005.36	0	RecName: Full=Heat shock cognate protein 80
gene_72218	5.0259	24.5515	2.28836	5e-05	0.00129482	0.9657	1003.82	0	RecName: Full=Heat shock cognate protein 80
gene_71947	17.2198	39.2603	1.189	0.00055	0.00885692	0.8504	322.398	2.08e-98	RecName: Full=Heat shock factor protein HSF24; AltName: Full=Heat shock transcription factor 24; Short=HSTF 24; AltName: Full=Heat stress transcription factor [Solanum peruvianum]
gene_29014	3.6843	14.4573	1.97234	5e-05	0.00129482	0.7985	390.963	1.59e-123	RecName: Full=Heat shock factor protein HSF30; AltName: Full=Heat shock transcription factor 30; Short=HSTF 30; AltName: Full=Heat stress transcription factor [Solanum peruvianum]
gene_24857	1.71178	9.9694	2.54201	5e-05	0.00129482	0.9575	801.971	0	RecName: Full=Heat shock protein 83 [Ipomoea nil]
gene_72360	1.97064	14.645	2.89367	5e-05	0.00129482	0.9087	961.444	0	RecName: Full=Heat shock protein 83 [Ipomoea nil]
gene_66357	4.96586	10.457	1.07435	0.00255	0.0276645	0.3829	183.341	5.1e-48	RecName: Full=Heat stress transcription factor A-3; Short=AtHsfA3; AltName: Full=AtHsf-17
gene_72203	3.58714	8.94468	1.3182	0.00035	0.0062491	0.414	243.432	3.03e-86	RecName: Full=Heat stress transcription factor A-4a; Short=AtHsfA4a; AltName: Full=AtHsf-15; AltName: Full=Heat shock factor protein 21; Short=HSF 21; AltName: Full=Heat shock transcription factor 21; Short=HSTF 21
gene_22642	1.02873	2.41727	1.23251	0.00545	0.0471365	0.4841	242.276	1.84e-69	RecName: Full=Heat stress transcription factor A-6b; Short=AtHsfA6b; AltName: Full=AtHsf-07
gene_45836	0.733836	2.19617	1.58146	0.0009	0.0129156	0.4667	238.424	4.44e-68	RecName: Full=Heat stress transcription factor A-6b; Short=AtHsfA6b; AltName: Full=AtHsf-07
gene_5263	20.1364	44.8952	1.15676	0.00085	0.0123705	0.4343	214.927	3.72e-63	RecName: Full=Heat stress transcription factor B-2a; Short=AtHsfB2a; AltName: Full=AtHsf-22; AltName: Full=Heat shock factor protein 6; Short=HSF 6; AltName: Full=Heat shock transcription factor 6; Short=HSTF 6
gene_18156	4.82522	17.8318	1.88579	5e-05	0.00129482	0.4664	145.206	3.61e-67	RecName: Full=Heat stress transcription factor B-2b; Short=AtHsfB2b; AltName: Full=AtHsf-11; AltName: Full=Heat shock factor protein 7; Short=HSF 7; AltName: Full=Heat shock transcription factor 7; Short=HSTF 7
gene_59357	1.16965	13.1684	3.49293	5e-05	0.00129482	0.5221	257.684	1.8e-77	RecName: Full=Heat stress transcription factor B-2b; Short=AtHsfB2b; AltName: Full=AtHsf-11; AltName: Full=Heat shock factor protein 7; Short=HSF 7; AltName: Full=Heat shock transcription factor 7; Short=HSTF 7
gene_51194	10.2929	31.9429	1.63384	0.00195	0.0227209	0.6706	117.472	2.09e-27	RecName: Full=Heat stress transcription factor B-3; Short=AtHsfB3; AltName: Full=AtHsf-05
gene_9254	1.69488	4.62002	1.44672	0.0048	0.0430448	0.8197	111.309	6.31e-26	RecName: Full=Heat stress transcription factor B-3; Short=AtHsfB3; AltName: Full=AtHsf-05
gene_64038	8.29322	37.5445	2.1786	5e-05	0.00129482	0.6047	160.999	3.17e-42	RecName: Full=Heat stress transcription factor C-1; Short=AtHsfC1; AltName: Full=AtHsf-08
gene_78231	22.2246	69.1232	1.63701	5e-05	0.00129482	0.8682	234.572	3.46e-69	RecName: Full=Heavy metal-associated isoprenylated plant protein 26; Short=AtHIPP26; AltName: Full=Farnesylated protein 6; Short=AtFP6; Flags: Precursor
gene_32335	2.0123	5.54166	1.46147	0.002	0.0231823	0.7042	278.1	3.2e-81	RecName: Full=Heptahelical transmembrane protein 2; AltName: Full=PAQR family protein HHP2
gene_54988	1.62375	4.88776	1.58985	0.00025	0.00479642	0.653	274.633	5.17e-81	RecName: Full=Heptahelical transmembrane protein 2; AltName: Full=PAQR family protein HHP2
gene_37806	9.5195	36.0858	1.92247	5e-05	0.00129482	0.8433	367.851	1.37e-112	RecName: Full=Heptahelical transmembrane protein ADIPOR3; AltName: Full=PAQR family protein ADIPOR3
gene_85563	4.16302	9.47497	1.18649	0.001	0.0139796	0.6855	170.244	2.37e-73	RecName: Full=Hexokinase-2, chloroplastic; AltName: Full=NtHxK2; Flags: Precursor
gene_37157	1.24029	3.56547	1.52341	0.00085	0.0123705	0.6544	145.976	5.08e-35	RecName: Full=High mobility group B protein 15; AltName: Full=Nucleosome/chromatin assembly factor group D 15
gene_21892	30.405	95.2246	1.64702	0.00475	0.0427468	0.5227	150.984	3.76e-40	RecName: Full=High-affinity nitrate transporter 3.1; AltName: Full=Protein WOUND-RESPONSIVE 3; Flags: Precursor
gene_21893	40.9103	112.352	1.45749	0.0001	0.00232933	0.5031	181.8	8.47e-51	RecName: Full=High-affinity nitrate transporter 3.1; AltName: Full=Protein WOUND-RESPONSIVE 3; Flags: Precursor
gene_47656	0.988583	13.1682	3.73556	5e-05	0.00129482	0.5496	155.606	5.6e-42	RecName: Full=High-affinity nitrate transporter 3.1; AltName: Full=Protein WOUND-RESPONSIVE 3; Flags: Precursor
gene_9814	2.42093	9.60167	1.98772	0.0003	0.00553356	0.559	159.844	7.75e-44	RecName: Full=High-affinity nitrate transporter 3.1; AltName: Full=Protein WOUND-RESPONSIVE 3; Flags: Precursor
gene_1068	1.00348	2.74589	1.45226	0.00025	0.00479642	0.6457	494.967	4.17e-169	RecName: Full=Histidine kinase 1; AltName: Full=Arabidopsis histidine kinase 1; Short=AtHK1; AltName: Full=Protein AUTHENTIC HIS-KINASE 1
gene_30310	26.6299	66.7878	1.32654	0.0001	0.00232933	0.9028	135.576	9.32e-36	RecName: Full=Histone H2AX [Cicer arietinum]
gene_63635	29.0631	67.7668	1.22139	0.0044	0.0404401	0.9041	137.117	1.47e-36	RecName: Full=Histone H2AX [Cicer arietinum]
gene_84021	2.76875	8.66926	1.64667	5e-05	0.00129482	0.9178	137.117	2.45e-35	RecName: Full=Histone H2AX [Cicer arietinum]
gene_11251	15.4635	37.4615	1.27654	0.002	0.0231823	0.9853	234.572	1.42e-76	RecName: Full=Histone H3.2 [Pisum sativum] &gt;gi|55977043|sp|P68428.2|H32_WHEAT RecName: Full=Histone H3.2 &gt;gi|55977044|sp|P68429.2|H32_MEDSA RecName: Full=Histone H3.2; AltName: Full=Histone H3.1; AltName: Full=Major histone H3 [Medicago sativa] &gt;gi|55977045|sp|P68430.2|H32_ONOVI RecName: Full=Histone H3.2 [Onobrychis viciifolia]
gene_44679	18.7199	50.1883	1.42278	0.00015	0.00322458	0.9926	236.498	5.27e-77	RecName: Full=Histone H3.2 [Pisum sativum] &gt;gi|55977043|sp|P68428.2|H32_WHEAT RecName: Full=Histone H3.2 &gt;gi|55977044|sp|P68429.2|H32_MEDSA RecName: Full=Histone H3.2; AltName: Full=Histone H3.1; AltName: Full=Major histone H3 [Medicago sativa] &gt;gi|55977045|sp|P68430.2|H32_ONOVI RecName: Full=Histone H3.2 [Onobrychis viciifolia]
gene_648	14.2923	30.5383	1.09538	0.00505	0.0445846	0.9926	235.728	8.46e-77	RecName: Full=Histone H3.2 [Pisum sativum] &gt;gi|55977043|sp|P68428.2|H32_WHEAT RecName: Full=Histone H3.2 &gt;gi|55977044|sp|P68429.2|H32_MEDSA RecName: Full=Histone H3.2; AltName: Full=Histone H3.1; AltName: Full=Major histone H3 [Medicago sativa] &gt;gi|55977045|sp|P68430.2|H32_ONOVI RecName: Full=Histone H3.2 [Onobrychis viciifolia]
gene_81283	2.03496	5.87706	1.53009	0.0008	0.0118229	0.9926	237.269	1.73e-71	RecName: Full=Histone H3.2 [Pisum sativum] &gt;gi|55977043|sp|P68428.2|H32_WHEAT RecName: Full=Histone H3.2 &gt;gi|55977044|sp|P68429.2|H32_MEDSA RecName: Full=Histone H3.2; AltName: Full=Histone H3.1; AltName: Full=Major histone H3 [Medicago sativa] &gt;gi|55977045|sp|P68430.2|H32_ONOVI RecName: Full=Histone H3.2 [Onobrychis viciifolia]
gene_28702	22.2751	47.9985	1.10756	0.00205	0.0235933	1	155.221	4.68e-46	RecName: Full=Histone H4 &gt;gi|51315699|sp|Q6LAF3.3|H4_FLATR RecName: Full=Histone H4 [Flaveria trinervia] &gt;gi|51315702|sp|Q6PMI5.3|H4_CHEMJ RecName: Full=Histone H4 [Chelidonium majus] &gt;gi|51315711|sp|Q6WZ83.3|H4_EUCGL RecName: Full=Histone H4 [Eucalyptus globulus] &gt;gi|51315719|sp|Q76H85.3|H4_SILLA RecName: Full=Histone H4 [Silene latifolia] &gt;gi|51317313|sp|P62788.2|H4_PEA RecName: …
gene_6701	0.665593	6.68258	3.32769	5e-05	0.00129482	0.697	98.2117	3.15e-20	RecName: Full=Homeobox protein knotted-1-like 10; AltName: Full=Homeobox protein HOS9; AltName: Full=Homeobox protein OSH71; AltName: Full=Homeobox protein knotted-1-like 2; Short=Oskn2 &gt;gi|221272025|sp|A2Y007.2|KNOSA_ORYSI RecName: Full=Homeobox protein knotted-1-like 10; AltName: Full=Homeobox protein HOS9; AltName: Full=Homeobox protein OSH71; AltName: Full=Homeobox protein knotted-1-like 2…
gene_67436	21.8754	58.8242	1.4271	0.0002	0.00403985	0.7895	195.282	4.84e-54	RecName: Full=Homeobox-leucine zipper protein ATHB-13; AltName: Full=HD-ZIP protein ATHB-13; AltName: Full=Homeodomain transcription factor ATHB-13
gene_71580	3.40383	30.5603	3.16643	5e-05	0.00129482	0.5676	130.183	4.48e-33	RecName: Full=Homeobox-leucine zipper protein ATHB-7; AltName: Full=HD-ZIP protein ATHB-7; AltName: Full=Homeodomain transcription factor ATHB-7
gene_78281	2.97373	8.27274	1.47609	0.0005	0.0082656	0.5743	98.2117	4.09e-21	RecName: Full=Homeobox-leucine zipper protein HAT22; AltName: Full=Homeodomain-leucine zipper protein HAT22; Short=HD-ZIP protein 22
gene_60957	10.6049	48.9651	2.20702	5e-05	0.00129482	0.6068	131.339	1.55e-31	RecName: Full=Homeobox-leucine zipper protein HAT4; AltName: Full=HD-ZIP protein ATHB-2; AltName: Full=Homeodomain transcription factor ATHB-2; AltName: Full=Homeodomain-leucine zipper protein HAT4; Short=HD-ZIP protein 4
gene_80525	1.49475	16.9938	3.50703	5e-05	0.00129482	0.6735	124.405	7.98e-30	RecName: Full=Homeobox-leucine zipper protein HAT4; AltName: Full=HD-ZIP protein ATHB-2; AltName: Full=Homeodomain transcription factor ATHB-2; AltName: Full=Homeodomain-leucine zipper protein HAT4; Short=HD-ZIP protein 4
gene_28195	67.8646	166.009	1.29053	0.00195	0.0227209	0.8235	110.923	8.87e-25	RecName: Full=Homeobox-leucine zipper protein HAT5; AltName: Full=HD-ZIP protein ATHB-1; AltName: Full=Homeodomain transcription factor ATHB-1; AltName: Full=Homeodomain-leucine zipper protein HAT5; Short=HD-ZIP protein 5
gene_73611	10.0197	25.4199	1.34313	0.0001	0.00232933	0.4932	134.035	4.43e-33	RecName: Full=Homeobox-leucine zipper protein HAT5; AltName: Full=HD-ZIP protein ATHB-1; AltName: Full=Homeodomain transcription factor ATHB-1; AltName: Full=Homeodomain-leucine zipper protein HAT5; Short=HD-ZIP protein 5
gene_30204	7.14109	17.7287	1.31187	0.0009	0.0129156	0.7083	87.4261	2.31e-35	RecName: Full=Homeobox-leucine zipper protein HOX32; AltName: Full=HD-ZIP protein HOX32; AltName: Full=Homeodomain transcription factor HOX32; AltName: Full=OsHox32
gene_72084	2.27109	10.0618	2.14743	5e-05	0.00129482	0.9706	144.821	3.63e-35	RecName: Full=Homeotic protein knotted-1; Short=TKN1
gene_81414	3.36994	13.1703	1.9665	5e-05	0.00129482	0.6209	363.614	1.08e-109	RecName: Full=Hsp70-Hsp90 organizing protein 1; Short=GmHop-1; AltName: Full=Heat shock protein STI; Short=GmSTI; AltName: Full=Stress-inducible protein
gene_85596	3.12343	13.3621	2.09694	5e-05	0.00129482	0.6258	358.221	3.77e-107	RecName: Full=Hsp70-Hsp90 organizing protein 1; Short=GmHop-1; AltName: Full=Heat shock protein STI; Short=GmSTI; AltName: Full=Stress-inducible protein
gene_18055	29.3551	67.14	1.19356	0.00245	0.0268517	0.6506	211.46	2.62e-91	RecName: Full=Hsp70-Hsp90 organizing protein 3; Short=AtHop3
gene_51187	11.1706	22.6006	1.01666	0.0034	0.0337967	0.6786	339.347	2.58e-105	RecName: Full=Hsp70-Hsp90 organizing protein 3; Short=AtHop3
gene_54546	5.9689	18.7822	1.65383	0.00015	0.00322458	0.7317	66.6254	3.35e-11	RecName: Full=HVA22-like protein e; Short=AtHVA22e
gene_63699	31.2209	73.8281	1.24166	0.00165	0.020073	0.714	671.003	0	RecName: Full=Hydroquinone glucosyltransferase; AltName: Full=Arbutin synthase [Rauvolfia serpentina]
gene_83216	0.588441	3.82846	2.70179	5e-05	0.00129482	0.392	131.339	2.86e-67	RecName: Full=Inactive TPR repeat-containing thioredoxin TTL3; AltName: Full=Tetratricopeptide repeat thioredoxin-like 3; AltName: Full=VH1-interacting TPR-containing protein
gene_25418	5.63047	51.4638	3.19223	0.00015	0.00322458	0.7616	509.99	1.43e-167	RecName: Full=Indole-3-acetic acid-amido synthetase GH3.6; AltName: Full=Auxin-responsive GH3-like protein 6; Short=AtGH3-6; AltName: Full=Protein DWARF IN LIGHT 1; Short=DFL-1
gene_42505	10.0298	50.4374	2.3302	5e-05	0.00129482	0.7743	510.375	4.47e-167	RecName: Full=Indole-3-acetic acid-amido synthetase GH3.6; AltName: Full=Auxin-responsive GH3-like protein 6; Short=AtGH3-6; AltName: Full=Protein DWARF IN LIGHT 1; Short=DFL-1
gene_78270	0.156743	2.92916	4.22401	0.0026	0.0280138	0.5185	90.5077	3.7e-21	RecName: Full=Indole-3-acetic acid-induced protein ARG7
gene_34352	17.3482	54.7874	1.65906	5e-05	0.00129482	0.8434	825.854	0	RecName: Full=Inorganic phosphate transporter 1-4; Short=AtPht1;4; AltName: Full=H(+)/Pi cotransporter
gene_12640	2.57816	6.38959	1.30938	0.0023	0.0256168	0.5079	121.324	4.68e-29	RecName: Full=Inorganic pyrophosphatase 2; Short=AtPPsPase2; Short=PPi phosphatase 2; Short=Pyrophosphate-specific phosphatase 2
gene_324	10.8846	39.6427	1.86476	5e-05	0.00129482	0.5034	151.754	1.16e-39	RecName: Full=Inorganic pyrophosphatase 2; Short=AtPPsPase2; Short=PPi phosphatase 2; Short=Pyrophosphate-specific phosphatase 2
gene_22723	8.95693	24.5211	1.45295	5e-05	0.00129482	0.7524	287.73	2.39e-82	RecName: Full=Inositol transporter 1
gene_11665	3.03935	24.8201	3.02968	5e-05	0.00129482	0.7424	184.111	4.79e-122	RecName: Full=Inositol-3-phosphate synthase; Short=MIP synthase; AltName: Full=Myo-inositol 1-phosphate synthase; Short=IPS; Short=MI-1-P synthase [Nicotiana tabacum]
gene_76088	6.9573	37.554	2.43237	5e-05	0.00129482	0.7871	237.654	6.17e-127	RecName: Full=Inositol-3-phosphate synthase; Short=MIP synthase; AltName: Full=Myo-inositol 1-phosphate synthase; Short=IPS; Short=MI-1-P synthase [Nicotiana tabacum]
gene_11760	2.30459	6.646	1.52798	0.0004	0.00694943	0.5031	305.449	1.18e-97	RecName: Full=Inositol-tetrakisphosphate 1-kinase 1; AltName: Full=Inositol 1,3,4-trisphosphate 5/6-kinase 1; Short=AtItpk-1; Short=Inositol-triphosphate 5/6-kinase 1; Short=Ins(1,3,4)P(3) 5/6-kinase 1
gene_45814	8.36109	31.4786	1.91261	5e-05	0.00129482	0.4669	301.212	1.78e-94	RecName: Full=Inositol-tetrakisphosphate 1-kinase 1; AltName: Full=Inositol 1,3,4-trisphosphate 5/6-kinase 1; Short=Inositol-triphosphate 5/6-kinase 1; Short=Ins(1,3,4)P(3) 5/6-kinase 1; AltName: Full=Low phytic acid protein 2; AltName: Full=ZmIpk
gene_19902	1.18029	7.93505	2.74909	5e-05	0.00129482	0.4972	376.711	2.09e-113	RecName: Full=Interactor of constitutive active ROPs 2, chloroplastic; AltName: Full=ROP-interactive partner 2; Flags: Precursor
gene_56522	1.93683	11.0281	2.50941	5e-05	0.00129482	0.6471	219.935	5.85e-66	RecName: Full=Internal alternative NAD(P)H-ubiquinone oxidoreductase A1, mitochondrial; AltName: Full=Internal alternative NADH dehydrogenase NDA1; AltName: Full=Internal non-phosphorylating NAD(P)H dehydrogenase 1; Short=StNDI1; AltName: Full=NADH:ubiquinone reductase (non-electrogenic) NDA1; Flags: Precursor
gene_18811	10.4061	44.4633	2.09518	0.0002	0.00403985	0.6413	125.176	8.29e-30	RecName: Full=Intracellular ribonuclease LX; Short=RNase LX; Flags: Precursor
gene_64320	10.4465	37.7459	1.8533	0.001	0.0139796	0.7381	138.658	1.33e-34	RecName: Full=Intracellular ribonuclease LX; Short=RNase LX; Flags: Precursor
gene_24903	13.6357	29.3469	1.10582	0.001	0.0139796	0.7425	252.677	1.7e-74	RecName: Full=Isoaspartyl peptidase/L-asparaginase; AltName: Full=L-asparagine amidohydrolase; Contains: RecName: Full=Isoaspartyl peptidase/L-asparaginase subunit alpha; Contains: RecName: Full=Isoaspartyl peptidase/L-asparaginase subunit beta; Flags: Precursor, partial [Lupinus arboreus]
gene_56913	4.05294	9.84992	1.28114	0.0004	0.00694943	0.7516	248.054	1.22e-72	RecName: Full=Isoaspartyl peptidase/L-asparaginase; AltName: Full=L-asparagine amidohydrolase; Contains: RecName: Full=Isoaspartyl peptidase/L-asparaginase subunit alpha; Contains: RecName: Full=Isoaspartyl peptidase/L-asparaginase subunit beta; Flags: Precursor, partial [Lupinus arboreus]
gene_54960	0.332161	2.94424	3.14794	5e-05	0.00129482	0.7727	153.295	3.86e-63	RecName: Full=Isoflavone reductase homolog [Lupinus albus]
gene_6140	9.26016	21.4816	1.21399	0.0004	0.00694943	0.5525	216.468	1.33e-57	RecName: Full=Jasmonic acid-amido synthetase JAR1; AltName: Full=Jasmonate-amino acid synthetase JAR1; AltName: Full=Protein FAR-RED INSENSITIVE 219; AltName: Full=Protein JASMONATE RESISTANT 1
gene_54199	2.45575	5.22854	1.09025	0.0045	0.0410491	0.5091	208.764	3.1e-79	RecName: Full=Kinesin-4; AltName: Full=Kinesin-like protein D
gene_77564	1.87421	4.29059	1.1949	0.00195	0.0227209	0.5423	422.165	5e-152	RecName: Full=Kinesin-4; AltName: Full=Kinesin-like protein D
gene_82844	3.47159	7.25259	1.0629	0.00435	0.0401114	0.6757	154.451	2.66e-36	RecName: Full=Kinesin-like protein NACK2; AltName: Full=NPK1-activating kinesin 2 [Nicotiana tabacum]
gene_4211	60.11	139.626	1.21589	0.0042	0.0391327	0.4719	87.0409	1.86e-18	RecName: Full=Kirola; AltName: Allergen=Act d 11 [Actinidia deliciosa]
gene_16487	7.59351	21.9914	1.5341	0.0001	0.00232933	0.582	194.126	1.11e-59	RecName: Full=Kiwellin; AltName: Allergen=Act d 5; Contains: RecName: Full=Kissper; Contains: RecName: Full=KiTH-3; Contains: RecName: Full=KiTH-1; Contains: RecName: Full=KiTH-2 [Actinidia deliciosa]
gene_59396	0.0819208	4.28869	5.71016	0.0026	0.0280138	0.6483	469.929	2.9e-152	RecName: Full=Laccase-12/13; AltName: Full=Benzenediol:oxygen oxidoreductase 12/13; AltName: Full=Diphenol oxidase 12/13; AltName: Full=Urishiol oxidase 12/13; Flags: Precursor
gene_81408	3.99094	73.8822	4.21043	5e-05	0.00129482	0.5283	310.842	6.6e-91	RecName: Full=Laccase-14; AltName: Full=Benzenediol:oxygen oxidoreductase 14; AltName: Full=Diphenol oxidase 14; AltName: Full=Urishiol oxidase 14; Flags: Precursor
gene_49653	0	2.1703	inf	5e-05	0.00129482	0.6735	430.639	8.74e-138	RecName: Full=Laccase-17; AltName: Full=Benzenediol:oxygen oxidoreductase 17; AltName: Full=Diphenol oxidase 17; AltName: Full=Urishiol oxidase 17; Flags: Precursor
gene_1627	0.772036	15.0723	4.28709	5e-05	0.00129482	0.7339	480.715	9.72e-154	RecName: Full=Laccase-4; AltName: Full=Benzenediol:oxygen oxidoreductase 4; AltName: Full=Diphenol oxidase 4; AltName: Full=Protein IRREGULAR XYLEM 12; AltName: Full=Urishiol oxidase 4; Flags: Precursor
gene_19770	0.202907	6.31553	4.96001	0.00065	0.0100675	0.7524	498.049	4.68e-159	RecName: Full=Laccase-4; AltName: Full=Benzenediol:oxygen oxidoreductase 4; AltName: Full=Diphenol oxidase 4; AltName: Full=Protein IRREGULAR XYLEM 12; AltName: Full=Urishiol oxidase 4; Flags: Precursor
gene_37864	0.968287	27.019	4.8024	0.0002	0.00403985	0.6167	159.073	1.59e-60	RecName: Full=Laccase-4; AltName: Full=Benzenediol:oxygen oxidoreductase 4; AltName: Full=Diphenol oxidase 4; AltName: Full=Protein IRREGULAR XYLEM 12; AltName: Full=Urishiol oxidase 4; Flags: Precursor
gene_37865	1.31196	25.5327	4.28255	5e-05	0.00129482	0.7832	489.96	8.53e-163	RecName: Full=Laccase-4; AltName: Full=Benzenediol:oxygen oxidoreductase 4; AltName: Full=Diphenol oxidase 4; AltName: Full=Protein IRREGULAR XYLEM 12; AltName: Full=Urishiol oxidase 4; Flags: Precursor
gene_78127	0	2.70448	inf	5e-05	0.00129482	0.7366	377.867	6.39e-127	RecName: Full=Laccase-4; AltName: Full=Benzenediol:oxygen oxidoreductase 4; AltName: Full=Diphenol oxidase 4; AltName: Full=Protein IRREGULAR XYLEM 12; AltName: Full=Urishiol oxidase 4; Flags: Precursor
gene_25158	0.485906	2.2895	2.23629	5e-05	0.00129482	0.7629	499.59	1.36e-153	RecName: Full=Laccase-5; AltName: Full=Benzenediol:oxygen oxidoreductase 5; AltName: Full=Diphenol oxidase 5; AltName: Full=Urishiol oxidase 5; Flags: Precursor
gene_73008	0.13797	5.62994	5.35069	0.00565	0.0482966	0.6949	516.153	0	RecName: Full=Laccase-5; AltName: Full=Benzenediol:oxygen oxidoreductase 5; AltName: Full=Diphenol oxidase 5; AltName: Full=Urishiol oxidase 5; Flags: Precursor
gene_43397	3.08154	79.6545	4.69203	0.0001	0.00232933	0.6292	394.815	2.57e-122	RecName: Full=Laccase-7; AltName: Full=Benzenediol:oxygen oxidoreductase 7; AltName: Full=Diphenol oxidase 7; AltName: Full=Urishiol oxidase 7; Flags: Precursor
gene_27101	0.843919	8.43196	3.32069	0.00025	0.00479642	0.2839	69.707	7.77e-13	RecName: Full=Lachrymatory-factor synthase; Flags: Precursor [Allium cepa]
gene_62908	0.638691	11.2947	4.14438	5e-05	0.00129482	0.2716	63.929	7.67e-11	RecName: Full=Lachrymatory-factor synthase; Flags: Precursor [Allium cepa]
gene_41576	1.02361	2.96699	1.53534	0.00575	0.0488317	0.4457	146.747	1.47e-60	RecName: Full=L-ascorbate oxidase homolog; Flags: Precursor [Brassica napus]
gene_85258	53.3283	214.68	2.00922	5e-05	0.00129482	0.8974	72.4034	3.41e-34	RecName: Full=L-ascorbate peroxidase 1, cytosolic; Short=APXa; AltName: Full=OsAPx01
gene_21650	77.7476	277.313	1.83465	5e-05	0.00129482	0.7907	70.8626	9.67e-34	RecName: Full=L-ascorbate peroxidase 2, cytosolic; AltName: Full=APXb; AltName: Full=OsAPx02
gene_10891	31.6747	113.578	1.84228	5e-05	0.00129482	0.6818	107.457	2.83e-30	RecName: Full=L-ascorbate peroxidase, cytosolic; Short=AP; AltName: Full=PsAPx01 [Pisum sativum]
gene_3222	21.315	54.5566	1.35588	0.0008	0.0118229	0.75	105.916	1.79e-29	RecName: Full=L-ascorbate peroxidase, cytosolic; Short=AP; AltName: Full=PsAPx01 [Pisum sativum]
gene_28177	0.642113	1.45819	1.18328	0.00515	0.0451991	0.31	242.662	9.31e-64	RecName: Full=Leucine-rich repeat receptor protein kinase EMS1; AltName: Full=Protein EXCESS MICROSPOROCYTES 1; AltName: Full=Protein EXTRA SPOROGENOUS CELLS; Flags: Precursor
gene_68303	4.53472	14.8332	1.70974	5e-05	0.00129482	0.6204	1275	0	RecName: Full=Leucine-rich repeat receptor-like serine/threonine-protein kinase At1g17230; Flags: Precursor
gene_9421	0.694813	4.81969	2.79424	5e-05	0.00129482	0.3452	109.768	1.95e-24	RecName: Full=Leucoanthocyanidin dioxygenase; Short=LDOX; Short=Leucocyanidin oxygenase; AltName: Full=Leucoanthocyanidin hydroxylase
gene_43916	12.9193	31.7339	1.2965	0.00025	0.00479642	0.8387	202.601	7.3e-56	RecName: Full=Light-induced protein, chloroplastic; AltName: Full=Drought-induced stress protein CDSP-34; Flags: Precursor
gene_65454	39.4268	134.652	1.77198	5e-05	0.00129482	0.934	200.675	9.37e-81	RecName: Full=Light-induced protein, chloroplastic; AltName: Full=Drought-induced stress protein CDSP-34; Flags: Precursor
gene_72159	45.8662	225.776	2.29939	5e-05	0.00129482	0.7811	301.597	6.92e-93	RecName: Full=Light-induced protein, chloroplastic; AltName: Full=Drought-induced stress protein CDSP-34; Flags: Precursor
gene_24379	0.646792	1.84268	1.51043	0.0024	0.0264227	0.2692	85.1149	5.09e-20	RecName: Full=LINE-1 retrotransposable element ORF2 protein; Short=ORF2p; Includes: RecName: Full=Reverse transcriptase; Includes: RecName: Full=Endonuclease
gene_32124	0.276101	1.50483	2.44634	0.0026	0.0280138	0.2523	83.5741	1.64e-18	RecName: Full=LINE-1 retrotransposable element ORF2 protein; Short=ORF2p; Includes: RecName: Full=Reverse transcriptase; Includes: RecName: Full=Endonuclease
gene_33891	1.22359	4.21141	1.78319	0.0015	0.018703	0.2415	93.9745	3.08e-25	RecName: Full=LINE-1 retrotransposable element ORF2 protein; Short=ORF2p; Includes: RecName: Full=Reverse transcriptase; Includes: RecName: Full=Endonuclease
gene_75922	6.77838	18.6345	1.45897	5e-05	0.00129482	0.62	341.273	0	RecName: Full=Linoleate 9S-lipoxygenase 1; AltName: Full=9-lipoxygenase; AltName: Full=Lipoxygenase 1; AltName: Full=r9-LOX1
gene_21098	2.51584	8.54036	1.76326	5e-05	0.00129482	0.7471	772.311	0	RecName: Full=Linoleate 9S-lipoxygenase 6; AltName: Full=Lipoxygenase 1-5; Short=StLOX1; Short=lox1:St:3
gene_18273	6.59927	14.1713	1.10259	0.00085	0.0123705	0.477	220.705	3.55e-59	RecName: Full=Lipase-like PAD4; AltName: Full=Protein ENHANCED DISEASE SUSCEPTIBILITY 9; AltName: Full=Protein PHYTOALEXIN DEFICIENT 4; Short=AtPAD4
gene_20460	9.95209	20.2282	1.0233	0.0026	0.0280138	0.68	106.686	2.83e-23	RecName: Full=Lipid phosphate phosphatase epsilon 2, chloroplastic; Short=AtLPPE2; AltName: Full=Phosphatidic acid phosphatase epsilon 2; AltName: Full=Plastidic phosphatidic acid phosphatase epsilon 2; Flags: Precursor
gene_30428	12.3771	68.8218	2.47519	5e-05	0.00129482	0.6786	77.7962	1.58e-16	RecName: Full=Lipid transfer protein EARLI 1; AltName: Full=Protein EARLY ARABIDOPSIS ALUMINUM INDUCED 1; Short=pEARLI1; Flags: Precursor
gene_34691	0.605686	8.72706	3.84885	5e-05	0.00129482	0.4353	95.1301	2.61e-21	RecName: Full=Lipid transfer protein EARLI 1; AltName: Full=Protein EARLY ARABIDOPSIS ALUMINUM INDUCED 1; Short=pEARLI1; Flags: Precursor
gene_59	2.02012	17.0518	3.07741	5e-05	0.00129482	0.7059	75.8702	2.42e-15	RecName: Full=Lipid transfer protein EARLI 1; AltName: Full=Protein EARLY ARABIDOPSIS ALUMINUM INDUCED 1; Short=pEARLI1; Flags: Precursor
gene_79441	1.39544	28.1109	4.33234	5e-05	0.00129482	0.6786	106.686	2.47e-26	RecName: Full=Lipid transfer protein EARLI 1; AltName: Full=Protein EARLY ARABIDOPSIS ALUMINUM INDUCED 1; Short=pEARLI1; Flags: Precursor
gene_24867	8.44634	19.4786	1.20549	0.00075	0.0112391	0.7037	279.256	3.92e-83	RecName: Full=L-lactate dehydrogenase B; Short=LDH-B
gene_75854	1.99908	6.36447	1.6707	0.0013	0.0168083	0.7021	129.798	3.72e-32	RecName: Full=LOB domain-containing protein 15; AltName: Full=ASYMMETRIC LEAVES 2-like protein 11; Short=AS2-like protein 11
gene_36529	2.6039	8.12867	1.64235	0.00075	0.0112391	0.8764	174.096	1.73e-48	RecName: Full=LOB domain-containing protein 25; AltName: Full=ASYMMETRIC LEAVES 2-like protein 3; Short=AS2-like protein 3
gene_84213	1.55429	4.86628	1.64656	0.00505	0.0445846	0.812	204.527	3.1e-59	RecName: Full=LOB domain-containing protein 25; AltName: Full=ASYMMETRIC LEAVES 2-like protein 3; Short=AS2-like protein 3
gene_46101	0	3.27227	inf	5e-05	0.00129482	0.7527	154.451	5.43e-43	RecName: Full=LOB domain-containing protein 33; AltName: Full=ASYMMETRIC LEAVES 2-like protein 24; Short=AS2-like protein 24
gene_9484	4.40027	13.2868	1.59433	0.00015	0.00322458	0.5825	664.455	0	RecName: Full=Long-chain-alcohol oxidase FAO4A; AltName: Full=Long-chain fatty alcohol oxidase 4A
gene_45992	6.09764	12.492	1.03468	0.00335	0.0334425	0.4701	246.514	7.3e-70	RecName: Full=Low affinity sulfate transporter 3 [Stylosanthes hamata]
gene_59399	0.415154	2.60757	2.65099	0.0002	0.00403985	0.593	713.375	0	RecName: Full=L-type lectin-domain containing receptor kinase IV.1; Short=Arabidopsis thaliana lectin-receptor kinase e; Short=AthlecRK-e; Short=LecRK-IV.1; AltName: Full=Lectin Receptor Kinase 1; Flags: Precursor
gene_67453	3.11118	10.0461	1.69111	5e-05	0.00129482	0.5976	686.797	0	RecName: Full=L-type lectin-domain containing receptor kinase IV.1; Short=Arabidopsis thaliana lectin-receptor kinase e; Short=AthlecRK-e; Short=LecRK-IV.1; AltName: Full=Lectin Receptor Kinase 1; Flags: Precursor
gene_67121	14.3438	29.7262	1.05131	0.0039	0.0371524	0.4	71.2478	1.95e-14	RecName: Full=LYR motif-containing protein 4
gene_19433	14.8047	42.1107	1.50813	5e-05	0.00129482	0.4	72.0182	9.39e-15	RecName: Full=LYR motif-containing protein 4 [Taeniopygia guttata]
gene_86802	7.80625	46.037	2.56009	5e-05	0.00129482	0.812	211.46	2.13e-113	RecName: Full=Lysine histidine transporter 1
gene_85984	10.4433	23.4348	1.16608	0.00105	0.0144931	0.652	300.442	1.14e-88	RecName: Full=Lysine histidine transporter-like 2
gene_4832	0.547213	3.17832	2.53809	0.0001	0.00232933	0.3988	125.561	2.37e-28	RecName: Full=Lysine histidine transporter-like 8; AltName: Full=Amino acid transporter-like protein 1
gene_13389	3.93355	7.88978	1.00415	0.00485	0.0432757	0.311	147.902	5.1e-36	RecName: Full=LysM domain receptor-like kinase 3; Short=LysM-containing receptor-like kinase 3; Flags: Precursor
gene_60264	11.6925	26.3276	1.171	0.00165	0.020073	0.7941	58.151	1.12e-14	RecName: Full=Macro domain-containing protein XCC3184
gene_71091	6.92437	38.8311	2.48746	5e-05	0.00129482	0.7941	58.151	1.21e-14	RecName: Full=Macro domain-containing protein XCC3184
gene_10099	0.685038	3.18423	2.21669	5e-05	0.00129482	0.8277	1396.33	0	RecName: Full=Magnesium-chelatase subunit ChlH, chloroplastic; Short=Mg-chelatase subunit H; AltName: Full=ABA-binding protein; AltName: Full=Mg-protoporphyrin IX chelatase subunit ChlH; AltName: Full=Protein CONDITIONAL CHLORINA; AltName: Full=Protein GENOMES UNCOUPLED 5; AltName: Full=Protein RAPID TRANSPIRATION IN DETACHED LEAVES 1; Flags: Precursor
gene_84977	1.72811	5.58944	1.69351	0.0002	0.00403985	0.8354	294.664	1.18e-177	RecName: Full=Magnesium-chelatase subunit ChlH, chloroplastic; Short=Mg-chelatase subunit H; AltName: Full=ABA-binding protein; AltName: Full=Mg-protoporphyrin IX chelatase subunit ChlH; AltName: Full=Protein CONDITIONAL CHLORINA; AltName: Full=Protein GENOMES UNCOUPLED 5; AltName: Full=Protein RAPID TRANSPIRATION IN DETACHED LEAVES 1; Flags: Precursor
gene_84978	1.40938	4.76327	1.75689	5e-05	0.00129482	0.7546	789.26	0	RecName: Full=Magnesium-chelatase subunit ChlH, chloroplastic; Short=Mg-chelatase subunit H; AltName: Full=ABA-binding protein; AltName: Full=Mg-protoporphyrin IX chelatase subunit ChlH; AltName: Full=Protein CONDITIONAL CHLORINA; AltName: Full=Protein GENOMES UNCOUPLED 5; AltName: Full=Protein RAPID TRANSPIRATION IN DETACHED LEAVES 1; Flags: Precursor
gene_32947	15.7828	32.1418	1.0261	0.00335	0.0334425	0.9636	231.876	9.16e-85	RecName: Full=Magnesium-protoporphyrin IX monomethyl ester [oxidative] cyclase, chloroplastic; Short=Mg-protoporphyrin IX monomethyl ester oxidative cyclase; AltName: Full=Copper response defect 1 protein; AltName: Full=Dicarboxylate diiron protein; Short=AtZIP; AltName: Full=MPE-cyclase; Flags: Precursor
gene_22663	7.69139	16.3339	1.08656	0.00165	0.020073	0.775	591.267	0	RecName: Full=Malate dehydrogenase, chloroplastic; AltName: Full=pNAD-MDH; Flags: Precursor
gene_62994	41.7011	91.7507	1.13764	0.0055	0.0474463	0.6154	129.413	4.6e-72	RecName: Full=Malate dehydrogenase, mitochondrial; Flags: Precursor [Citrullus lanatus]
gene_70843	5.89721	12.008	1.02589	0.00275	0.0291605	0.521	110.538	1.65e-23	RecName: Full=MATE efflux family protein 1; AltName: Full=Aluminum-activated citrate transporter; AltName: Full=FRD-like protein; AltName: Full=MATE citrate transporter; AltName: Full=Multidrug and toxin extrusion protein; Short=AtMATE; AltName: Full=Protein DTX42
gene_71156	0.307715	1.50561	2.29069	0.0038	0.0365051	0.6512	58.9214	6.51e-24	RecName: Full=MATE efflux family protein 1; AltName: Full=Aluminum-activated citrate transporter; AltName: Full=FRD-like protein; AltName: Full=MATE citrate transporter; AltName: Full=Multidrug and toxin extrusion protein; Short=AtMATE; AltName: Full=Protein DTX42
gene_43141	0.477167	1.78101	1.90013	0.00025	0.00479642	0.3216	118.242	2.29e-26	RecName: Full=MATE efflux family protein 9; AltName: Full=Protein DETOXIFICATION 1-like 5; AltName: Full=Protein DTX6
gene_67852	4.45517	10.4113	1.22459	0.0027	0.028767	0.2932	184.111	3.96e-49	RecName: Full=MATE efflux family protein 9; AltName: Full=Protein DETOXIFICATION 1-like 5; AltName: Full=Protein DTX6
gene_33625	13.8204	36.6189	1.40579	0.00375	0.0361806	0.3167	178.333	3.03e-47	RecName: Full=MATE efflux family protein DTX1; AltName: Full=Protein DETOXIFICATION 1
gene_79142	2.89055	47.8463	4.04899	5e-05	0.00129482	0.4225	65.4698	3.14e-11	RecName: Full=Mavicyanin [Cucurbita pepo]
gene_82304	2.51207	55.2205	4.45825	5e-05	0.00129482	0.4286	65.855	1.13e-11	RecName: Full=Mavicyanin [Cucurbita pepo]
gene_54320	0.815782	2.31028	1.50181	0.002	0.0231823	0.4145	214.157	5.92e-56	RecName: Full=Mechanosensitive ion channel protein 10; AltName: Full=Mechanosensitive channel of small conductance-like 10; AltName: Full=MscS-Like protein 10; Short=AtMSL10
gene_60586	10.8175	23.8642	1.14149	0.00035	0.0062491	0.3302	194.512	1.87e-49	RecName: Full=Mechanosensitive ion channel protein 10; AltName: Full=Mechanosensitive channel of small conductance-like 10; AltName: Full=MscS-Like protein 10; Short=AtMSL10
gene_15942	1.29085	3.04971	1.24035	0.00185	0.0218941	0.535	341.273	8.48e-98	RecName: Full=Mechanosensitive ion channel protein 8; AltName: Full=Mechanosensitive channel of small conductance-like 8; AltName: Full=MscS-Like protein 8
gene_41467	3.80657	9.62966	1.33899	0.0007	0.0106781	0.453	138.272	2.21e-34	RecName: Full=Mediator of RNA polymerase II transcription subunit 31; AltName: Full=Mediator complex subunit 31; AltName: Full=Mediator complex subunit SOH1
gene_77860	1.9851	5.14101	1.37284	0.0005	0.0082656	0.6787	261.151	9.54e-69	RecName: Full=Mediator of RNA polymerase II transcription subunit 33A; AltName: Full=REF4-related 1 protein; AltName: Full=REF4-resembling 1 protein
gene_63566	11.2401	28.0625	1.31999	0.0002	0.00403985	0.7719	91.6633	1.99e-19	RecName: Full=Membrane-anchored ubiquitin-fold protein 3; Short=Membrane-anchored ub-fold protein 3; AltName: Full=OsMUB3; Flags: Precursor
gene_36730	0.640011	1.4012	1.13049	0.0021	0.0239985	0.3592	160.999	9.06e-39	RecName: Full=Membrane-bound transcription factor site-2 protease homolog; AltName: Full=Endopeptidase S2P
gene_52380	26.049	61.894	1.24857	0.0011	0.014952	0.5686	144.05	2.2e-34	RecName: Full=Metal tolerance protein 3; Short=OsMTP3
gene_83768	1.01495	5.41205	2.41477	5e-05	0.00129482	0.4615	112.464	1.45e-68	RecName: Full=Metal transporter Nramp6; Short=AtNramp6
gene_80936	6.28846	13.1814	1.06773	0.00185	0.0218941	0.7662	504.982	6.32e-161	RecName: Full=Metal-nicotianamine transporter YSL2; AltName: Full=Protein YELLOW STRIPE LIKE 2; Short=AtYSL2
gene_16739	0.87382	2.19606	1.32951	0.00235	0.0260113	0.8032	521.546	0	RecName: Full=Metal-nicotianamine transporter YSL3; AltName: Full=Protein YELLOW STRIPE LIKE 3; Short=AtYSL3
gene_16860	16.9103	126.238	2.90017	0.0004	0.00694943	0.7262	377.096	6.77e-119	RecName: Full=Methionine gamma-lyase; Short=AtMGL; AltName: Full=L-methioninase
gene_2336	4.82766	13.8572	1.52124	5e-05	0.00129482	0.6335	241.121	3.18e-109	RecName: Full=Methionine S-methyltransferase; AltName: Full=AdoMet:Met S-methyltransferase [Wedelia biflora]
gene_7857	20.7372	54.9142	1.40496	0.0011	0.014952	0.8971	258.07	4.07e-71	RecName: Full=Methylenetetrahydrofolate reductase 1; AltName: Full=ZmMTHFR1
gene_64791	0.969318	3.3695	1.79749	0.00455	0.0414275	0.5812	156.377	1.96e-40	RecName: Full=Methylesterase 10; Short=AtMES10
gene_78032	0.392096	2.03687	2.37708	0.0046	0.0417478	0.5766	145.976	4.03e-37	RecName: Full=Methylesterase 2; Short=AtMES2; AltName: Full=Protein METHYLESTERASE 8; Short=AtME8
gene_10606	0.95215	3.60171	1.91942	0.0043	0.0398425	0.5521	72.0182	1.95e-13	RecName: Full=MFP1 attachment factor 1
gene_43274	0.634646	4.52005	2.83231	5e-05	0.00129482	0.4756	70.4774	2.01e-18	RecName: Full=Microtubule-associated protein 70-2; Short=AtMAP70-2; AltName: Full=70 kDa microtubule-associated protein 2
gene_69348	0.552846	1.86657	1.75544	0.0015	0.018703	0.4759	83.5741	6.53e-34	RecName: Full=Microtubule-associated protein 70-3; Short=AtMAP70-3; AltName: Full=70 kDa microtubule-associated protein 3
gene_48129	0.593972	3.44506	2.53606	0.0005	0.0082656	0.8065	80.8777	2.01e-16	RecName: Full=Mini zinc finger protein 1; Short=AtMIF1
gene_11935	8.09339	43.7618	2.43486	5e-05	0.00129482	0.4286	140.969	2.7e-38	RecName: Full=Miraculin; Short=MIR; Flags: Precursor [Synsepalum dulcificum]
gene_11938	11.6786	28.2381	1.27378	0.00045	0.00762749	0.3761	129.413	5.51e-34	RecName: Full=Miraculin; Short=MIR; Flags: Precursor [Synsepalum dulcificum]
gene_23333	9.60959	28.0979	1.54792	0.00025	0.00479642	0.4086	125.946	8.89e-33	RecName: Full=Miraculin; Short=MIR; Flags: Precursor [Synsepalum dulcificum]
gene_23334	1.41926	4.89489	1.78614	0.0041	0.0384823	0.4108	136.732	1.06e-36	RecName: Full=Miraculin; Short=MIR; Flags: Precursor [Synsepalum dulcificum]
gene_23335	16.2104	33.9359	1.06589	0.00415	0.038802	0.4432	149.443	2.39e-41	RecName: Full=Miraculin; Short=MIR; Flags: Precursor [Synsepalum dulcificum]
gene_17187	4.04733	9.00194	1.15327	0.0011	0.014952	0.7778	196.438	1.87e-52	RecName: Full=Mitochondrial adenine nucleotide transporter ADNT1; AltName: Full=Adenine nucleotide transporter 1
gene_79867	4.50426	13.7125	1.60612	5e-05	0.00129482	0.693	329.717	2.34e-101	RecName: Full=Mitochondrial arginine transporter BAC2; AltName: Full=Mitochondrial basic amino acid carrier 2; Short=AtMBAC2
gene_23458	3.25437	7.06337	1.11798	0.0022	0.0248024	0.4574	109.383	1.99e-23	RecName: Full=Mitochondrial carrier protein MTM1; AltName: Full=Manganese tracking factor for mitochondrial SOD2
gene_23580	1.82641	5.00023	1.45298	0.00115	0.0153893	0.8966	61.2326	6.09e-16	RecName: Full=Mitochondrial carrier protein MTM1; AltName: Full=Manganese tracking factor for mitochondrial SOD2
gene_6152	1.95174	4.94869	1.34229	0.00105	0.0144931	0.6071	73.9442	2.89e-23	RecName: Full=Mitochondrial carrier protein MTM1; AltName: Full=Manganese tracking factor for mitochondrial SOD2
gene_8532	4.25252	9.55951	1.16862	0.00295	0.0305785	0.6596	205.682	7.72e-61	RecName: Full=Mitochondrial import inner membrane translocase subunit TIM23-2
gene_29713	21.8676	56.8347	1.37798	0.0009	0.0129156	0.9714	208.764	7.35e-58	RecName: Full=Mitochondrial outer membrane protein porin of 36 kDa; AltName: Full=POM 36; AltName: Full=Voltage-dependent anion-selective channel protein; Short=VDAC
gene_34376	10.5099	62.0204	2.56099	0.00245	0.0268517	0.9211	72.0182	3.7e-12	RecName: Full=Mitochondrial outer membrane protein porin of 36 kDa; AltName: Full=POM 36; AltName: Full=Voltage-dependent anion-selective channel protein; Short=VDAC
gene_47264	0.862951	6.28698	2.86502	5e-05	0.00129482	0.8525	195.667	4.44e-53	RecName: Full=Mitochondrial phosphate carrier protein 3, mitochondrial; AltName: Full=Mitochondrial phosphate transporter 3; Short=MPT3; AltName: Full=Phosphate transporter 3;1; Flags: Precursor
gene_12754	16.0532	45.7595	1.51121	5e-05	0.00129482	0.7319	401.749	2.23e-134	RecName: Full=Mitochondrial uncoupling protein 5; Short=AtPUMP5; AltName: Full=Mitochondrial dicarboxylate carrier 1
gene_78372	5.5973	13.494	1.26951	0.00035	0.0062491	0.4359	182.185	9.69e-49	RecName: Full=Mitoferrin; AltName: Full=Mitochondrial substrate carrier family protein F
gene_86401	2.05493	5.34314	1.3786	0.0011	0.014952	0.349	162.925	4.42e-42	RecName: Full=Mitogen-activated protein kinase kinase kinase 3; AltName: Full=Arabidopsis NPK1-related protein kinase 3
gene_18657	0.366503	1.79647	2.29327	0.0038	0.0365051	0.3561	161.77	8.15e-42	RecName: Full=Mitogen-activated protein kinase kinase kinase NPK1; AltName: Full=Nicotiana protein kinase 1 [Nicotiana tabacum]
gene_24991	0.350957	1.6439	2.22776	0.0019	0.0222887	0.6016	147.902	7.27e-36	RecName: Full=MLO-like protein 1; Short=AtMlo1; AltName: Full=MLO protein homolog 1; Short=AtMlo-H1
gene_76189	5.74558	12.9346	1.17072	0.0007	0.0106781	0.4316	78.9518	3.73e-29	RecName: Full=MLO-like protein 6; Short=AtMlo6
gene_37304	8.96235	203.807	4.50718	5e-05	0.00129482	0.5204	112.849	5.4e-28	RecName: Full=MLP-like protein 423
gene_84493	11.2206	103.515	3.20563	5e-05	0.00129482	0.5795	112.849	6.05e-28	RecName: Full=MLP-like protein 423
gene_20116	1.10131	3.15619	1.51896	0.00125	0.0162957	0.7049	491.5	1.31e-167	RecName: Full=Molybdate transporter 1; AltName: Full=Sulfate transporter like protein 5.2
gene_26122	6.31079	13.0024	1.04288	0.0034	0.0337967	0.5874	541.962	3.46e-170	RecName: Full=Monosaccharide-sensing protein 2; AltName: Full=Sugar transporter MSSP2
gene_60619	2.43771	5.40425	1.14857	0.00395	0.0374952	0.6053	328.176	1.32e-95	RecName: Full=Monosaccharide-sensing protein 2; AltName: Full=Sugar transporter MSSP2
gene_19538	2.85349	7.35562	1.36612	0.00305	0.031252	0.8021	299.671	2.02e-84	RecName: Full=Monosaccharide-sensing protein 3; AltName: Full=Sugar transporter MSSP3
gene_54459	1.33355	28.6112	4.42324	5e-05	0.00129482	0.7162	201.445	1.44e-62	RecName: Full=Multiprotein-bridging factor 1c
gene_84717	0.621591	9.59785	3.94867	0.0003	0.00553356	0.723	201.83	3.99e-63	RecName: Full=Multiprotein-bridging factor 1c
gene_8802	76.8358	182.176	1.24548	0.0023	0.0256168	0.5462	116.316	3.82e-27	RecName: Full=Myb-related protein 305 [Antirrhinum majus]
gene_50368	1.11371	4.17868	1.90767	0.0008	0.0118229	0.5851	101.293	2.82e-21	RecName: Full=Myb-related protein Pp1
gene_61156	1.73537	5.37271	1.6304	0.00115	0.0153893	0.4519	103.99	7.47e-22	RecName: Full=Myb-related protein Pp1
gene_5154	1.15181	6.60639	2.51995	5e-05	0.00129482	0.2788	70.4774	4.57e-11	RecName: Full=Myosin heavy chain kinase B; Short=MHCK-B
gene_51957	1.27557	5.73381	2.16835	5e-05	0.00129482	0.2746	95.5153	2.52e-19	RecName: Full=Myosin heavy chain kinase B; Short=MHCK-B
gene_6531	2.97219	6.1733	1.05452	0.0015	0.018703	0.4605	219.935	1.6e-56	RecName: Full=Myosin-binding protein 1
gene_71778	2.70501	6.04157	1.15929	0.003	0.0309113	0.4532	132.109	1.71e-31	RecName: Full=Myosin-binding protein 2
gene_56605	3.21606	23.1189	2.84571	5e-05	0.00129482	0.6789	259.225	2.91e-83	RecName: Full=NAC domain-containing protein 100; Short=ANAC100; Short=AtNAC5
gene_56675	2.74469	14.0227	2.35305	5e-05	0.00129482	0.4865	228.794	5.5e-67	RecName: Full=NAC domain-containing protein 100; Short=ANAC100; Short=AtNAC5
gene_42534	0.816618	3.87451	2.24628	5e-05	0.00129482	0.7875	136.346	3.05e-37	RecName: Full=NAC domain-containing protein 83; Short=ANAC083; AltName: Full=Protein VND-INTERACTING 2
gene_43777	1.03093	2.82562	1.45463	0.00325	0.0327127	0.7414	90.1225	4.04e-25	RecName: Full=NAC domain-containing protein 86; AltName: Full=NAM-like protein; AltName: Full=No apical meristem-like protein
gene_75353	6.85168	28.8395	2.07352	5e-05	0.00129482	0.8302	188.734	2.2e-51	RecName: Full=NAC transcription factor 56; Short=AtNAC056; AltName: Full=NAC domain-containing protein 2; Short=AtNAC2; AltName: Full=Protein NAC-REGULATED SEED MORPHOLOGY 1
gene_11654	5.95801	18.7644	1.65509	5e-05	0.00129482	0.7579	160.229	7.86e-42	RecName: Full=NAC transcription factor ONAC010
gene_38593	7.86978	31.3593	1.9945	5e-05	0.00129482	0.8111	159.073	4.15e-64	RecName: Full=NAC transcription factor ONAC010
gene_86233	5.70103	21.7629	1.93258	5e-05	0.00129482	0.8971	130.954	1.81e-40	RecName: Full=NAD(P)H:quinone oxidoreductase; Short=NAD(P)H:QR
gene_25077	3.48479	11.2128	1.686	0.0001	0.00232933	0.6087	98.5969	3.48e-23	RecName: Full=NADH dehydrogenase [ubiquinone] 1 alpha subcomplex subunit 6
gene_25081	9.01395	20.5485	1.1888	0.0043	0.0398425	0.6949	93.5893	2.4e-21	RecName: Full=NADH dehydrogenase [ubiquinone] 1 alpha subcomplex subunit 6
gene_12684	3.44916	15.9493	2.20917	0.0028	0.0295036	0.7593	97.0561	1.39e-25	RecName: Full=NADH dehydrogenase [ubiquinone] 1 beta subcomplex subunit 3-B
gene_11110	0.997812	3.65855	1.87443	0.0001	0.00232933	0.6796	133.265	3.99e-34	RecName: Full=NADH dehydrogenase [ubiquinone] 1 beta subcomplex subunit 7
gene_3958	18.977	54.691	1.52705	5e-05	0.00129482	0.7778	77.0258	1.96e-14	RecName: Full=NADH dehydrogenase [ubiquinone] 1 beta subcomplex subunit 9; AltName: Full=B22 subunit of eukaryotic mitochondrial complex I; AltName: Full=Complex I-B22; Short=AtCIB22; Short=CI-B22; AltName: Full=NADH-ubiquinone oxidoreductase B22 subunit
gene_61661	25.9551	63.3602	1.28756	0.00015	0.00322458	0.7447	77.411	1.15e-14	RecName: Full=NADH dehydrogenase [ubiquinone] 1 beta subcomplex subunit 9; AltName: Full=B22 subunit of eukaryotic mitochondrial complex I; AltName: Full=Complex I-B22; Short=AtCIB22; Short=CI-B22; AltName: Full=NADH-ubiquinone oxidoreductase B22 subunit
gene_46510	46.3345	106.62	1.20232	0.0004	0.00694943	0.7622	202.986	4.09e-57	RecName: Full=NADH dehydrogenase [ubiquinone] iron-sulfur protein 7, mitochondrial; AltName: Full=Complex I-20kD; Short=CI-20kD; AltName: Full=NADH-ubiquinone oxidoreductase 20 kDa subunit; Flags: Precursor
gene_37013	5.84786	22.0887	1.91732	5e-05	0.00129482	0.9844	266.159	3.14e-75	RecName: Full=NADP-dependent glyceraldehyde-3-phosphate dehydrogenase; AltName: Full=Glyceraldehyde-3-phosphate dehydrogenase [NADP(+)]; AltName: Full=Non-phosphorylating glyceraldehyde 3-phosphate dehydrogenase; AltName: Full=Triosephosphate dehydrogenase [Nicotiana plumbaginifolia]
gene_38169	10.7146	30.3531	1.50227	0.0001	0.00232933	0.9844	266.159	3.16e-75	RecName: Full=NADP-dependent glyceraldehyde-3-phosphate dehydrogenase; AltName: Full=Glyceraldehyde-3-phosphate dehydrogenase [NADP(+)]; AltName: Full=Non-phosphorylating glyceraldehyde 3-phosphate dehydrogenase; AltName: Full=Triosephosphate dehydrogenase [Nicotiana plumbaginifolia]
gene_1517	0.45656	1.74013	1.93031	0.00245	0.0268517	0.4947	84.7297	3.56e-41	RecName: Full=NADP-dependent malic enzyme; Short=NADP-ME [Mesembryanthemum crystallinum]
gene_85968	3.83006	8.24339	1.10587	0.0029	0.0302477	0.82	159.844	2.24e-43	RecName: Full=NADPH:quinone oxidoreductase
gene_80341	5.50417	14.4956	1.39702	0.00045	0.00762749	0.9524	296.975	3.48e-114	RecName: Full=Naringenin,2-oxoglutarate 3-dioxygenase; AltName: Full=FHT; AltName: Full=Flavanone-3-hydroxylase; Short=F3H, partial [Petunia x hybrida]
gene_819	13.6256	35.1028	1.36527	0.00025	0.00479642	0.7987	425.246	6.83e-142	RecName: Full=Naringenin,2-oxoglutarate 3-dioxygenase; AltName: Full=FHT; AltName: Full=Flavanone-3-hydroxylase; Short=F3H, partial [Petunia x hybrida]
gene_42352	37.7519	163.151	2.11158	5e-05	0.00129482	0.9412	330.872	3.03e-109	RecName: Full=Nectarin-1; AltName: Full=Superoxide dismutase [Mn]; Flags: Precursor [Nicotiana plumbaginifolia]
gene_62452	0.676839	7.07224	3.38528	5e-05	0.00129482	0.8794	862.833	0	RecName: Full=Neoxanthin synthase, chloroplastic; Flags: Precursor
gene_6712	9.37817	19.1776	1.03205	0.0022	0.0248024	0.877	574.704	0	RecName: Full=Nicotianamine synthase; AltName: Full=Chloronerva; AltName: Full=S-adenosyl-L-methionine:S-adenosyl-L-methionine:S-adenosyl-methionine 3-amino-3-carboxypropyltransferase
gene_16335	2.9752	8.79951	1.56444	5e-05	0.00129482	0.5242	134.42	9.25e-32	RecName: Full=Ninja-family protein AFP2; AltName: Full=ABI five-binding protein 2; Short=ABI5-binding protein 2
gene_9925	0.858733	7.08623	3.04474	5e-05	0.00129482	0.5574	144.05	7.03e-35	RecName: Full=Ninja-family protein AFP2; AltName: Full=ABI five-binding protein 2; Short=ABI5-binding protein 2
gene_28329	0.532127	2.24287	2.07551	0.0001	0.00232933	0.5905	129.028	3.45e-31	RecName: Full=Ninja-family protein AFP3; AltName: Full=ABI five-binding protein 3; Short=ABI5-binding protein 3
gene_70647	5.44383	17.435	1.67929	5e-05	0.00129482	0.6731	136.732	4.36e-34	RecName: Full=Ninja-family protein AFP3; AltName: Full=ABI five-binding protein 3; Short=ABI5-binding protein 3
gene_72830	5.53018	32.3878	2.55005	5e-05	0.00129482	0.9933	875.544	0	RecName: Full=Nitrate reductase [NADH] 1; Short=NR1
gene_57485	8.01044	16.1677	1.01316	0.00385	0.0368334	0.4846	223.016	3.55e-60	RecName: Full=Non-lysosomal glucosylceramidase; Short=NLGase; AltName: Full=Beta-glucocerebrosidase 2; Short=Beta-glucosidase 2; AltName: Full=Glucosylceramidase 2
gene_67140	24.025	221.033	3.20165	0.00025	0.00479642	0.618	119.783	1.91e-31	RecName: Full=Non-specific lipid-transfer protein 1; Short=LTP 1; AltName: Allergen=Mor n 3 [Morus nigra]
gene_67141	4.26694	14.4634	1.76113	0.00055	0.00885692	0.6724	83.5741	6.86e-23	RecName: Full=Non-specific lipid-transfer protein 1; Short=LTP 1; AltName: Allergen=Mor n 3 [Morus nigra]
gene_18532	27.3351	92.0687	1.75195	0.0008	0.0118229	0.9286	165.622	1.56e-47	RecName: Full=Non-specific lipid-transfer protein 2; Short=LTP 2; Flags: Precursor [Nicotiana tabacum]
gene_59512	0.988986	4.35102	2.13733	0.00085	0.0123705	0.814	80.4925	5.9e-15	RecName: Full=Nuclear transcription factor Y subunit A-7; Short=AtNF-YA-7
gene_42860	15.8073	35.4124	1.16367	0.0017	0.0205366	0.75	239.58	1.23e-69	RecName: Full=Nuclear transcription factor Y subunit C-9; Short=AtNF-YC-9; AltName: Full=Transcriptional activator HAP5C
gene_78613	11.958	24.6467	1.04343	0.0027	0.028767	0.7647	165.622	1.83e-45	RecName: Full=Nuclear transport factor 2; Short=NTF-2
gene_80533	3.91105	8.0855	1.04778	0.0027	0.028767	0.7981	176.407	5.07e-49	RecName: Full=Nuclear transport factor 2; Short=NTF-2
gene_81848	1.06385	7.01578	2.72131	5e-05	0.00129482	0.4324	147.902	1.85e-35	RecName: Full=Nucleobase-ascorbate transporter 4; Short=AtNAT4; Short=AtPER
gene_27018	30.2865	98.031	1.69456	0.0025	0.0272601	0.7317	179.104	1.25e-62	RecName: Full=Nucleoside diphosphate kinase 4, chloroplastic; AltName: Full=Nucleoside diphosphate kinase III; AltName: Full=Nucleoside diphosphate kinase IV; Short=NDK IV; Short=NDP kinase IV; Short=NDPK IV; Flags: Precursor [Spinacia oleracea]
gene_21715	4.20274	14.3213	1.76876	0.0001	0.00232933	0.6289	130.183	1.06e-32	RecName: Full=Nudix hydrolase 1; Short=AtNUDT1; AltName: Full=7,8-dihydro-8-oxoguanine-triphosphatase; AltName: Full=8-oxo-dGTP diphosphatase; Short=8-oxo-dGTPase; AltName: Full=Dihydroneopterin triphosphate diphosphatase; AltName: Full=Dihydroneopterin triphosphate pyrophosphohydrolase; Short=DHNTP pyrophosphohydrolase; AltName: Full=NADH pyrophosphatase
gene_86900	1.63937	8.71117	2.40973	0.0001	0.00232933	0.6458	131.724	4.33e-33	RecName: Full=Nudix hydrolase 1; Short=AtNUDT1; AltName: Full=7,8-dihydro-8-oxoguanine-triphosphatase; AltName: Full=8-oxo-dGTP diphosphatase; Short=8-oxo-dGTPase; AltName: Full=Dihydroneopterin triphosphate diphosphatase; AltName: Full=Dihydroneopterin triphosphate pyrophosphohydrolase; Short=DHNTP pyrophosphohydrolase; AltName: Full=NADH pyrophosphatase
gene_24851	2.52615	6.89003	1.44757	0.00045	0.00762749	0.4603	65.4698	1.65e-20	RecName: Full=Nudix hydrolase 10; Short=AtNUDT10; AltName: Full=ADP-ribose pyrophosphatase; AltName: Full=NADH pyrophosphatase
gene_62348	1.37837	5.91532	2.10149	5e-05	0.00129482	0.6944	61.6178	8.45e-20	RecName: Full=Nudix hydrolase 10; Short=AtNUDT10; AltName: Full=ADP-ribose pyrophosphatase; AltName: Full=NADH pyrophosphatase
gene_46063	1.59748	6.95106	2.12143	0.00015	0.00322458	0.3871	105.145	4.61e-25	RecName: Full=Nudix hydrolase 17, mitochondrial; Short=AtNUDT17; Flags: Precursor
gene_17917	2.66443	12.4267	2.22155	5e-05	0.00129482	0.5465	103.99	4.02e-22	RecName: Full=Nudix hydrolase 8; Short=AtNUDT8
gene_37281	3.10083	6.7198	1.11576	0.004	0.0378023	0.338	77.411	3.81e-15	RecName: Full=Ocs element-binding factor 1; Short=OCSBF-1
gene_48270	5.04468	22.0079	2.12519	5e-05	0.00129482	0.3929	88.9669	2.63e-19	RecName: Full=Ocs element-binding factor 1; Short=OCSBF-1
gene_78441	4.48863	39.775	3.14751	5e-05	0.00129482	0.273	89.7373	2.34e-17	RecName: Full=Omega-hydroxypalmitate O-feruloyl transferase; AltName: Full=Omega-hydroxyacid hydroxycinnamoyltransferase; AltName: Full=Protein ALIPHATIC SUBERIN FERULOYL TRANSFERASE
gene_80966	1.791	8.75297	2.28901	5e-05	0.00129482	0.6909	467.618	2.22e-145	RecName: Full=Organic cation/carnitine transporter 4; Short=AtOCT4
gene_80974	5.84582	24.1812	2.04841	5e-05	0.00129482	0.6821	503.056	1.79e-158	RecName: Full=Organic cation/carnitine transporter 4; Short=AtOCT4
gene_72053	0.925034	5.19901	2.49066	5e-05	0.00129482	0.988	488.034	4.05e-171	RecName: Full=Osmotin-like protein; AltName: Full=Pathogenesis-related protein PR-5d; Flags: Precursor [Nicotiana tabacum]
gene_72054	1.38262	6.44147	2.21998	0.00045	0.00762749	1	459.914	8.72e-161	RecName: Full=Osmotin-like protein; AltName: Full=Pathogenesis-related protein PR-5d; Flags: Precursor [Nicotiana tabacum]
gene_53589	26.4677	130.619	2.30306	5e-05	0.00129482	0.782	563.533	0	RecName: Full=Oxalate--CoA ligase; AltName: Full=4-coumarate--CoA ligase isoform 8; Short=At4CL8; AltName: Full=4-coumarate--CoA ligase-like 10; AltName: Full=Acyl-activating enzyme 3; AltName: Full=Adenosine monophosphate binding protein 3; Short=AtMPBP3; AltName: Full=Oxalyl-CoA synthetase
gene_75918	4.5891	29.5011	2.68449	5e-05	0.00129482	0.8	568.54	0	RecName: Full=Oxalate--CoA ligase; AltName: Full=4-coumarate--CoA ligase isoform 8; Short=At4CL8; AltName: Full=4-coumarate--CoA ligase-like 10; AltName: Full=Acyl-activating enzyme 3; AltName: Full=Adenosine monophosphate binding protein 3; Short=AtMPBP3; AltName: Full=Oxalyl-CoA synthetase
gene_32741	1.39661	6.89375	2.30336	5e-05	0.00129482	0.6348	117.472	5.14e-68	RecName: Full=Palmitoyl-monogalactosyldiacylglycerol delta-7 desaturase, chloroplastic; AltName: Full=FAD5; AltName: Full=Monogalactosyldiacylglycerol-specific palmitic acid desaturase; Flags: Precursor
gene_23177	4.52034	59.3517	3.71479	5e-05	0.00129482	0.6034	82.8037	1.72e-31	RecName: Full=Patatin-07; Flags: Precursor
gene_16286	0.825034	6.2134	2.91286	5e-05	0.00129482	0.4804	105.916	5.93e-40	RecName: Full=Patatin-like protein 1
gene_58486	2.13786	18.6675	3.12629	5e-05	0.00129482	0.4706	105.531	4.83e-39	RecName: Full=Patatin-like protein 1
gene_32921	1.38808	10.281	2.88882	5e-05	0.00129482	0.6545	87.0409	3.07e-32	RecName: Full=Patatin-like protein 1; Short=AtPLP1; AltName: Full=Patatin-related phospholipase A IIgamma; Short=pPLAIIg; AltName: Full=Phospholipase A IVA; Short=AtPLAIVA
gene_38958	1.16421	3.62698	1.63942	0.00365	0.0355038	0.4812	252.677	2.26e-73	RecName: Full=Patatin-like protein 7; Short=AtPLP7; AltName: Full=Patatin-related phospholipase A IIIbeta; Short=pPLAIIIb; AltName: Full=Phospholipase A IIIA; Short=AtPLAIIIA
gene_18197	9.53577	21.0393	1.14166	0.0006	0.00946003	0.6073	316.235	2.61e-94	RecName: Full=Patellin-3
gene_83324	5.87246	13.1789	1.16619	0.0006	0.00946003	0.5983	222.246	2.35e-65	RecName: Full=Pathogenesis-related genes transcriptional activator PTI6; AltName: Full=PTO-interacting protein 6
gene_1244	5.59669	12.1551	1.11892	0.00165	0.020073	0.5805	261.536	6.77e-80	RecName: Full=Pathogenesis-related protein 5; Short=PR-5; Flags: Precursor
gene_1546	2.72727	23.3502	3.09791	5e-05	0.00129482	0.3836	109.383	1.96e-26	RecName: Full=Pathogen-related protein
gene_60340	26.945	56.5405	1.06927	0.0034	0.0337967	0.7	81.2629	8.24e-28	RecName: Full=Pectin acetylesterase 12; Flags: Precursor
gene_23992	8.98942	18.7269	1.05881	0.00215	0.024429	0.7333	74.3294	2.01e-24	RecName: Full=Pectin acetylesterase 8; Flags: Precursor
gene_19040	1.47312	4.90027	1.73399	0.0028	0.0295036	0.7323	442.58	9.43e-151	RecName: Full=Pectinesterase 2.1; Short=PE 2.1; AltName: Full=Pectin methylesterase 2.1; Flags: Precursor
gene_760	17.4222	49.5051	1.50665	0.00045	0.00762749	0.727	459.529	5.78e-149	RecName: Full=Pectinesterase 2.1; Short=PE 2.1; AltName: Full=Pectin methylesterase 2.1; Flags: Precursor
gene_25043	1.20621	64.2627	5.73542	5e-05	0.00129482	0.8384	410.994	9.72e-132	RecName: Full=Pectinesterase 2; Short=PE 2; AltName: Full=Pectin methylesterase; Flags: Precursor [Citrus sinensis]
gene_5759	8.30445	271.079	5.02868	5e-05	0.00129482	0.8428	410.609	1.63e-132	RecName: Full=Pectinesterase 2; Short=PE 2; AltName: Full=Pectin methylesterase; Flags: Precursor [Citrus sinensis]
gene_16071	3.76689	10.4592	1.47333	5e-05	0.00129482	0.3543	457.988	3.02e-137	RecName: Full=Pentatricopeptide repeat-containing protein At2g27610
gene_82076	3.53012	7.73087	1.13091	0.00265	0.0283869	0.4633	283.108	7.79e-89	RecName: Full=Pentatricopeptide repeat-containing protein At2g40240, mitochondrial; Flags: Precursor
gene_31057	2.01673	4.54618	1.17263	0.0017	0.0205366	0.5381	428.713	5.45e-138	RecName: Full=Pentatricopeptide repeat-containing protein At5g13770, chloroplastic; Flags: Precursor
gene_1190	0.876803	2.36974	1.4344	0.0021	0.0239985	0.3744	363.229	4.09e-113	RecName: Full=Peptide-N4-(N-acetyl-beta-glucosaminyl)asparagine amidase A; Short=PNGase A; AltName: Full=Glycopeptide N-glycosidase; AltName: Full=N-glycanase; Contains: RecName: Full=Peptide-N4-(N-acetyl-beta-glucosaminyl)asparagine amidase A light chain; AltName: Full=PNGase A small chain; AltName: Full=PNGase A subunit B; Contains: RecName: Full=Peptide-N4-(N-acetyl-beta-glucosaminyl)asparagin…
gene_53170	2.20666	4.65908	1.07818	0.005	0.0442746	0.3857	359.377	4.03e-112	RecName: Full=Peptide-N4-(N-acetyl-beta-glucosaminyl)asparagine amidase A; Short=PNGase A; AltName: Full=Glycopeptide N-glycosidase; AltName: Full=N-glycanase; Contains: RecName: Full=Peptide-N4-(N-acetyl-beta-glucosaminyl)asparagine amidase A light chain; AltName: Full=PNGase A small chain; AltName: Full=PNGase A subunit B; Contains: RecName: Full=Peptide-N4-(N-acetyl-beta-glucosaminyl)asparagin…
gene_20882	22.5785	60.2809	1.41675	0.00415	0.038802	0.4454	95.9005	3.51e-18	RecName: Full=Peptidyl-prolyl cis-trans isomerase CYP95; Short=AtCYP95; Short=PPIase CYP95; AltName: Full=Cyclophilin-like protein CypRS92
gene_14923	8.42271	46.2565	2.4573	5e-05	0.00129482	0.6667	187.193	2.93e-172	RecName: Full=Peptidyl-prolyl cis-trans isomerase FKBP62; Short=PPIase FKBP62; AltName: Full=70 kDa peptidyl-prolyl isomerase; AltName: Full=FK506-binding protein 62; Short=AtFKBP62; AltName: Full=Immunophilin FKBP62; AltName: Full=Peptidylprolyl isomerase ROF1; AltName: Full=Protein ROTAMASE FKBP 1; AltName: Full=Rotamase
gene_66079	4.69864	10.3109	1.13385	0.0053	0.0461448	0.791	115.931	1.09e-27	RecName: Full=Peptidyl-prolyl cis-trans isomerase Pin1; Short=PPIase Pin1; AltName: Full=MdPin1; AltName: Full=Rotamase Pin1 [Malus domestica]
gene_24844	2.22915	8.73619	1.97051	5e-05	0.00129482	0.6319	199.904	1.37e-55	RecName: Full=Peroxidase 11; Short=Atperox P11; AltName: Full=ATP23a/ATP23b; Flags: Precursor
gene_36303	14.9498	34.2903	1.19768	0.0004	0.00694943	0.7292	86.2705	1.43e-16	RecName: Full=Peroxidase 21; Short=Atperox P21; AltName: Full=ATP2a/ATP2b; AltName: Full=PRXR5; Flags: Precursor
gene_79182	1.36746	4.64309	1.76359	0.0004	0.00694943	0.782	231.106	7.65e-65	RecName: Full=Peroxidase 21; Short=Atperox P21; AltName: Full=ATP2a/ATP2b; AltName: Full=PRXR5; Flags: Precursor
gene_25850	1.26846	26.5782	4.3891	5e-05	0.00129482	0.6061	174.481	9.19e-48	RecName: Full=Peroxidase 64; Short=Atperox P64; AltName: Full=ATP17a; AltName: Full=PRXR4; Flags: Precursor
gene_66574	0.336242	10.8326	5.00973	0.00115	0.0153893	0.5985	152.14	1.01e-39	RecName: Full=Peroxidase 64; Short=Atperox P64; AltName: Full=ATP17a; AltName: Full=PRXR4; Flags: Precursor
gene_66575	2.82832	8.65184	1.61306	0.00085	0.0123705	0.503	161.77	2.84e-43	RecName: Full=Peroxidase 64; Short=Atperox P64; AltName: Full=ATP17a; AltName: Full=PRXR4; Flags: Precursor
gene_7913	0.232684	1.56978	2.75412	0.00575	0.0488317	0.68	184.882	8.01e-51	RecName: Full=Peroxidase 64; Short=Atperox P64; AltName: Full=ATP17a; AltName: Full=PRXR4; Flags: Precursor
gene_53421	1.32602	3.65284	1.46191	0.00405	0.0381535	0.6974	285.804	6.22e-84	RecName: Full=Peroxidase 66; Short=Atperox P66; AltName: Full=ATP27a; Flags: Precursor
gene_77426	1.05996	11.4982	3.43933	5e-05	0.00129482	0.7014	216.468	5.2e-62	RecName: Full=Peroxidase 72; Short=Atperox P72; AltName: Full=ATP6a; AltName: Full=PRXR8; Flags: Precursor
gene_65018	12.9489	39.7015	1.61636	5e-05	0.00129482	0.7344	103.219	1.25e-22	RecName: Full=Peroxisomal 2,4-dienoyl-CoA reductase
gene_24732	2.47406	5.97875	1.27296	0.00495	0.0439482	0.6744	131.724	1.59e-29	RecName: Full=Peroxisomal fatty acid beta-oxidation multifunctional protein; Short=MFP; Includes: RecName: Full=Enoyl-CoA hydratase/3-2-trans-enoyl-CoA isomerase/3-hydroxybutyryl-CoA epimerase; Includes: RecName: Full=3-hydroxyacyl-CoA dehydrogenase
gene_25446	0.792483	2.17063	1.45366	0.00255	0.0276645	0.686	132.88	6.71e-30	RecName: Full=Peroxisomal fatty acid beta-oxidation multifunctional protein; Short=MFP; Includes: RecName: Full=Enoyl-CoA hydratase/3-2-trans-enoyl-CoA isomerase/3-hydroxybutyryl-CoA epimerase; Includes: RecName: Full=3-hydroxyacyl-CoA dehydrogenase
gene_16676	24.1849	107.191	2.148	0.00445	0.0407179	0.9983	1206.05	0	RecName: Full=Phenylalanine ammonia-lyase [Nicotiana tabacum]
gene_64832	12.2427	39.3501	1.68445	5e-05	0.00129482	0.4815	88.9669	5.29e-42	RecName: Full=Phenylethylamine oxidase; AltName: Full=Primary amine oxidase; Flags: Precursor
gene_77104	25.852	54.0516	1.06406	0.0016	0.0196298	0.5517	192.971	1.25e-50	RecName: Full=Pheophytinase, chloroplastic; AltName: Full=Pheophytin pheophorbide hydrolase; AltName: Full=Protein CO-REGULATED WITH NYE1; Flags: Precursor
gene_18571	1.22167	3.38915	1.47207	0.00035	0.0062491	0.51	192.971	1.49e-138	RecName: Full=Phosphate transporter PHO1 homolog 1; AltName: Full=Protein PHO1 homolog 1; Short=AtPHO1;H1
gene_18809	1.83631	4.42935	1.27028	0.00485	0.0432757	0.4094	130.954	5.85e-58	RecName: Full=Phosphate transporter PHO1 homolog 10; AltName: Full=Protein PHO1 homolog 10; Short=AtPHO1;H10
gene_66491	7.38599	39.0254	2.40155	5e-05	0.00129482	0.6546	528.865	2.33e-161	RecName: Full=Phosphatidylinositol 4-phosphate 5-kinase 9; Short=AtPIP5K9; AltName: Full=1-phosphatidylinositol 4-phosphate kinase 9; AltName: Full=Diphosphoinositide kinase 9; AltName: Full=PtdIns(4)P-5-kinase 9
gene_52311	3.43067	7.31003	1.09139	0.00565	0.0482966	0.6966	143.665	6.14e-65	RecName: Full=Phosphatidylinositol/phosphatidylcholine transfer protein SFH2; AltName: Full=Protein SEC FOURTEEN HOMOLOGS 2; Short=AtSFH2
gene_27585	3.88839	9.99081	1.36143	5e-05	0.00129482	0.6757	147.517	3.02e-72	RecName: Full=Phosphatidylinositol/phosphatidylcholine transfer protein SFH9; AltName: Full=Protein SEC FOURTEEN HOMOLOGS 9; Short=AtSFH9
gene_27588	5.3704	14.7377	1.45641	0.0001	0.00232933	0.3788	72.4034	1.21e-14	RecName: Full=Phosphatidylinositol/phosphatidylcholine transfer protein SFH9; AltName: Full=Protein SEC FOURTEEN HOMOLOGS 9; Short=AtSFH9
gene_19783	5.49489	22.9004	2.05921	5e-05	0.00129482	0.6977	74.7146	8.31e-28	RecName: Full=Phosphatidylinositol:ceramide inositolphosphotransferase; AltName: Full=Inositol-phosphorylceramide synthase; Short=IPC synthase; AltName: Full=Protein ENHANCING RPW8-MEDIATED HR-LIKE CELL DEATH 1; AltName: Full=Sphingolipid synthase &gt;gi|410591640|sp|B8ACH9.1|IPCS_ORYSI RecName: Full=Phosphatidylinositol:ceramide inositolphosphotransferase; AltName: Full=Inositol-phosphorylcerami…
gene_46735	7.8865	22.2223	1.49455	0.00015	0.00322458	0.7444	337.035	3.2e-100	RecName: Full=Phospho-2-dehydro-3-deoxyheptonate aldolase 1, chloroplastic; AltName: Full=3-deoxy-D-arabino-heptulosonate 7-phosphate synthase 1; AltName: Full=DAHP synthase 1; AltName: Full=Phospho-2-keto-3-deoxyheptonate aldolase 1; Flags: Precursor [Nicotiana tabacum]
gene_8128	7.04732	17.7923	1.33611	0.00015	0.00322458	0.4634	149.058	2.91e-66	RecName: Full=Phosphoenolpyruvate carboxylase kinase 1; Short=AtPPCK1
gene_8129	5.18294	14.3543	1.46964	0.0001	0.00232933	0.5742	297.745	7.89e-96	RecName: Full=Phosphoenolpyruvate carboxylase kinase 1; Short=AtPPCK1
gene_7199	12.4027	36.0564	1.53961	0.0001	0.00232933	0.5462	301.597	4.64e-89	RecName: Full=Phosphoenolpyruvate carboxylase kinase 2; Short=AtPPCK2
gene_60967	1.32978	3.62509	1.44683	0.00035	0.0062491	0.9201	620.157	0	RecName: Full=Phosphoenolpyruvate carboxylase; Short=PEPC; Short=PEPCase [Nicotiana tabacum]
gene_39010	10.9184	32.6325	1.57955	5e-05	0.00129482	0.7725	284.263	3.67e-83	RecName: Full=Phosphoglycerate kinase, cytosolic [Nicotiana tabacum]
gene_63519	15.4171	38.7857	1.331	0.001	0.0139796	0.6509	203.756	1.95e-103	RecName: Full=Phosphoglycerate kinase, cytosolic [Nicotiana tabacum]
gene_19714	10.1022	21.2977	1.07603	0.00145	0.0182239	0.6832	150.214	1.22e-82	RecName: Full=Phosphoinositide phospholipase C 2; AltName: Full=Phosphoinositide phospholipase PLC2; Short=AtPLC2; Short=PI-PLC2
gene_18077	6.74253	31.5073	2.22432	5e-05	0.00129482	0.6649	474.167	5.39e-162	RecName: Full=Phospholipase A1-Ibeta2, chloroplastic; Flags: Precursor
gene_50508	8.49344	26.5516	1.64438	5e-05	0.00129482	0.5871	566.614	0	RecName: Full=Phospholipase A1-Ibeta2, chloroplastic; Flags: Precursor
gene_9138	8.62767	22.4373	1.37885	0.00045	0.00762749	0.4746	144.436	1.12e-38	RecName: Full=Phospholipase A1-Ibeta2, chloroplastic; Flags: Precursor
gene_25239	0.112193	1.25871	3.48789	0.00185	0.0218941	0.8528	1128.24	0	RecName: Full=Phospholipase D alpha 1; Short=PLD alpha 1; AltName: Full=Choline phosphatase 1; AltName: Full=Phosphatidylcholine-hydrolyzing phospholipase D 1 [Nicotiana tabacum]
gene_40405	4.9058	10.9184	1.1542	0.0032	0.0323677	0.7687	223.016	3.89e-62	RecName: Full=Phosphoribosylamine--glycine ligase, chloroplastic; AltName: Full=Glycinamide ribonucleotide synthetase; Short=GARS; AltName: Full=Phosphoribosylglycinamide synthetase; Flags: Precursor
gene_83682	27.0182	62.6057	1.21236	0.0013	0.0168083	0.2649	67.0106	7.34e-11	RecName: Full=Phosphorylated carbohydrates phosphatase TM_1254
gene_13679	3.93506	9.36157	1.25037	0.00125	0.0162957	0.7674	73.9442	1.74e-13	RecName: Full=Phosphoserine phosphatase, chloroplastic; Short=PSP; Short=PSPase; AltName: Full=O-phosphoserine phosphohydrolase; Flags: Precursor
gene_18367	13.8352	29.9797	1.11564	0.00365	0.0355038	0.8525	112.079	2.03e-26	RecName: Full=Photosystem I subunit O; Short=PSI-O; Flags: Precursor
gene_29167	15.8511	33.3831	1.07454	0.0038	0.0365051	0.7619	72.4034	4.17e-23	RecName: Full=Phototropin-1B
gene_3006	4.44318	9.14848	1.04194	0.0022	0.0248024	0.3096	116.701	1.5e-24	RecName: Full=pH-response regulator protein palA/RIM20 &gt;gi|338819172|sp|P0CM46.1|PALA_CRYNJ RecName: Full=pH-response regulator protein palA/RIM20
gene_35423	4.08078	8.43076	1.04682	0.00175	0.0209608	0.3096	117.087	1.74e-24	RecName: Full=pH-response regulator protein palA/RIM20 &gt;gi|338819172|sp|P0CM46.1|PALA_CRYNJ RecName: Full=pH-response regulator protein palA/RIM20
gene_25647	0.892426	2.56432	1.52277	0.00015	0.00322458	0.8493	881.322	0	RecName: Full=Phytochrome E
gene_73601	3.32257	11.9183	1.84281	0.00065	0.0100675	0.589	99.3673	2.3e-22	RecName: Full=Plant cysteine oxidase 2
gene_23994	14.6619	35.3932	1.2714	0.00145	0.0182239	0.6076	116.316	7.53e-28	RecName: Full=PLASMODESMATA CALLOSE-BINDING PROTEIN 3; Short=AtPDCB3; Flags: Precursor
gene_59401	18.9693	71.7405	1.91912	5e-05	0.00129482	0.6154	112.464	1.54e-26	RecName: Full=PLASMODESMATA CALLOSE-BINDING PROTEIN 3; Short=AtPDCB3; Flags: Precursor
gene_34080	3.78076	8.45788	1.16162	0.001	0.0139796	0.6004	665.226	0	RecName: Full=Plastidial pyruvate kinase 4, chloroplastic; Short=PKp4; Flags: Precursor
gene_55794	3.39762	10.586	1.63956	5e-05	0.00129482	0.5207	371.318	2.28e-109	RecName: Full=Plastidial pyruvate kinase 4, chloroplastic; Short=PKp4; Flags: Precursor
gene_34962	1.97757	5.16879	1.38609	0.0034	0.0337967	0.6056	174.096	2.99e-74	RecName: Full=Pleiotropic drug resistance protein 1; AltName: Full=NtPDR1 [Nicotiana tabacum]
gene_72114	0.575586	1.99487	1.79319	0.00275	0.0291605	0.7988	275.404	5.18e-79	RecName: Full=Polygalacturonase At1g48100; Short=PG; AltName: Full=Pectinase At1g48100; Flags: Precursor
gene_73381	0.353353	3.4408	3.28356	0.00035	0.0062491	0.7988	275.018	5.43e-79	RecName: Full=Polygalacturonase At1g48100; Short=PG; AltName: Full=Pectinase At1g48100; Flags: Precursor
gene_19188	3.14437	6.44103	1.03452	0.0051	0.0448706	0.7096	451.055	3.3e-145	RecName: Full=Polygalacturonase QRT3; Short=AtQRT3; Short=PG QRT3; AltName: Full=Pectinase QRT3; AltName: Full=Protein QUARTET 3; Flags: Precursor
gene_4542	1.25291	2.77559	1.14751	0.00505	0.0445846	0.9086	388.267	3.65e-116	RecName: Full=Polygalacturonate 4-alpha-galacturonosyltransferase; AltName: Full=Alpha-1,4-galacturonosyltransferase 1; AltName: Full=Galacturonosyltransferase 1; AltName: Full=Like glycosyl transferase 1
gene_11717	32.0816	102.01	1.66889	0.00015	0.00322458	0.6546	417.157	3.33e-130	RecName: Full=Polyol transporter 5; AltName: Full=Protein POLYOL TRANSPORTER 5; Short=AtPLT5; AltName: Full=Sugar-proton symporter PLT5
gene_43040	52.3392	168.477	1.68659	0.0003	0.00553356	0.6743	445.277	1.03e-143	RecName: Full=Polyol transporter 5; AltName: Full=Protein POLYOL TRANSPORTER 5; Short=AtPLT5; AltName: Full=Sugar-proton symporter PLT5
gene_410	4.82278	99.2586	4.36326	0.00035	0.0062491	0.5893	490.73	2.3e-161	RecName: Full=Polyphenol oxidase, chloroplastic; Short=PPO; AltName: Full=Catechol oxidase; Flags: Precursor [Malus domestica]
gene_61712	11.8747	144.534	3.60544	0.00095	0.013435	0.5984	531.176	1.4e-177	RecName: Full=Polyphenol oxidase, chloroplastic; Short=PPO; AltName: Full=Catechol oxidase; Flags: Precursor [Malus domestica]
gene_47537	3.53367	13.615	1.94596	5e-05	0.00129482	0.9847	881.322	0	RecName: Full=Polyubiquitin; Contains: RecName: Full=Ubiquitin; Flags: Precursor [Nicotiana sylvestris] &gt;gi|302596003|sp|Q8H159.2|UBQ10_ARATH RecName: Full=Polyubiquitin 10; Contains: RecName: Full=Ubiquitin; Flags: Precursor
gene_5561	37.9543	80.428	1.08344	0.00385	0.0368334	1	903.279	0	RecName: Full=Polyubiquitin; Contains: RecName: Full=Ubiquitin; Flags: Precursor [Nicotiana sylvestris] &gt;gi|302596003|sp|Q8H159.2|UBQ10_ARATH RecName: Full=Polyubiquitin 10; Contains: RecName: Full=Ubiquitin; Flags: Precursor
gene_77100	3.11067	9.92532	1.67389	5e-05	0.00129482	0.9803	880.937	0	RecName: Full=Polyubiquitin; Contains: RecName: Full=Ubiquitin; Flags: Precursor [Nicotiana sylvestris] &gt;gi|302596003|sp|Q8H159.2|UBQ10_ARATH RecName: Full=Polyubiquitin 10; Contains: RecName: Full=Ubiquitin; Flags: Precursor
gene_77096	4.47346	16.9846	1.92477	5e-05	0.00129482	0.9946	736.487	0	RecName: Full=Polyubiquitin; Contains: RecName: Full=Ubiquitin; Flags: Precursor [Pisum sativum]
gene_60060	9.88448	22.3276	1.17559	0.00065	0.0100675	0.5803	306.22	2.01e-85	RecName: Full=Potassium channel AKT2/3
gene_44503	5.8958	12.2871	1.05938	0.0023	0.0256168	0.7692	479.174	4.12e-145	RecName: Full=Potassium transporter 11; Short=AtPOT11
gene_80105	11.6953	25.8556	1.14455	0.00115	0.0153893	0.6549	323.553	1.31e-101	RecName: Full=Potassium transporter 8; Short=AtHAK8; Short=AtPOT8
gene_19685	26.721	54.9815	1.04097	0.0018	0.021435	0.6919	232.646	2.25e-72	RecName: Full=PRA1 family protein B4; Short=AtPRA1.B4
gene_21994	0.748631	6.74737	3.172	5e-05	0.00129482	0.5941	268.855	7.23e-137	RecName: Full=Premnaspirodiene oxygenase; Short=HPO; AltName: Full=Cytochrome P450 71D55 [Hyoscyamus muticus]
gene_32760	0.752492	4.99686	2.73127	0.0009	0.0129156	0.6987	330.487	1.18e-106	RecName: Full=Premnaspirodiene oxygenase; Short=HPO; AltName: Full=Cytochrome P450 71D55 [Hyoscyamus muticus]
gene_38397	0.472923	1.48174	1.64761	0.0004	0.00694943	0.5063	405.986	8.52e-125	RecName: Full=Premnaspirodiene oxygenase; Short=HPO; AltName: Full=Cytochrome P450 71D55 [Hyoscyamus muticus]
gene_58840	36.0177	129.364	1.84466	0.00015	0.00322458	0.6398	209.534	3.61e-68	RecName: Full=Primary amine oxidase; AltName: Full=Amine oxidase [copper-containing]; Flags: Precursor
gene_82775	10.6338	72.1638	2.76262	5e-05	0.00129482	0.712	276.559	1.66e-80	RecName: Full=Primary amine oxidase; AltName: Full=Amine oxidase [copper-containing]; Flags: Precursor
gene_82776	59.5426	252.184	2.08248	5e-05	0.00129482	0.6256	304.679	5.72e-88	RecName: Full=Primary amine oxidase; AltName: Full=Amine oxidase [copper-containing]; Flags: Precursor
gene_82777	32.8304	221.871	2.75662	5e-05	0.00129482	0.5975	211.846	1.03e-55	RecName: Full=Primary amine oxidase; AltName: Full=Amine oxidase [copper-containing]; Flags: Precursor
gene_78330	26.2096	66.8403	1.35062	0.00015	0.00322458	0.4759	170.629	2.71e-60	RecName: Full=Primary amine oxidase; AltName: Full=Copper amine oxidase; AltName: Full=MAOXI; Flags: Precursor
gene_47998	2.59921	26.8133	3.3668	5e-05	0.00129482	0.4522	91.2781	3.47e-17	RecName: Full=Probable 2-oxoglutarate/Fe(II)-dependent dioxygenase [Papaver somniferum]
gene_4599	5.23739	13.6195	1.37876	0.0001	0.00232933	0.4435	104.375	8.69e-23	RecName: Full=Probable 2-oxoglutarate-dependent dioxygenase AOP1.2
gene_71578	19.9958	44.5011	1.15414	0.00125	0.0162957	0.5337	172.555	7.02e-47	RecName: Full=Probable 6-phosphogluconolactonase 4, chloroplastic; Short=6PGL 4; Flags: Precursor
gene_44112	4.5478	10.8485	1.25425	0.00115	0.0153893	0.7297	420.239	1.73e-141	RecName: Full=Probable acyl-activating enzyme 1, peroxisomal; AltName: Full=AMP-binding protein 1; Short=AtAMPBP1
gene_64066	1.35221	4.13905	1.61398	5e-05	0.00129482	0.6034	188.734	1.27e-50	RecName: Full=Probable adenylate kinase 6, chloroplastic; AltName: Full=ATP-AMP transphosphorylase 6; AltName: Full=ATP:AMP phosphotransferase; AltName: Full=Adenylate monophosphate kinase 6; Short=AMK6; Flags: Precursor
gene_26915	4.5272	18.6699	2.04403	5e-05	0.00129482	0.6478	213.772	6.18e-58	RecName: Full=Probable alpha-amylase 2; Short=AtAMY2; AltName: Full=1,4-alpha-D-glucan glucanohydrolase
gene_39121	4.38806	9.40609	1.10001	0.00195	0.0227209	0.5685	246.514	3.29e-69	RecName: Full=Probable amino acid permease 7; AltName: Full=Amino acid transporter AAP7
gene_15901	8.30677	18.7425	1.17395	0.0006	0.00946003	0.688	171.785	4.15e-43	RecName: Full=Probable anion transporter 3, chloroplastic; AltName: Full=Phosphate transporter PHT4;2; Flags: Precursor
gene_71288	7.00296	18.7455	1.42051	0.00105	0.0144931	0.6744	172.555	5.37e-46	RecName: Full=Probable anion transporter 3, chloroplastic; AltName: Full=Phosphate transporter PHT4;2; Flags: Precursor
gene_32123	1.30533	4.31473	1.72485	0.00095	0.013435	0.8667	100.523	5.51e-20	RecName: Full=Probable anion transporter 6, chloroplastic; AltName: Full=Phosphate transporter PHT4;5; Flags: Precursor
gene_32462	1.36288	4.35507	1.67604	0.0002	0.00403985	0.8125	81.6481	6.05e-21	RecName: Full=Probable anion transporter 6, chloroplastic; AltName: Full=Phosphate transporter PHT4;5; Flags: Precursor
gene_37665	6.3098	46.257	2.87401	5e-05	0.00129482	0.8529	203.371	3.47e-55	RecName: Full=Probable aquaporin NIP5-1; AltName: Full=NOD26-like intrinsic protein 5-1; Short=AtNIP5;1; AltName: Full=Nodulin-26-like major intrinsic protein 6; Short=NodLikeMip6; Short=Protein NLM6
gene_39555	22.5155	80.8769	1.84481	5e-05	0.00129482	0.8846	200.675	4.54e-55	RecName: Full=Probable aquaporin NIP5-1; AltName: Full=NOD26-like intrinsic protein 5-1; Short=AtNIP5;1; AltName: Full=Nodulin-26-like major intrinsic protein 6; Short=NodLikeMip6; Short=Protein NLM6
gene_63504	21.236	76.3024	1.84522	5e-05	0.00129482	0.7769	370.163	9.91e-123	RecName: Full=Probable aquaporin PIP1-2; AltName: Full=OsPIP1;2; AltName: Full=Plasma membrane intrinsic protein 1-2
gene_23704	27.8702	57.831	1.05312	0.004	0.0378023	0.8624	188.734	6.52e-82	RecName: Full=Probable aquaporin PIP1-5; Short=AtPIP1;5; AltName: Full=Plasma membrane intrinsic protein 1d; Short=PIP1d
gene_2382	37.0088	79.7867	1.10828	0.0018	0.021435	0.8532	187.193	2.07e-84	RecName: Full=Probable aquaporin PIP1-5; Short=AtPIP1;5; AltName: Full=Plasma membrane intrinsic protein 1d; Short=PIP1d
gene_29330	5.78738	22.3044	1.94635	5e-05	0.00129482	0.9554	218.394	9.47e-62	RecName: Full=Probable aquaporin PIP-type pTOM75; AltName: Full=Ripening-associated membrane protein; Short=RAMP
gene_36754	20.0907	56.7962	1.49926	5e-05	0.00129482	0.9554	218.394	1.58e-61	RecName: Full=Probable aquaporin PIP-type pTOM75; AltName: Full=Ripening-associated membrane protein; Short=RAMP
gene_13000	3.18447	15.385	2.2724	5e-05	0.00129482	0.9618	249.21	6.52e-77	RecName: Full=Probable aquaporin TIP-type RB7-18C; AltName: Full=RT-TIP; AltName: Full=TobRB7; AltName: Full=Tonoplast intrinsic protein, root-specific RB7-18C [Nicotiana tabacum]
gene_80527	2.01391	13.3883	2.7329	0.0003	0.00553356	0.9618	248.054	9.92e-72	RecName: Full=Probable aquaporin TIP-type RB7-5A; AltName: Full=RT-TIP; AltName: Full=TobRB7; AltName: Full=Tonoplast intrinsic protein, root-specific RB7-5A [Nicotiana tabacum]
gene_33659	3.75085	7.90241	1.07507	0.00145	0.0182239	0.6333	269.24	5.41e-110	RecName: Full=Probable beta-1,3-galactosyltransferase 18
gene_20420	7.16025	19.0031	1.40815	0.00015	0.00322458	0.4909	147.517	6.4e-71	RecName: Full=Probable beta-1,3-galactosyltransferase 2
gene_51819	2.34661	7.4609	1.66877	5e-05	0.00129482	0.8409	90.5077	1.04e-45	RecName: Full=Probable beta-1,3-galactosyltransferase 2
gene_72165	8.19152	18.8861	1.20512	0.00105	0.0144931	0.5729	114.775	3.76e-54	RecName: Full=Probable beta-1,3-galactosyltransferase 2
gene_44654	0.286588	3.46554	3.59603	0.00085	0.0123705	0.8455	411.379	0	RecName: Full=Probable beta-1,4-xylosyltransferase IRX10; AltName: Full=Glucuronoxylan glucuronosyltransferase 1; Short=AtGUT1; AltName: Full=Glucuronoxylan glucuronosyltransferase 2; AltName: Full=Protein IRREGULAR XYLEM 10; AltName: Full=Xylan xylosyltransferase IRX10
gene_43889	1.96065	5.64928	1.52673	0.00205	0.0235933	0.9357	335.88	2.3e-108	RecName: Full=Probable beta-1,4-xylosyltransferase IRX10L; AltName: Full=Glucuronoxylan glucuronosyltransferase 1; Short=AtGUT1; AltName: Full=Glucuronoxylan glucuronosyltransferase 2; Short=AtGUT2; AltName: Full=Protein IRREGULAR XYLEM 10-like; AltName: Full=Xylan xylosyltransferase IRX10L
gene_87084	6.05966	26.3143	2.11854	5e-05	0.00129482	0.975	83.9593	8.42e-16	RecName: Full=Probable beta-1,4-xylosyltransferase IRX10L; AltName: Full=Glucuronoxylan glucuronosyltransferase 1; Short=AtGUT1; AltName: Full=Glucuronoxylan glucuronosyltransferase 2; Short=AtGUT2; AltName: Full=Protein IRREGULAR XYLEM 10-like; AltName: Full=Xylan xylosyltransferase IRX10L
gene_87086	3.41123	16.3976	2.26512	5e-05	0.00129482	0.9253	338.191	3.45e-102	RecName: Full=Probable beta-1,4-xylosyltransferase IRX10L; AltName: Full=Glucuronoxylan glucuronosyltransferase 1; Short=AtGUT1; AltName: Full=Glucuronoxylan glucuronosyltransferase 2; Short=AtGUT2; AltName: Full=Protein IRREGULAR XYLEM 10-like; AltName: Full=Xylan xylosyltransferase IRX10L
gene_16175	0.731685	11.3442	3.95458	5e-05	0.00129482	0.4751	216.468	5.16e-60	RecName: Full=Probable beta-1,4-xylosyltransferase IRX9; AltName: Full=Protein IRREGULAR XYLEM 9; AltName: Full=Xylan xylosyltransferase IRX9
gene_40809	0.107645	6.93241	6.009	0.0026	0.0280138	0.6066	162.925	1.14e-41	RecName: Full=Probable beta-1,4-xylosyltransferase IRX9; AltName: Full=Protein IRREGULAR XYLEM 9; AltName: Full=Xylan xylosyltransferase IRX9
gene_81312	0.793258	5.00047	2.6562	5e-05	0.00129482	0.5308	206.068	7.12e-178	RecName: Full=Probable boron transporter 3
gene_77652	3.85324	9.03905	1.2301	0.0018	0.021435	0.6237	129.798	9.86e-32	RecName: Full=Probable caffeoyl-CoA O-methyltransferase At4g26220; AltName: Full=Trans-caffeoyl-CoA 3-O-methyltransferase; Short=CCoAMT; Short=CCoAOMT
gene_21517	8.38072	20.5422	1.29345	0.00185	0.0218941	0.8716	259.225	4.31e-87	RecName: Full=Probable calcium-binding protein CML13; AltName: Full=Calmodulin-like protein 13
gene_80360	0.973139	3.48766	1.84154	0.0039	0.0371524	0.5547	129.413	6.11e-35	RecName: Full=Probable calcium-binding protein CML31; AltName: Full=Calmodulin-like protein 31
gene_15782	13.0369	29.1662	1.16169	0.0013	0.0168083	0.7826	123.635	1.58e-28	RecName: Full=Probable calcium-binding protein CML49; AltName: Full=Calmodulin-like protein 49
gene_31533	0.536629	3.01391	2.48964	0.0007	0.0106781	0.4263	226.098	3.61e-68	RecName: Full=Probable carboxylesterase 1; AltName: Full=AtCXE1
gene_27594	0.238249	1.50269	2.65701	0.0037	0.0358403	0.5816	119.013	3.44e-28	RecName: Full=Probable carboxylesterase 15; AltName: Full=AtCXE15
gene_42153	1.59237	8.98577	2.49647	0.0003	0.00553356	0.568	142.895	7.23e-38	RecName: Full=Probable carboxylesterase 15; AltName: Full=AtCXE15
gene_4305	1.25639	15.6691	3.64056	5e-05	0.00129482	0.56	141.354	3.42e-34	RecName: Full=Probable carboxylesterase 15; AltName: Full=AtCXE15
gene_31534	2.36195	7.09798	1.58743	0.00035	0.0062491	0.4188	254.218	1.01e-78	RecName: Full=Probable carboxylesterase 2; AltName: Full=AtCXE2
gene_76136	15.7219	40.8002	1.3758	0.00055	0.00885692	0.5469	348.206	1.25e-113	RecName: Full=Probable carboxylesterase 8; AltName: Full=AtCXE8
gene_54233	31.4622	163.896	2.38109	5e-05	0.00129482	0.6907	290.812	3.18e-85	RecName: Full=Probable carotenoid cleavage dioxygenase 4, chloroplastic; Short=AtCCD4; AltName: Full=AtNCED4; Flags: Precursor
gene_63685	47.1876	199.251	2.07811	5e-05	0.00129482	0.6272	247.284	6.3e-75	RecName: Full=Probable carotenoid cleavage dioxygenase 4, chloroplastic; Short=AtCCD4; AltName: Full=AtNCED4; Flags: Precursor
gene_50408	4.07357	8.55219	1.07	0.003	0.0309113	0.7823	454.521	1.12e-155	RecName: Full=Probable CCR4-associated factor 1 homolog 6
gene_62108	0.867682	14.9311	4.10501	5e-05	0.00129482	0.6927	259.996	7.89e-160	RecName: Full=Probable cellulose synthase A catalytic subunit 1 [UDP-forming]; AltName: Full=OsCesA1 &gt;gi|171769903|sp|A2Y0X2.1|CESA1_ORYSI RecName: Full=Probable cellulose synthase A catalytic subunit 1 [UDP-forming]; AltName: Full=OsCesA1
gene_25901	25.4342	84.6585	1.73489	5e-05	0.00129482	0.6029	83.1889	2.67e-16	RecName: Full=Probable chalcone--flavonone isomerase 3; Short=Chalcone isomerase 3; AltName: Full=Chalcone isomerase-like 1
gene_71101	10.7396	29.8554	1.47505	5e-05	0.00129482	0.6786	83.1889	3.04e-16	RecName: Full=Probable chalcone--flavonone isomerase 3; Short=Chalcone isomerase 3; AltName: Full=Chalcone isomerase-like 1
gene_18606	0.356244	2.0086	2.49525	5e-05	0.00129482	0.6154	87.4261	2.94e-17	RecName: Full=Probable choline kinase 1; Short=AtCK1
gene_10734	34.3856	115.421	1.74702	0.0002	0.00403985	0.7761	264.233	1.45e-76	RecName: Full=Probable cinnamyl alcohol dehydrogenase 1; Short=CAD 1 [Nicotiana tabacum]
gene_68209	29.1612	73.9334	1.34218	0.0008	0.0118229	0.9732	227.639	1.24e-63	RecName: Full=Probable cinnamyl alcohol dehydrogenase 2; Short=CAD 2 [Nicotiana tabacum]
gene_38043	0.671124	2.6775	1.99624	0.0021	0.0239985	0.561	204.142	3.84e-69	RecName: Full=Probable cinnamyl alcohol dehydrogenase 6; Short=OsCAD6
gene_71218	1.50099	9.5024	2.66237	5e-05	0.00129482	0.5755	114.005	1.24e-25	RecName: Full=Probable cinnamyl alcohol dehydrogenase 6; Short=OsCAD6
gene_37048	0.342452	1.35813	1.98765	0.00305	0.031252	0.3253	125.561	7.63e-28	RecName: Full=Probable disease resistance protein At4g27220
gene_28179	0.739908	15.8796	4.42369	5e-05	0.00129482	0.4157	78.5666	1.42e-14	RecName: Full=Probable flavin-containing monooxygenase 1
gene_22364	3.91886	8.06987	1.04211	0.00125	0.0162957	0.6111	88.9669	1.8e-16	RecName: Full=Probable folate-biopterin transporter 3
gene_20798	0.197567	2.10114	3.41076	0.0002	0.00403985	0.5859	347.821	9.3e-105	RecName: Full=Probable folate-biopterin transporter 9, chloroplastic; Flags: Precursor
gene_56300	14.0992	29.3941	1.05991	0.00325	0.0327127	0.8069	227.639	2.23e-65	RecName: Full=Probable fructokinase-5
gene_78756	1.34166	24.3787	4.18353	5e-05	0.00129482	0.8306	299.286	4.97e-91	RecName: Full=Probable fructokinase-5
gene_35330	18.0143	39.2651	1.12411	0.00155	0.019179	0.7944	175.252	1.26e-45	RecName: Full=Probable fructose-bisphosphate aldolase 3, chloroplastic; Flags: Precursor
gene_7144	18.9473	41.5445	1.13267	0.0019	0.0222887	0.8588	159.458	4.79e-45	RecName: Full=Probable fructose-bisphosphate aldolase 3, chloroplastic; Flags: Precursor
gene_18287	10.1851	24.2211	1.24981	0.00065	0.0100675	0.7984	197.593	4.17e-52	RecName: Full=Probable GABA transporter 2
gene_37474	23.8605	49.6949	1.05847	0.0035	0.0344643	0.8641	346.665	3.5e-104	RecName: Full=Probable galactinol--sucrose galactosyltransferase 2; AltName: Full=Protein SEED IMBIBITION 2; AltName: Full=Raffinose synthase 2
gene_48586	0.337843	8.48376	4.65028	5e-05	0.00129482	0.7356	468.774	9.49e-152	RecName: Full=Probable galacturonosyltransferase 12; AltName: Full=Like glycosyl transferase 6; AltName: Full=Protein IRREGULAR XYLEM 8
gene_74178	0.447233	4.43805	3.31083	5e-05	0.00129482	0.7477	476.093	4.79e-154	RecName: Full=Probable galacturonosyltransferase 12; AltName: Full=Like glycosyl transferase 6; AltName: Full=Protein IRREGULAR XYLEM 8
gene_80955	0.813736	9.24629	3.50624	5e-05	0.00129482	0.8434	315.849	1.01e-109	RecName: Full=Probable galacturonosyltransferase 12; AltName: Full=Like glycosyl transferase 6; AltName: Full=Protein IRREGULAR XYLEM 8
gene_80977	0	3.31942	inf	5e-05	0.00129482	0.7647	123.635	2.19e-32	RecName: Full=Probable galacturonosyltransferase 12; AltName: Full=Like glycosyl transferase 6; AltName: Full=Protein IRREGULAR XYLEM 8
gene_18226	0.469215	6.47686	3.78697	5e-05	0.00129482	0.8421	315.464	3.48e-98	RecName: Full=Probable galacturonosyltransferase-like 1; AltName: Full=Protein GAOLAOZHUANGREN 1; AltName: Full=Protein PARVUS
gene_58884	1.10779	7.20321	2.70096	5e-05	0.00129482	0.8421	313.923	1.48e-98	RecName: Full=Probable galacturonosyltransferase-like 1; AltName: Full=Protein GAOLAOZHUANGREN 1; AltName: Full=Protein PARVUS
gene_3546	1.31555	3.86605	1.5552	0.00175	0.0209608	0.6969	486.878	2.07e-168	RecName: Full=Probable galacturonosyltransferase-like 10; AltName: Full=Galactinol synthase 8; Short=AtGolS8; Short=GolS-8
gene_18966	11.8192	50.6155	2.09845	5e-05	0.00129482	0.7829	542.347	0	RecName: Full=Probable galacturonosyltransferase-like 9; AltName: Full=Like glycosyl transferase 8
gene_42432	8.75604	18.7286	1.09689	0.00565	0.0482966	0.7825	546.584	0	RecName: Full=Probable galacturonosyltransferase-like 9; AltName: Full=Like glycosyl transferase 8
gene_41071	1.32248	4.08422	1.62681	0.0006	0.00946003	0.4052	102.834	2.04e-21	RecName: Full=Probable glucan 1,3-beta-glucosidase A; AltName: Full=Exo-1,3-beta-glucanase 1; AltName: Full=Exo-1,3-beta-glucanase A; Flags: Precursor
gene_26404	5.98646	24.7534	2.04785	5e-05	0.00129482	0.6508	268.855	9.14e-76	RecName: Full=Probable glucuronosyltransferase Os06g0687900
gene_55714	6.39523	23.1979	1.85893	5e-05	0.00129482	0.6378	270.396	2.68e-76	RecName: Full=Probable glucuronosyltransferase Os06g0687900
gene_28005	2.85264	135.98	5.57496	5e-05	0.00129482	0.9913	238.039	1.59e-76	RecName: Full=Probable glutathione S-transferase parA; AltName: Full=Auxin-regulated protein parA; AltName: Full=STR246C protein [Nicotiana tabacum]
gene_83176	1.0865	6.98719	2.68503	5e-05	0.00129482	0.9115	216.468	3.6e-110	RecName: Full=Probable glutathione S-transferase parA; AltName: Full=Auxin-regulated protein parA; AltName: Full=STR246C protein [Nicotiana tabacum]
gene_77334	2.85578	10.6474	1.89854	0.00115	0.0153893	0.781	175.252	2.91e-49	RecName: Full=Probable glutathione S-transferase; AltName: Full=Pathogenesis-related protein 1
gene_30829	0	4.98579	inf	5e-05	0.00129482	0.5063	94.7449	3.67e-18	RecName: Full=Probable GMP synthase [glutamine-hydrolyzing]; AltName: Full=GMP synthetase; AltName: Full=Glutamine amidotransferase
gene_4022	0.682203	3.15621	2.20992	0.0007	0.0106781	0.5062	93.2041	1.88e-17	RecName: Full=Probable GMP synthase [glutamine-hydrolyzing]; AltName: Full=GMP synthetase; AltName: Full=Glutamine amidotransferase
gene_42992	0	4.42022	inf	5e-05	0.00129482	0.5063	94.3597	8.31e-18	RecName: Full=Probable GMP synthase [glutamine-hydrolyzing]; AltName: Full=GMP synthetase; AltName: Full=Glutamine amidotransferase
gene_70793	6.89495	23.4491	1.76592	5e-05	0.00129482	0.4405	93.5893	6.85e-18	RecName: Full=Probable GMP synthase [glutamine-hydrolyzing]; AltName: Full=GMP synthetase; AltName: Full=Glutamine amidotransferase
gene_25037	1.83761	4.43865	1.27229	0.00135	0.0172218	0.6879	457.603	5.26e-146	RecName: Full=Probable GTP diphosphokinase CRSH, chloroplastic; AltName: Full=Calcium-activated RelA/Spot homolog; Short=AtCRSH; AltName: Full=ppGpp synthetase CRSH; Flags: Precursor
gene_62532	0.787135	3.0497	1.95398	0.0019	0.0222887	0.3293	61.2326	9.99e-17	RecName: Full=Probable helicase MAGATAMA 3; AltName: Full=SEN1-like protein
gene_10425	32.3264	66.7547	1.04616	0.00185	0.0218941	0.8718	138.272	5.97e-38	RecName: Full=Probable histone H2A.2; AltName: Full=HTA13
gene_63492	23.9074	65.9552	1.46403	5e-05	0.00129482	0.8718	138.272	7.94e-38	RecName: Full=Probable histone H2A.2; AltName: Full=HTA13
gene_80590	3.92871	7.92249	1.0119	0.00265	0.0283869	0.3763	177.178	3.97e-73	RecName: Full=Probable inactive leucine-rich repeat receptor-like protein kinase At1g66830; Flags: Precursor
gene_11866	3.82856	8.77327	1.19631	0.0011	0.014952	0.5111	329.331	1.14e-93	RecName: Full=Probable inactive leucine-rich repeat receptor-like protein kinase At3g03770; Flags: Precursor
gene_41228	1.42732	5.25078	1.87923	0.00015	0.00322458	0.7111	435.261	2.31e-145	RecName: Full=Probable inactive patatin-like protein 9; Short=AtPLP9; AltName: Full=Patatin-related phospholipase A IIIdelta; Short=pPLAIIId; AltName: Full=Phospholipase A IIIB; Short=AtPLAIIIB
gene_23835	0.724317	1.93882	1.42049	0.00535	0.046497	0.308	112.849	2.42e-25	RecName: Full=Probable inactive poly [ADP-ribose] polymerase SRO2; AltName: Full=Protein SIMILAR TO RCD ONE 2
gene_40250	0.748648	3.67347	2.29478	0.00085	0.0123705	0.527	95.1301	9.92e-20	RecName: Full=Probable inactive poly [ADP-ribose] polymerase SRO5; AltName: Full=Protein SIMILAR TO RCD ONE 5
gene_40394	1.54138	3.99139	1.37267	0.0019	0.0222887	0.4	80.8777	2.92e-29	RecName: Full=Probable inactive poly [ADP-ribose] polymerase SRO5; AltName: Full=Protein SIMILAR TO RCD ONE 5
gene_69835	5.255	15.6939	1.57844	5e-05	0.00129482	0.7495	747.658	0	RecName: Full=Probable indole-3-acetic acid-amido synthetase GH3.1; AltName: Full=Auxin-responsive GH3-like protein 1; Short=AtGH3-1
gene_74305	12.4975	27.8268	1.15484	0.0045	0.0410491	0.735	796.193	0	RecName: Full=Probable indole-3-acetic acid-amido synthetase GH3.1; AltName: Full=Auxin-responsive GH3-like protein 1; Short=AtGH3-1
gene_5301	1.60887	4.35723	1.43737	0.00065	0.0100675	0.6595	388.652	9.58e-117	RecName: Full=Probable indole-3-acetic acid-amido synthetase GH3.5; AltName: Full=Auxin-responsive GH3-like protein 5; Short=OsGH3-5
gene_64541	3.6207	8.91905	1.30062	0.0004	0.00694943	0.6875	380.178	6.3e-115	RecName: Full=Probable indole-3-acetic acid-amido synthetase GH3.5; AltName: Full=Auxin-responsive GH3-like protein 5; Short=OsGH3-5
gene_9592	0.565048	2.92357	2.37128	5e-05	0.00129482	0.4755	325.865	1.37e-96	RecName: Full=Probable indole-3-acetic acid-amido synthetase GH3.5; AltName: Full=Auxin-responsive GH3-like protein 5; Short=OsGH3-5
gene_14608	1.97384	6.03433	1.61219	0.00235	0.0260113	0.5539	224.557	2.34e-67	RecName: Full=Probable indole-3-pyruvate monooxygenase YUCCA10; AltName: Full=Flavin-containing monooxygenase YUCCA10
gene_4721	0.954677	2.86902	1.58747	0.00285	0.0298776	0.7767	355.91	4.12e-162	RecName: Full=Probable indole-3-pyruvate monooxygenase YUCCA9; AltName: Full=Flavin-containing monooxygenase YUCCA9
gene_21490	0.507018	12.4705	4.62033	5e-05	0.00129482	0.7059	294.664	5.73e-84	RecName: Full=Probable inositol transporter 2
gene_54039	5.50297	33.0902	2.58812	5e-05	0.00129482	0.7094	294.278	8.23e-84	RecName: Full=Probable inositol transporter 2
gene_82863	15.4424	69.0712	2.16118	5e-05	0.00129482	0.7022	305.064	5.42e-118	RecName: Full=Probable isoaspartyl peptidase/L-asparaginase 2; AltName: Full=L-asparagine amidohydrolase 2; Contains: RecName: Full=Isoaspartyl peptidase/L-asparaginase 2 subunit alpha; Contains: RecName: Full=Isoaspartyl peptidase/L-asparaginase 2 subunit beta; Flags: Precursor
gene_50069	4.3845	9.11048	1.05511	0.00445	0.0407179	0.6782	549.666	0	RecName: Full=Probable L-cysteine desulfhydrase, chloroplastic; AltName: Full=Chloroplastic cysteine desulfurase-like protein 3; AltName: Full=NIFS-like protein 3; Short=CpNifS3; Flags: Precursor
gene_86547	0.812585	3.19113	1.97348	5e-05	0.00129482	0.5068	144.05	3.88e-33	RecName: Full=Probable leucine-rich repeat receptor-like protein kinase At5g49770; Flags: Precursor
gene_23284	3.758	7.54727	1.00599	0.00575	0.0488317	0.6216	99.7525	3.9e-39	RecName: Full=Probable LRR receptor-like serine/threonine-protein kinase At1g56140; Flags: Precursor
gene_28913	1.69679	3.86738	1.18854	0.0045	0.0410491	0.6301	99.3673	8.72e-39	RecName: Full=Probable LRR receptor-like serine/threonine-protein kinase At1g56140; Flags: Precursor
gene_54703	0.37683	1.49939	1.99239	0.00095	0.013435	0.3354	116.316	3.48e-25	RecName: Full=Probable LRR receptor-like serine/threonine-protein kinase At4g08850; Flags: Precursor
gene_12496	4.15717	17.5655	2.07907	5e-05	0.00129482	0.346	98.5969	2.84e-20	RecName: Full=Probable LRR receptor-like serine/threonine-protein kinase At4g20940
gene_68212	7.69882	25.5404	1.73007	5e-05	0.00129482	0.3492	114.775	3.02e-25	RecName: Full=Probable LRR receptor-like serine/threonine-protein kinase At4g20940
gene_52045	0.0938199	8.46859	6.49608	0.0026	0.0280138	0.7278	215.698	4.44e-61	RecName: Full=Probable mannitol dehydrogenase; AltName: Full=NAD-dependent mannitol dehydrogenase [Fragaria x ananassa]
gene_22358	1.4075	15.0253	3.41619	5e-05	0.00129482	0.9859	152.14	2.35e-41	RecName: Full=Probable mediator of RNA polymerase II transcription subunit 37c; AltName: Full=Heat shock 70 kDa protein 4; AltName: Full=Heat shock cognate 70 kDa protein 4; AltName: Full=Heat shock cognate protein 70-4; Short=AtHsc70-4; AltName: Full=Heat shock protein 70-4; Short=AtHsp70-4
gene_39586	2.92994	23.0646	2.97673	5e-05	0.00129482	0.9162	1011.52	0	RecName: Full=Probable mediator of RNA polymerase II transcription subunit 37c; AltName: Full=Heat shock 70 kDa protein 4; AltName: Full=Heat shock cognate 70 kDa protein 4; AltName: Full=Heat shock cognate protein 70-4; Short=AtHsc70-4; AltName: Full=Heat shock protein 70-4; Short=AtHsp70-4
gene_77622	3.79105	8.27504	1.12617	0.0022	0.0248024	0.4421	139.813	2.31e-35	RecName: Full=Probable membrane-associated kinase regulator 1
gene_53865	0.764335	2.98643	1.96614	0.0004	0.00694943	0.4083	129.798	4.12e-32	RecName: Full=Probable membrane-associated kinase regulator 6
gene_73756	1.65173	4.68155	1.50301	0.00055	0.00885692	0.5907	218.779	5.97e-129	RecName: Full=Probable methyltransferase PMT17
gene_40618	0.765165	3.18086	2.05557	5e-05	0.00129482	0.6778	254.603	2.87e-89	RecName: Full=Probable methyltransferase PMT27
gene_42816	0.3384	3.03018	3.1626	0.00055	0.00885692	0.5789	196.052	1.49e-52	RecName: Full=Probable methyltransferase PMT27
gene_6335	9.06172	18.3674	1.01929	0.00185	0.0218941	0.2966	103.219	4.75e-22	RecName: Full=Probable mitochondrial chaperone bcs1; AltName: Full=BCS1-like protein
gene_77427	3.11929	18.2007	2.54471	5e-05	0.00129482	0.3966	78.5666	8.62e-14	RecName: Full=Probable mitochondrial chaperone BCS1-B; AltName: Full=BCS1-like protein 2
gene_38254	19.8814	46.8037	1.2352	5e-05	0.00129482	0.5172	125.946	1.15e-55	RecName: Full=Probable nucleoredoxin 2; Short=OsNrx2
gene_11035	10.331	30.1751	1.54638	0.00015	0.00322458	0.2824	75.485	6.79e-12	RecName: Full=Probable O-acetyltransferase CAS1; AltName: Full=Capsule synthesis protein 1 &gt;gi|338817709|sp|P0CM56.1|CAS1_CRYNJ RecName: Full=Probable O-acetyltransferase CAS1; AltName: Full=Capsule synthesis protein 1
gene_32060	1.97788	20.6954	3.38728	5e-05	0.00129482	0.875	460.299	1.03e-151	RecName: Full=Probable pectate lyase 5; Flags: Precursor
gene_45008	20.0751	57.3805	1.51515	0.0003	0.00553356	0.8679	387.497	8.89e-120	RecName: Full=Probable pectate lyase 5; Flags: Precursor
gene_45331	3.54581	44.2995	3.6431	5e-05	0.00129482	0.879	460.685	7.82e-151	RecName: Full=Probable pectate lyase 5; Flags: Precursor
gene_12604	2.89197	15.6045	2.43184	5e-05	0.00129482	0.9167	101.293	6.99e-22	RecName: Full=Probable pectate lyase 8; Flags: Precursor
gene_12606	3.65933	15.2412	2.05832	0.0056	0.0480149	0.8698	410.223	1.57e-128	RecName: Full=Probable pectate lyase 8; Flags: Precursor
gene_702	2.29186	16.1826	2.81985	5e-05	0.00129482	0.8651	409.068	2.43e-166	RecName: Full=Probable pectate lyase 8; Flags: Precursor
gene_65275	0.662822	1.91837	1.53319	0.0047	0.0424324	0.9661	364.77	1.14e-155	RecName: Full=Probable pectate lyase P18; AltName: Full=Style development-specific protein 9612; Flags: Precursor
gene_72417	17.4447	45.352	1.37837	0.00125	0.0162957	0.5443	339.347	4.92e-98	RecName: Full=Probable pectin methyltransferase QUA2; AltName: Full=Protein OVERSENSITIVE TO SUGAR 1; AltName: Full=Protein QUASIMODO 2; AltName: Full=Protein TUMOROUS SHOOT DEVELOPMENT 2
gene_20472	13.0961	27.352	1.06251	0.0036	0.0351708	0.3211	115.931	3.82e-35	RecName: Full=Probable pectinesterase/pectinesterase inhibitor 13; Includes: RecName: Full=Pectinesterase inhibitor 13; AltName: Full=Pectin methylesterase inhibitor 13; Includes: RecName: Full=Pectinesterase 13; Short=PE 13; AltName: Full=Pectin methylesterase 13; Short=AtPME13
gene_64001	16.7156	47.4778	1.50606	0.0003	0.00553356	0.8178	412.149	4.97e-127	RecName: Full=Probable pectinesterase/pectinesterase inhibitor 61; Includes: RecName: Full=Pectinesterase inhibitor 61; AltName: Full=Pectin methylesterase inhibitor 61; Includes: RecName: Full=Pectinesterase 61; Short=PE 61; AltName: Full=AtPMEpcrF; AltName: Full=Pectin methylesterase 61; Short=AtPME61
gene_81553	3.39227	7.59052	1.16195	0.00495	0.0439482	0.5556	124.02	2.02e-43	RecName: Full=Probable pectinesterase/pectinesterase inhibitor 7; Includes: RecName: Full=Pectinesterase inhibitor 7; AltName: Full=Pectin methylesterase inhibitor 7; Includes: RecName: Full=Pectinesterase 7; Short=PE 7; AltName: Full=Pectin methylesterase 1; Short=AtPME1; AltName: Full=Pectin methylesterase 7; Flags: Precursor
gene_29593	4.86095	12.065	1.31152	0.0007	0.0106781	0.5481	76.2554	3.88e-23	RecName: Full=Probable plastidic glucose transporter 2
gene_3251	4.2151	10.9864	1.38208	0.0003	0.00553356	0.4907	112.079	6.82e-24	RecName: Full=Probable plastidic glucose transporter 2
gene_79852	2.89022	7.503	1.37629	0.00025	0.00479642	0.78	78.5666	1.73e-28	RecName: Full=Probable plastidic glucose transporter 2
gene_50702	1.62053	8.17841	2.33535	5e-05	0.00129482	0.6	110.538	6.29e-24	RecName: Full=Probable plastid-lipid-associated protein 13, chloroplastic; AltName: Full=Fibrillin-7b; Short=AtPGL30; Flags: Precursor
gene_72351	2.00042	8.05225	2.00909	0.00025	0.00479642	0.3475	80.1073	4.84e-14	RecName: Full=Probable polygalacturonase At2g43860; Short=PG; AltName: Full=Pectinase At2g43860; Flags: Precursor
gene_25236	2.81775	11.6467	2.04731	5e-05	0.00129482	0.7667	51.2174	5.68e-14	RecName: Full=Probable polygalacturonase At3g15720; Short=PG; AltName: Full=Pectinase At3g15720; Flags: Precursor
gene_56551	6.11346	14.2305	1.21892	0.00115	0.0153893	0.5286	75.485	2.11e-12	RecName: Full=Probable polygalacturonase At3g15720; Short=PG; AltName: Full=Pectinase At3g15720; Flags: Precursor
gene_10988	1.05737	4.99123	2.23891	5e-05	0.00129482	0.3542	150.214	3.95e-36	RecName: Full=Probable polygalacturonase; Short=PG; AltName: Full=Pectinase
gene_4404	2.1569	6.63077	1.62021	0.00025	0.00479642	0.7957	411.379	7.18e-129	RecName: Full=Probable polygalacturonase; Short=PG; AltName: Full=Pectinase
gene_50366	2.94444	8.03749	1.44875	0.00175	0.0209608	0.8093	380.948	3.8e-157	RecName: Full=Probable polygalacturonase; Short=PG; AltName: Full=Pectinase
gene_62098	1.6607	3.76567	1.18111	0.0035	0.0344643	0.7643	629.787	0	RecName: Full=Probable polyol transporter 4
gene_83274	1.46374	3.5041	1.25938	0.0038	0.0365051	0.6638	629.017	0	RecName: Full=Probable polyol transporter 6
gene_68387	2.14985	5.74278	1.41751	0.0016	0.0196298	0.7816	138.272	1.04e-32	RecName: Full=Probable potassium transporter 11; AltName: Full=OsHAK11
gene_36990	0.950181	3.24011	1.76977	0.00145	0.0182239	0.7755	177.178	4.48e-47	RecName: Full=Probable prolyl 4-hydroxylase 4; Flags: Precursor
gene_35140	3.51363	7.79406	1.14941	0.0029	0.0302477	0.5625	127.872	3.19e-30	RecName: Full=Probable prolyl 4-hydroxylase 7; Flags: Precursor
gene_40673	15.6244	35.1932	1.17149	0.0013	0.0168083	0.6211	106.301	9.73e-36	RecName: Full=Probable protein phosphatase 2C 24; Short=AtPP2C24
gene_83025	9.74526	27.8104	1.51285	5e-05	0.00129482	0.541	159.073	7.51e-64	RecName: Full=Probable protein phosphatase 2C 24; Short=AtPP2C24
gene_50708	2.9543	9.13475	1.62855	0.00015	0.00322458	0.733	270.781	5.53e-80	RecName: Full=Probable protein phosphatase 2C 27; Short=OsPP2C27
gene_23677	2.87331	8.36656	1.54192	0.0002	0.00403985	0.6733	135.576	1.21e-32	RecName: Full=Probable protein phosphatase 2C 28; Short=AtPP2C28
gene_67663	2.71938	6.20741	1.19071	0.00135	0.0172218	0.6721	160.229	6.25e-41	RecName: Full=Probable protein phosphatase 2C 39; Short=AtPP2C39
gene_59129	1.43667	5.00554	1.8008	0.0012	0.0158562	0.4529	129.028	2.95e-31	RecName: Full=Probable protein phosphatase 2C 51; Short=OsPP2C51
gene_73708	1.50116	3.75115	1.32126	0.0032	0.0323677	0.5694	82.4185	5.62e-31	RecName: Full=Probable protein phosphatase 2C 77; Short=OsPP2C77
gene_13023	17.9136	77.9875	2.12219	5e-05	0.00129482	0.4615	302.753	9.37e-91	RecName: Full=Probable purine permease 9; Short=AtPUP9
gene_47359	13.5916	100.327	2.88392	5e-05	0.00129482	0.477	312.383	6.18e-95	RecName: Full=Probable purine permease 9; Short=AtPUP9
gene_26241	3.9948	13.6734	1.77517	0.00555	0.0477238	0.6761	313.538	1.93e-91	RecName: Full=Probable pyruvate, phosphate dikinase regulatory protein, chloroplastic; AltName: Full=Bifunctional dikinase regulatory protein; Short=BFRP; AltName: Full=Pyruvate, Pi dikinase regulatory protein; Short=PPDK RP; Short=PPDK regulatory protein; Flags: Precursor &gt;gi|193806283|sp|Q8GVP6.2|PDRP1_ORYSJ RecName: Full=Probable pyruvate, phosphate dikinase regulatory protein, chloroplasti…
gene_14143	2.39802	5.80494	1.27544	0.00305	0.031252	0.5152	174.481	1.23e-43	RecName: Full=Probable receptor-like serine/threonine-protein kinase At5g57670
gene_55401	3.20855	8.78258	1.45272	0.00065	0.0100675	0.6366	531.176	0	RecName: Full=Probable sarcosine oxidase
gene_81882	0.859088	4.88012	2.50604	5e-05	0.00129482	0.61	130.568	1.48e-59	RecName: Full=Probable serine/threonine-protein kinase NAK
gene_10883	4.42516	16.7305	1.91867	5e-05	0.00129482	0.8538	241.121	3.43e-90	RecName: Full=Probable serine/threonine-protein kinase RLCKVII
gene_26677	3.79266	8.3165	1.13277	0.00185	0.0218941	0.7456	336.65	1.68e-101	RecName: Full=Probable serine/threonine-protein kinase RLCKVII
gene_3865	5.51026	11.2968	1.03572	0.0024	0.0264227	0.7368	335.495	3.94e-101	RecName: Full=Probable serine/threonine-protein kinase RLCKVII
gene_81598	0.51781	1.64615	1.6686	0.00135	0.0172218	0.8533	146.362	2.05e-70	RecName: Full=Probable serine/threonine-protein kinase WNK5; Short=AtWNK5; AltName: Full=Protein kinase with no lysine 5
gene_448	8.6107	41.7268	2.27677	5e-05	0.00129482	0.602	291.582	1.58e-85	RecName: Full=Probable sodium/metabolite cotransporter BASS3, chloroplastic; AltName: Full=Bile acid transporter 3; AltName: Full=Bile acid-sodium symporter family protein 3; Flags: Precursor
gene_50123	20.0727	48.8783	1.28396	0.00405	0.0381535	0.7677	166.777	6.31e-48	RecName: Full=Probable steroid-binding protein 3; Short=AtMP3; AltName: Full=Membrane-associated progesterone-binding protein 2; Short=AtMAPR2
gene_46906	4.76725	10.9868	1.20454	0.00165	0.020073	0.8155	172.17	6.97e-62	RecName: Full=Probable sulfate transporter 3.3; AltName: Full=AST91
gene_81627	0.384806	1.58653	2.04367	0.00215	0.024429	0.6652	263.462	4.77e-95	RecName: Full=Probable sulfate transporter 3.4
gene_8642	0.45115	1.61484	1.83971	0.00125	0.0162957	0.8571	145.976	2.12e-92	RecName: Full=Probable sulfate transporter 3.4
gene_37530	0.267117	2.99212	3.48563	0.00085	0.0123705	0.9388	99.3673	5.34e-20	RecName: Full=Probable transcription factor GLK2; AltName: Full=Golden2-like protein 2; Short=OsGLK2
gene_15928	4.31644	10.6428	1.30197	0.00125	0.0162957	0.8148	99.3673	4.26e-23	RecName: Full=Probable tyrosine-protein phosphatase At1g05000
gene_68946	2.76886	6.83503	1.30365	0.00395	0.0374952	0.7963	97.4413	1.39e-22	RecName: Full=Probable tyrosine-protein phosphatase At1g05000
gene_56885	2.42785	7.76879	1.67801	0.003	0.0309113	0.6579	61.2326	9.92e-23	RecName: Full=Probable U3 small nucleolar RNA-associated protein 11; Short=U3 snoRNA-associated protein 11
gene_38021	4.44498	15.8653	1.83563	5e-05	0.00129482	0.6321	125.561	6.78e-30	RecName: Full=Probable UDP-arabinose 4-epimerase 2; AltName: Full=OsUEL-2; AltName: Full=UDP-D-xylose 4-epimerase 2; AltName: Full=UDP-galactose 4-epimerase-like protein 2
gene_48639	0.27564	1.44998	2.39518	0.00335	0.0334425	0.6402	252.677	7.26e-67	RecName: Full=Probable UDP-N-acetylglucosamine--peptide N-acetylglucosaminyltransferase SPINDLY; AltName: Full=PhSPY [Petunia x hybrida]
gene_16585	0.295074	1.42533	2.27215	0.0003	0.00553356	0.4724	131.724	1.32e-30	RecName: Full=Probable WRKY transcription factor 14; AltName: Full=AR411; AltName: Full=WRKY DNA-binding protein 14
gene_75434	1.00729	2.74953	1.44871	0.0012	0.0158562	0.4526	139.813	2.6e-33	RecName: Full=Probable WRKY transcription factor 14; AltName: Full=AR411; AltName: Full=WRKY DNA-binding protein 14
gene_40917	36.6085	116.624	1.67162	5e-05	0.00129482	0.5446	122.865	1.15e-28	RecName: Full=Probable WRKY transcription factor 19; AltName: Full=WRKY DNA-binding protein 19
gene_6968	23.5846	72.6819	1.62375	0.00045	0.00762749	0.575	229.565	4e-59	RecName: Full=Probable WRKY transcription factor 19; AltName: Full=WRKY DNA-binding protein 19
gene_6980	23.4135	58.7776	1.32792	0.00015	0.00322458	0.5255	200.675	1.69e-50	RecName: Full=Probable WRKY transcription factor 19; AltName: Full=WRKY DNA-binding protein 19
gene_1633	3.6775	8.74746	1.25014	0.00075	0.0112391	0.6341	126.716	8.95e-29	RecName: Full=Probable WRKY transcription factor 32; AltName: Full=WRKY DNA-binding protein 32
gene_52710	3.58997	7.67716	1.0966	0.0023	0.0256168	0.4856	184.496	2.22e-68	RecName: Full=Probable WRKY transcription factor 4; AltName: Full=WRKY DNA-binding protein 4
gene_3056	0.727985	3.99069	2.45466	0.00025	0.00479642	0.328	102.449	2.03e-40	RecName: Full=Probable WRKY transcription factor 69; AltName: Full=WRKY DNA-binding protein 69
gene_62106	1.25764	4.11344	1.70963	0.00085	0.0123705	0.3502	149.828	1.7e-39	RecName: Full=Probable WRKY transcription factor 69; AltName: Full=WRKY DNA-binding protein 69
gene_1786	0.471369	6.33299	3.74796	0.0001	0.00232933	0.56	178.333	1.47e-69	RecName: Full=Probable xyloglucan endotransglucosylase/hydrolase protein 16; Short=At-XTH16; Short=XTH-16; Flags: Precursor
gene_34100	21.1334	51.6308	1.28871	5e-05	0.00129482	0.5862	188.348	1.28e-50	RecName: Full=Probable xyloglucan endotransglucosylase/hydrolase protein 30; Short=At-XTH30; Short=XTH-30; Flags: Precursor
gene_6633	2.15011	8.62893	2.00477	0.0001	0.00232933	1	286.574	5.11e-87	RecName: Full=Probable xyloglucan endotransglucosylase/hydrolase protein; Flags: Precursor
gene_74574	8.03566	27.9973	1.8008	0.00045	0.00762749	1	286.574	3.39e-87	RecName: Full=Probable xyloglucan endotransglucosylase/hydrolase protein; Flags: Precursor
gene_15133	2.21043	6.57168	1.57193	5e-05	0.00129482	0.8718	158.688	1.09e-38	RecName: Full=Probable zinc metallopeptidase EGY3, chloroplastic; AltName: Full=Protein ETHYLENE-DEPENDENT GRAVITROPISM-DEFICIENT AND YELLOW-GREEN 3; Short=AtEGY3; Flags: Precursor
gene_55961	7.84697	15.7535	1.00547	0.00285	0.0298776	0.9787	96.2857	4.4e-21	RecName: Full=Profilin; AltName: Full=Minor food allergen Cap a 2; AltName: Allergen=Cap a 2 [Capsicum annuum]
gene_13669	4.0715	37.3902	3.19903	5e-05	0.00129482	0.9867	154.451	4.08e-75	RecName: Full=Proliferating cell nuclear antigen; Short=PCNA [Nicotiana tabacum]
gene_2900	39.5676	170.999	2.1116	5e-05	0.00129482	0.6147	294.278	1.23e-105	RecName: Full=Proline dehydrogenase 2, mitochondrial; AltName: Full=Osmotic stress-induced proline dehydrogenase; AltName: Full=Proline oxidase; Flags: Precursor
gene_41028	55.1907	129.651	1.23214	0.0023	0.0256168	0.6175	293.508	7.56e-105	RecName: Full=Proline dehydrogenase 2, mitochondrial; AltName: Full=Osmotic stress-induced proline dehydrogenase; AltName: Full=Proline oxidase; Flags: Precursor
gene_51291	2.98925	22.2964	2.89895	5e-05	0.00129482	0.5481	117.472	7.35e-27	RecName: Full=Proline-rich protein 4; Short=AtPRP4; Flags: Precursor
gene_64777	1.69536	5.67863	1.74395	0.0001	0.00232933	0.8879	203.756	2.08e-69	RecName: Full=Proline-rich receptor-like protein kinase PERK1; AltName: Full=Proline-rich extensin-like receptor kinase 1; Short=AtPERK1
gene_44466	2.24725	5.71305	1.3461	0.00045	0.00762749	0.4929	181.415	1.23e-55	RecName: Full=Proline-rich receptor-like protein kinase PERK10; AltName: Full=Proline-rich extensin-like receptor kinase 10; Short=AtPERK10
gene_7236	1.84356	4.57188	1.31029	0.0006	0.00946003	0.4929	181.415	2.11e-55	RecName: Full=Proline-rich receptor-like protein kinase PERK10; AltName: Full=Proline-rich extensin-like receptor kinase 10; Short=AtPERK10
gene_26914	1.04662	3.27598	1.64619	0.002	0.0231823	0.6071	189.119	7.43e-48	RecName: Full=Prolyl endopeptidase; Short=PE; AltName: Full=Post-proline cleaving enzyme
gene_48023	27.3983	56.2073	1.03667	0.0023	0.0256168	0.8056	193.741	1.04e-53	RecName: Full=Proteasome subunit beta type-2-A; AltName: Full=20S proteasome beta subunit D-1; AltName: Full=Proteasome component GB; AltName: Full=Proteasome subunit beta type-4
gene_46617	1.8604	6.64965	1.83767	5e-05	0.00129482	0.5154	481.871	5.51e-149	RecName: Full=Protein argonaute 2
gene_41800	35.0898	140.029	1.99661	0.00125	0.0162957	0.5897	517.694	1.16e-170	RecName: Full=Protein ASPARTIC PROTEASE IN GUARD CELL 1; Short=AtASPG1; Flags: Precursor
gene_44165	5.15912	12.4177	1.26721	0.00345	0.03411	0.3304	208.764	1.77e-57	RecName: Full=Protein ASPARTIC PROTEASE IN GUARD CELL 1; Short=AtASPG1; Flags: Precursor
gene_82279	2.45491	6.73931	1.45693	0.0011	0.014952	0.5072	241.891	1.25e-71	RecName: Full=Protein ASPARTIC PROTEASE IN GUARD CELL 1; Short=AtASPG1; Flags: Precursor
gene_82280	6.66823	17.6274	1.40244	0.0033	0.0331163	0.5655	201.445	4.47e-60	RecName: Full=Protein ASPARTIC PROTEASE IN GUARD CELL 1; Short=AtASPG1; Flags: Precursor
gene_83861	1.36354	6.43481	2.23854	0.004	0.0378023	0.5679	196.438	1.18e-58	RecName: Full=Protein ASPARTIC PROTEASE IN GUARD CELL 1; Short=AtASPG1; Flags: Precursor
gene_85831	37.1424	114.26	1.62118	0.0003	0.00553356	0.6448	513.457	1.53e-168	RecName: Full=Protein ASPARTIC PROTEASE IN GUARD CELL 1; Short=AtASPG1; Flags: Precursor
gene_14982	0.680322	1.90825	1.48796	0.0017	0.0205366	0.7143	480.715	1.21e-159	RecName: Full=Protein ASPARTIC PROTEASE IN GUARD CELL 2; Short=AtASPG2; Flags: Precursor
gene_29275	1.20362	10.1942	3.0823	5e-05	0.00129482	0.5745	129.028	2.64e-32	RecName: Full=Protein C2-DOMAIN ABA-RELATED 4; AltName: Full=C2 domain-containing protein; Short=AtC2; AltName: Full=GTPase activating protein 1; Short=AtGAP1
gene_73953	20.3197	48.1683	1.2452	0.00015	0.00322458	0.6724	87.0409	2e-32	RecName: Full=Protein CER1-like 2
gene_45267	3.38177	7.55625	1.15989	0.0007	0.0106781	0.3785	211.846	7.32e-55	RecName: Full=Protein CHUP1, chloroplastic; AltName: Full=Protein CHLOROPLAST UNUSUAL POSITIONING 1
gene_82431	1.29003	7.68652	2.57493	0.0001	0.00232933	0.8049	143.665	5.01e-36	RecName: Full=Protein CUP-SHAPED COTYLEDON 2; AltName: Full=NAC domain-containing protein 98; Short=ANAC098; AltName: Full=NAC domain-containing protein CUC2
gene_5092	3.21905	7.75094	1.26774	0.0012	0.0158562	0.8611	70.0922	5.61e-12	RecName: Full=Protein Dr1 homolog; AltName: Full=Negative cofactor 2-beta homolog; Short=NC2-beta homolog
gene_56882	2.09282	7.4285	1.82762	5e-05	0.00129482	0.8611	69.3218	9.41e-12	RecName: Full=Protein Dr1 homolog; AltName: Full=Negative cofactor 2-beta homolog; Short=NC2-beta homolog
gene_31896	33.2066	78.591	1.24289	0.00515	0.0451991	0.5385	214.157	3.29e-56	RecName: Full=Protein ECERIFERUM 1
gene_66364	3.20773	6.9335	1.11203	0.0009	0.0129156	0.4679	177.178	3.17e-44	RecName: Full=Protein ECERIFERUM 1
gene_68351	28.5323	65.0857	1.18975	0.0038	0.0365051	0.664	179.489	4.17e-55	RecName: Full=Protein ECERIFERUM 1
gene_73947	59.694	126.547	1.08402	0.00455	0.0414275	0.5459	219.935	4.04e-58	RecName: Full=Protein ECERIFERUM 1
gene_54994	18.2261	98.6954	2.43697	5e-05	0.00129482	0.3869	121.709	2.67e-48	RecName: Full=Protein ECERIFERUM 3; AltName: Full=Protein FACELESS POLLEN 1; AltName: Full=Protein WAX2; AltName: Full=Protein YORE-YORE
gene_52951	6.36585	17.9512	1.49565	0.00015	0.00322458	0.4	386.726	3.67e-114	RecName: Full=Protein EDS1B; AltName: Full=Enhanced disease susceptibility 1 protein B
gene_57265	7.53062	15.2548	1.01843	0.0032	0.0323677	0.6171	654.44	0	RecName: Full=Protein EIN4; Short=AtEIN4; AltName: Full=Protein ETHYLENE INSENSITIVE 4
gene_27901	3.08813	7.99399	1.37218	0.00565	0.0482966	0.7315	155.606	8.7e-43	RecName: Full=Protein ELF4-LIKE 3
gene_79643	1.57414	10.1619	2.69054	5e-05	0.00129482	0.4553	213.001	2.05e-60	RecName: Full=Protein ENHANCED DISEASE RESISTANCE 2
gene_63814	1.12259	12.4689	3.47343	5e-05	0.00129482	0.6566	390.963	1.98e-123	RecName: Full=Protein ESKIMO 1; AltName: Full=Protein trichome birefringence-like 29
gene_80339	0.924324	11.7425	3.6672	5e-05	0.00129482	0.8362	213.001	3.12e-107	RecName: Full=Protein ESKIMO 1; AltName: Full=Protein trichome birefringence-like 29
gene_9420	0.265712	2.58076	3.27987	0.00025	0.00479642	0.8362	215.312	3.08e-59	RecName: Full=Protein ESKIMO 1; AltName: Full=Protein trichome birefringence-like 29
gene_4980	0.271175	3.77414	3.79885	0.0011	0.014952	0.3782	81.6481	3.98e-16	RecName: Full=Protein FANTASTIC FOUR 1
gene_4315	1.00378	2.2595	1.17056	0.0058	0.0491083	0.7827	533.487	1.96e-165	RecName: Full=Protein FAR1-RELATED SEQUENCE 11
gene_49037	8.52388	21.8232	1.35628	0.0019	0.0222887	0.5758	82.8037	5.95e-16	RecName: Full=Protein FLX-like 1; Short=AtFLXL1
gene_85047	17.5942	42.801	1.28254	0.00015	0.00322458	0.9375	117.857	2.39e-47	RecName: Full=Protein GIGANTEA
gene_12644	6.85554	14.3506	1.06577	0.0027	0.028767	0.7087	198.364	1.65e-94	RecName: Full=Protein HOTHEAD; AltName: Full=Protein ADHESION OF CALYX EDGES; Flags: Precursor
gene_13731	4.36897	13.8709	1.66669	5e-05	0.00129482	0.7087	201.445	1.22e-94	RecName: Full=Protein HOTHEAD; AltName: Full=Protein ADHESION OF CALYX EDGES; Flags: Precursor
gene_68357	6.26533	15.3253	1.29045	0.00445	0.0407179	0.6436	280.796	2.13e-79	RecName: Full=Protein HOTHEAD; AltName: Full=Protein ADHESION OF CALYX EDGES; Flags: Precursor
gene_27378	0.493192	1.51658	1.6206	0.00555	0.0477238	0.8406	262.307	1.28e-74	RecName: Full=Protein indeterminate-domain 2
gene_26600	7.09363	24.8908	1.81101	5e-05	0.00129482	0.3653	109.383	1.39e-22	RecName: Full=Protein IQ-DOMAIN 14
gene_40336	13.3081	39.1269	1.55586	5e-05	0.00129482	0.3504	109.768	6.21e-23	RecName: Full=Protein IQ-DOMAIN 14
gene_6577	1.15734	3.09717	1.42014	0.00415	0.038802	0.5461	317.005	2.6e-102	RecName: Full=Protein IRX15-LIKE
gene_82769	0.342517	19.2356	5.81146	5e-05	0.00129482	0.6401	419.083	1.52e-142	RecName: Full=Protein IRX15-LIKE
gene_86405	0.222669	7.05123	4.9849	0.00115	0.0153893	0.6306	417.157	4.72e-141	RecName: Full=Protein IRX15-LIKE
gene_25319	0.285473	2.79776	3.29284	0.0002	0.00403985	0.4317	91.2781	3.76e-35	RecName: Full=Protein LHY; AltName: Full=MYB-related transcription factor LHY; AltName: Full=Protein LATE ELONGATED HYPOCOTYL
gene_71432	0.239902	1.55163	2.69327	5e-05	0.00129482	0.4214	89.7373	1.9e-35	RecName: Full=Protein LHY; AltName: Full=MYB-related transcription factor LHY; AltName: Full=Protein LATE ELONGATED HYPOCOTYL
gene_23956	0	1.4655	inf	5e-05	0.00129482	0.8308	238.424	2.04e-76	RecName: Full=Protein LIGHT-DEPENDENT SHORT HYPOCOTYLS 6; AltName: Full=Protein ORGAN BOUNDARY 6
gene_26734	0.906995	4.41652	2.28374	0.00015	0.00322458	0.8308	238.039	5.38e-75	RecName: Full=Protein LIGHT-DEPENDENT SHORT HYPOCOTYLS 6; AltName: Full=Protein ORGAN BOUNDARY 6
gene_24328	5.56987	13.1044	1.23434	0.00125	0.0162957	0.5873	88.5817	2.71e-18	RecName: Full=Protein LURP-one-related 11
gene_63843	6.94609	31.7412	2.19209	5e-05	0.00129482	0.4947	97.4413	1.32e-21	RecName: Full=Protein LURP-one-related 6
gene_38514	0.76744	5.99609	2.96589	5e-05	0.00129482	0.4953	190.66	1.62e-55	RecName: Full=Protein LURP-one-related 8
gene_68644	3.10614	22.6492	2.86627	5e-05	0.00129482	0.4769	118.627	3.79e-46	RecName: Full=Protein LURP-one-related 8
gene_86016	1.46481	7.4127	2.33928	5e-05	0.00129482	0.6571	229.565	3.05e-70	RecName: Full=Protein MIZU-KUSSEI 1
gene_9987	5.08838	11.8441	1.21889	0.0032	0.0323677	0.3226	84.7297	2.62e-15	RecName: Full=Protein NLP1; Short=OsNLP1; AltName: Full=NIN-like protein 1; AltName: Full=Nodule inception protein-like protein 1
gene_25420	0.809747	1.78234	1.13823	0.0043	0.0398425	0.4737	253.832	8.07e-68	RecName: Full=Protein NLP8; Short=AtNLP8; AltName: Full=NIN-like protein 8; AltName: Full=Nodule inception protein-like protein 8
gene_29259	5.40137	11.425	1.08079	0.00315	0.0319888	0.6127	368.622	8.9e-111	RecName: Full=Protein NRT1/ PTR FAMILY 2.10; Short=AtNPF2.10; AltName: Full=Protein GLUCOSINOLATE TRANSPORTER-1
gene_70095	3.77618	12.9377	1.77658	5e-05	0.00129482	0.566	368.622	1.02e-110	RecName: Full=Protein NRT1/ PTR FAMILY 2.10; Short=AtNPF2.10; AltName: Full=Protein GLUCOSINOLATE TRANSPORTER-1
gene_31277	13.6631	53.15	1.95978	5e-05	0.00129482	0.5918	378.252	2.1e-113	RecName: Full=Protein NRT1/ PTR FAMILY 2.13; Short=AtNPF2.13; AltName: Full=Nitrate transporter 1.7
gene_51584	23.1795	64.8505	1.48427	0.00025	0.00479642	0.6061	202.216	5.25e-54	RecName: Full=Protein NRT1/ PTR FAMILY 2.13; Short=AtNPF2.13; AltName: Full=Nitrate transporter 1.7
gene_17992	0.480338	1.92754	2.00464	0.00125	0.0162957	0.5694	81.2629	9.59e-15	RecName: Full=Protein NRT1/ PTR FAMILY 2.3; Short=AtNPF2.3; AltName: Full=Probable nitrate excretion transporter 3; AltName: Full=Protein NAXT1-like 2
gene_18519	28.6139	77.3506	1.43469	0.0003	0.00553356	0.75	466.077	2.65e-144	RecName: Full=Protein NRT1/ PTR FAMILY 3.1; Short=AtNPF3.1
gene_83226	24.7615	51.3361	1.05188	0.0025	0.0272601	0.7381	452.21	2.29e-139	RecName: Full=Protein NRT1/ PTR FAMILY 3.1; Short=AtNPF3.1
gene_44645	0.710038	2.09442	1.56058	0.0048	0.0430448	0.776	201.06	1.39e-52	RecName: Full=Protein NRT1/ PTR FAMILY 4.3; Short=AtNPF4.3; AltName: Full=Nitrate transporter 1.14
gene_56617	2.18279	5.20246	1.25302	0.0017	0.0205366	0.6687	384.8	1.76e-114	RecName: Full=Protein NRT1/ PTR FAMILY 4.6; Short=AtNPF4.6; AltName: Full=Nitrate transporter 1.2; AltName: Full=Nitrate transporter NTL1; AltName: Full=Protein ABA-IMPORTING TRANSPORTER 1
gene_49247	9.68301	32.0147	1.72521	5e-05	0.00129482	0.7306	382.874	7.31e-127	RecName: Full=Protein NRT1/ PTR FAMILY 6.2; Short=AtNPF6.2; AltName: Full=Nitrate transporter 1.4
gene_70250	5.37247	19.155	1.83407	5e-05	0.00129482	0.726	379.793	1.06e-158	RecName: Full=Protein NRT1/ PTR FAMILY 6.2; Short=AtNPF6.2; AltName: Full=Nitrate transporter 1.4
gene_78991	3.08753	15.4868	2.32652	5e-05	0.00129482	0.7276	447.588	2.46e-136	RecName: Full=Protein NRT1/ PTR FAMILY 7.3; Short=AtNPF7.3; AltName: Full=Nitrate transporter 1.5
gene_79010	4.15377	18.8899	2.18512	5e-05	0.00129482	0.7241	441.81	5.04e-134	RecName: Full=Protein NRT1/ PTR FAMILY 7.3; Short=AtNPF7.3; AltName: Full=Nitrate transporter 1.5
gene_83452	0.783285	2.99318	1.93407	0.00025	0.00479642	0.7021	419.083	0	RecName: Full=Protein NRT1/ PTR FAMILY 7.3; Short=AtNPF7.3; AltName: Full=Nitrate transporter 1.5
gene_66977	0.664934	1.94738	1.55025	0.00395	0.0374952	0.6618	367.466	6.64e-112	RecName: Full=Protein NRT1/ PTR FAMILY 8.1; Short=AtNPF8.1; AltName: Full=Peptide transporter PTR1
gene_85992	0.694295	2.3826	1.77892	0.002	0.0231823	0.3832	200.29	5.58e-90	RecName: Full=Protein NRT1/ PTR FAMILY 8.3; Short=AtNPF8.3; AltName: Full=Histidine-transporting protein; AltName: Full=Peptide transporter PTR2
gene_17161	1.30542	7.85338	2.5888	5e-05	0.00129482	0.5016	243.047	3.51e-66	RecName: Full=Protein NUCLEAR FUSION DEFECTIVE 4
gene_34431	0.637965	5.25369	3.04178	5e-05	0.00129482	0.3368	88.5817	6.44e-17	RecName: Full=Protein NUCLEAR FUSION DEFECTIVE 4
gene_57906	2.01253	7.82335	1.95877	5e-05	0.00129482	0.3712	192.2	2.94e-50	RecName: Full=Protein NUCLEAR FUSION DEFECTIVE 4
gene_7047	1.73572	7.07244	2.02667	5e-05	0.00129482	0.4286	75.485	2.18e-12	RecName: Full=Protein NUCLEAR FUSION DEFECTIVE 4
gene_2470	0.214762	4.90046	4.51211	0.00075	0.0112391	0.7282	255.758	9.8e-76	RecName: Full=Protein ODORANT1; AltName: Full=MYB-like protein ODO1 [Petunia x hybrida]
gene_47961	9.78443	27.839	1.50854	0.0002	0.00403985	0.403	96.2857	2.25e-21	RecName: Full=Protein PHLOEM PROTEIN 2-LIKE A9; Short=AtPP2-A9
gene_69502	38.8949	83.1255	1.09571	0.0024	0.0264227	0.3507	83.1889	4.72e-17	RecName: Full=Protein PHLOEM PROTEIN 2-LIKE A9; Short=AtPP2-A9
gene_14553	57.9034	146.04	1.33465	0.00145	0.0182239	0.7347	168.703	6.77e-103	RecName: Full=Protein phosphatase 2C 37; Short=AtPP2C37; AltName: Full=Protein ABA-HYPERSENSITIVE GERMINATION 3; AltName: Full=Protein phosphatase 2C A; Short=PP2CA
gene_38772	2.43074	8.27002	1.7665	5e-05	0.00129482	0.6216	123.25	1.84e-71	RecName: Full=Protein phosphatase 2C 37; Short=AtPP2C37; AltName: Full=Protein ABA-HYPERSENSITIVE GERMINATION 3; AltName: Full=Protein phosphatase 2C A; Short=PP2CA
gene_68953	9.72208	39.9793	2.03992	5e-05	0.00129482	0.6486	129.028	1.76e-95	RecName: Full=Protein phosphatase 2C 37; Short=AtPP2C37; AltName: Full=Protein ABA-HYPERSENSITIVE GERMINATION 3; AltName: Full=Protein phosphatase 2C A; Short=PP2CA
gene_4730	19.2722	93.1609	2.2732	5e-05	0.00129482	0.6533	96.2857	1.56e-21	RecName: Full=Protein PROTON GRADIENT REGULATION 5, chloroplastic; Flags: Precursor
gene_57828	5.0904	42.5815	3.06438	5e-05	0.00129482	0.6533	97.0561	1.18e-21	RecName: Full=Protein PROTON GRADIENT REGULATION 5, chloroplastic; Flags: Precursor
gene_83468	0.518195	1.76916	1.77149	0.0031	0.031613	0.5329	602.438	0	RecName: Full=Protein QUIRKY
gene_1700	0.310489	2.91027	3.22854	0.0015	0.018703	0.5948	129.413	2.07e-34	RecName: Full=Protein RALF-like 33; Flags: Precursor
gene_58993	50.7636	151.596	1.57836	0.0001	0.00232933	0.5825	107.842	5.6e-27	RecName: Full=Protein RALF-like 33; Flags: Precursor
gene_77687	135.74	372.144	1.45502	0.0017	0.0205366	0.7143	105.916	2.52e-25	RecName: Full=Protein RALF-like 33; Flags: Precursor
gene_23424	40.8346	84.0713	1.04182	0.00185	0.0218941	0.6364	108.227	7.04e-26	RecName: Full=Protein RER1A; Short=AtRER1A
gene_63021	3.43388	8.32612	1.2778	0.00185	0.0218941	0.528	148.288	4.65e-38	RecName: Full=Protein RER1A; Short=AtRER1A
gene_62376	20.1697	65.4264	1.69769	5e-05	0.00129482	0.5854	114.39	4.83e-26	RecName: Full=Protein RER1C; Short=AtRER1C
gene_19610	8.46812	27.4743	1.69797	5e-05	0.00129482	0.716	361.688	9.86e-116	RecName: Full=Protein RETICULATA-RELATED 3; Flags: Precursor
gene_63258	4.09175	10.5143	1.36156	0.0002	0.00403985	0.7544	362.459	1.65e-118	RecName: Full=Protein RETICULATA-RELATED 3; Flags: Precursor
gene_122	0.380841	1.74687	2.19751	0.00015	0.00322458	0.8056	69.3218	1.72e-19	RecName: Full=Protein REVEILLE 1
gene_56000	1.52059	13.7528	3.17701	5e-05	0.00129482	0.7805	76.6406	2.6e-20	RecName: Full=Protein REVEILLE 1
gene_7585	1.05042	13.3414	3.66688	5e-05	0.00129482	0.4811	98.5969	5.77e-20	RecName: Full=Protein REVEILLE 1
gene_84376	0.490545	1.48253	1.5956	0.0051	0.0448706	0.7895	75.485	6.08e-22	RecName: Full=Protein REVEILLE 1
gene_65452	0.562025	2.30675	2.03715	5e-05	0.00129482	0.587	102.449	9.42e-22	RecName: Full=Protein REVEILLE 2; AltName: Full=MYB family transcription factor Circadian 1
gene_20107	1.00318	14.7393	3.87702	5e-05	0.00129482	0.8684	77.7962	1.11e-13	RecName: Full=Protein REVEILLE 8; AltName: Full=MYB-like transcription factor; AltName: Full=Protein LHY-CCA1-like 5
gene_20951	2.95466	9.36994	1.66505	5e-05	0.00129482	0.8684	78.9518	5.15e-14	RecName: Full=Protein REVEILLE 8; AltName: Full=MYB-like transcription factor; AltName: Full=Protein LHY-CCA1-like 5
gene_47532	2.31756	5.47808	1.24107	0.0028	0.0295036	0.3352	115.546	5.99e-27	RecName: Full=Protein slowmo homolog
gene_14335	4.21549	8.59922	1.0285	0.0026	0.0280138	0.4712	240.35	8.84e-63	RecName: Full=Protein SPA1-RELATED 2
gene_26806	3.39237	7.78871	1.19909	0.0015	0.018703	0.5581	308.145	2.47e-152	RecName: Full=Protein SPA1-RELATED 3
gene_50661	1.78282	4.47436	1.32752	0.00055	0.00885692	0.5429	258.455	4.09e-69	RecName: Full=Protein SPA1-RELATED 3
gene_23429	3.4159	8.66105	1.34228	0.0003	0.00553356	0.5823	292.352	6.19e-150	RecName: Full=Protein SPA1-RELATED 4
gene_16231	1.22077	3.29598	1.43292	0.0028	0.0295036	0.4375	153.295	9.13e-39	RecName: Full=Protein SRG1; Short=AtSRG1; AltName: Full=Protein SENESCENCE-RELATED GENE 1
gene_67179	5.33579	12.4991	1.22805	0.0025	0.0272601	0.4388	119.783	1.32e-27	RecName: Full=Protein SRG1; Short=AtSRG1; AltName: Full=Protein SENESCENCE-RELATED GENE 1
gene_403	0.92658	2.18435	1.23722	0.00235	0.0260113	0.7736	92.4337	3.51e-30	RecName: Full=Protein STRUBBELIG-RECEPTOR FAMILY 3; AltName: Full=Leucine-rich repeat receptor kinase-like protein SRF3; Flags: Precursor
gene_73145	2.57435	7.03883	1.45113	0.00105	0.0144931	0.5143	132.109	1.05e-31	RecName: Full=Protein SULFUR DEFICIENCY-INDUCED 1; Short=AtSDI1
gene_77494	2.95794	8.24042	1.47812	0.0004	0.00694943	0.8243	127.102	6.28e-30	RecName: Full=Protein SULFUR DEFICIENCY-INDUCED 1; Short=AtSDI1
gene_10792	9.59525	32.4407	1.75741	5e-05	0.00129482	0.3989	139.428	1.11e-32	RecName: Full=Protein TRANSPARENT TESTA 12; AltName: Full=MATE efflux family protein TT12; AltName: Full=Protein DTX41
gene_152	3.12685	9.80724	1.64914	5e-05	0.00129482	0.5095	229.95	4.68e-62	RecName: Full=Protein TRANSPARENT TESTA 12; AltName: Full=MATE efflux family protein TT12; AltName: Full=Protein DTX41
gene_44321	21.1917	79.7971	1.91284	5e-05	0.00129482	0.3711	139.428	1.09e-32	RecName: Full=Protein TRANSPARENT TESTA 12; AltName: Full=MATE efflux family protein TT12; AltName: Full=Protein DTX41
gene_47736	0.774725	2.35959	1.60678	0.00135	0.0172218	0.418	132.494	1.21e-30	RecName: Full=Protein TRANSPARENT TESTA 12; AltName: Full=MATE efflux family protein TT12; AltName: Full=Protein DTX41
gene_51401	7.01874	17.1736	1.29091	0.00015	0.00322458	0.5048	229.18	1.86e-62	RecName: Full=Protein TRANSPARENT TESTA 12; AltName: Full=MATE efflux family protein TT12; AltName: Full=Protein DTX41
gene_60915	3.8526	8.73754	1.18139	0.00265	0.0283869	0.5378	94.7449	7.05e-23	RecName: Full=Protein TRANSPARENT TESTA 12; AltName: Full=MATE efflux family protein TT12; AltName: Full=Protein DTX41
gene_70670	3.18181	11.3753	1.83798	5e-05	0.00129482	0.3443	139.043	6.08e-33	RecName: Full=Protein TRANSPARENT TESTA 12; AltName: Full=MATE efflux family protein TT12; AltName: Full=Protein DTX41
gene_76655	11.2967	42.5696	1.91392	5e-05	0.00129482	0.3743	140.198	7.14e-33	RecName: Full=Protein TRANSPARENT TESTA 12; AltName: Full=MATE efflux family protein TT12; AltName: Full=Protein DTX41
gene_76831	1.86109	18.216	3.29098	5e-05	0.00129482	0.3796	153.68	4.6e-37	RecName: Full=Protein TRANSPARENT TESTA 12; AltName: Full=MATE efflux family protein TT12; AltName: Full=Protein DTX41
gene_77361	9.09538	21.2098	1.22152	0.00045	0.00762749	0.388	137.117	6.23e-32	RecName: Full=Protein TRANSPARENT TESTA 12; AltName: Full=MATE efflux family protein TT12; AltName: Full=Protein DTX41
gene_9881	9.44968	48.6598	2.36439	5e-05	0.00129482	0.5	179.489	1.85e-45	RecName: Full=Protein TRANSPARENT TESTA 12; AltName: Full=MATE efflux family protein TT12; AltName: Full=Protein DTX41
gene_58167	10.7241	28.1715	1.39338	0.00025	0.00479642	0.725	65.855	2.42e-12	RecName: Full=Protein transport protein Sec61 subunit beta
gene_26537	0.683036	2.81128	2.0412	0.00205	0.0235933	0.4318	168.703	1.92e-44	RecName: Full=Protein trichome birefringence-like 1
gene_62330	5.17155	11.2649	1.12316	0.0057	0.0485843	0.6613	93.2041	2.24e-18	RecName: Full=Protein trichome birefringence-like 11
gene_43837	0.42668	3.79983	3.15471	5e-05	0.00129482	0.5878	183.341	1.76e-48	RecName: Full=Protein trichome birefringence-like 3
gene_62990	0.272751	3.43255	3.65363	0.0015	0.018703	0.713	184.882	1.71e-48	RecName: Full=Protein trichome birefringence-like 31
gene_47067	0.572557	9.07315	3.98611	5e-05	0.00129482	0.8053	206.068	3.3e-68	RecName: Full=Protein trichome birefringence-like 33
gene_60536	0.914213	3.66783	2.00432	0.0003	0.00553356	0.7522	192.971	6.79e-68	RecName: Full=Protein trichome birefringence-like 33
gene_40225	2.92272	7.88873	1.43248	0.00135	0.0172218	0.5376	113.235	3.52e-26	RecName: Full=Protein trichome birefringence-like 37
gene_43973	0.683556	2.81105	2.03998	0.001	0.0139796	0.6515	92.0485	1.68e-37	RecName: Full=Protein trichome birefringence-like 39
gene_37122	1.05527	8.06765	2.93454	5e-05	0.00129482	0.6167	85.8853	1.77e-33	RecName: Full=Protein trichome birefringence-like 41
gene_49150	0.123874	1.27833	3.36732	0.00335	0.0334425	0.4634	90.5077	4.7e-33	RecName: Full=Protein trichome birefringence-like 43
gene_63094	2.72792	8.7614	1.68336	0.00025	0.00479642	0.4539	135.961	2.12e-50	RecName: Full=Protein trichome birefringence-like 43
gene_67666	2.58242	7.59152	1.55567	0.0006	0.00946003	0.8611	71.633	8.62e-13	RecName: Full=Protein yippee-like At5g53940
gene_69046	0.670532	7.23651	3.43192	0.00015	0.00322458	0.5607	136.346	1.91e-35	RecName: Full=Protein YLS3; AltName: Full=Protein YELLOW-LEAF-SPECIFIC GENE 3; AltName: Full=Xylogen-like protein 9; Short=AtXYLP9; Flags: Precursor
gene_10457	32.8848	83.6243	1.3465	0.0008	0.0118229	0.2908	75.8702	1.42e-14	RecName: Full=Protein YLS9; AltName: Full=Protein NDR1/HIN1-LIKE 10; Short=AtNHL10; AltName: Full=Protein YELLOW-LEAF-SPECIFIC GENE 9
gene_52929	54.6162	135.133	1.30698	0.0037	0.0358403	0.2887	76.6406	1.95e-14	RecName: Full=Protein YLS9; AltName: Full=Protein NDR1/HIN1-LIKE 10; Short=AtNHL10; AltName: Full=Protein YELLOW-LEAF-SPECIFIC GENE 9
gene_57643	10.0076	59.4379	2.57029	5e-05	0.00129482	0.5159	181.415	1.03e-51	RecName: Full=Protein YLS9; AltName: Full=Protein NDR1/HIN1-LIKE 10; Short=AtNHL10; AltName: Full=Protein YELLOW-LEAF-SPECIFIC GENE 9
gene_65306	4.9564	13.3449	1.42893	0.0002	0.00403985	0.3431	78.1814	2.44e-15	RecName: Full=Protein YLS9; AltName: Full=Protein NDR1/HIN1-LIKE 10; Short=AtNHL10; AltName: Full=Protein YELLOW-LEAF-SPECIFIC GENE 9
gene_69538	13.7471	34.7625	1.3384	0.0005	0.0082656	0.2903	67.0106	1.79e-11	RecName: Full=Protein YLS9; AltName: Full=Protein NDR1/HIN1-LIKE 10; Short=AtNHL10; AltName: Full=Protein YELLOW-LEAF-SPECIFIC GENE 9
gene_84138	2.53387	7.06	1.47833	0.0019	0.0222887	0.3577	87.4261	1.13e-18	RecName: Full=Protein YLS9; AltName: Full=Protein NDR1/HIN1-LIKE 10; Short=AtNHL10; AltName: Full=Protein YELLOW-LEAF-SPECIFIC GENE 9
gene_50606	1.24737	4.27427	1.77679	5e-05	0.00129482	0.4278	131.724	4.43e-30	RecName: Full=Protein ZINC INDUCED FACILITATOR-LIKE 1; AltName: Full=Protein ZIF-LIKE 1
gene_77281	11.195	128.246	3.51798	5e-05	0.00129482	1	143.28	1.1e-39	RecName: Full=Proteinase inhibitor I-A; Short=PI-IA; AltName: Full=Inhibitor of microbial serine proteinases minor isoform; Flags: Precursor [Nicotiana tabacum]
gene_72049	13.7558	80.0439	2.54076	0.00025	0.00479642	1	138.272	2.68e-38	RecName: Full=Proteinase inhibitor I-B; Short=PI-IB; AltName: Full=Inhibitor of microbial serine proteinases major isoform; Flags: Precursor [Nicotiana tabacum]
gene_48992	2.80803	56.3704	4.32731	5e-05	0.00129482	0.5962	70.8626	1.42e-15	RecName: Full=Proteinase inhibitor PSI-1.2 [Capsicum annuum]
gene_58361	7.23736	76.4995	3.40191	5e-05	0.00129482	0.5962	71.2478	1.95e-15	RecName: Full=Proteinase inhibitor PSI-1.2 [Capsicum annuum]
gene_57450	55.5003	346.274	2.64135	0.00585	0.0494066	1	310.457	1.62e-102	RecName: Full=Proteinase inhibitor type-2; AltName: Full=Proteinase inhibitor type II; Flags: Precursor [Nicotiana tabacum]
gene_16465	6.32493	17.127	1.43715	0.0022	0.0248024	0.6087	110.923	5.2e-27	RecName: Full=Protodermal factor 1; Flags: Precursor
gene_5152	5.36437	22.6061	2.07523	5e-05	0.00129482	0.5286	188.734	1.1e-51	RecName: Full=Purine permease 1; Short=AtPUP1
gene_84842	0.946869	4.5416	2.26196	5e-05	0.00129482	0.555	187.578	4.72e-51	RecName: Full=Purine permease 2; Short=AtPUP2
gene_2106	2.33303	15.8856	2.76744	5e-05	0.00129482	0.5347	265.003	1.76e-78	RecName: Full=Purine permease 3; Short=AtPUP3
gene_40757	0.568154	4.72653	3.05643	5e-05	0.00129482	0.7696	320.857	3.26e-95	RecName: Full=Purple acid phosphatase 22; Flags: Precursor
gene_27256	16.3832	44.1841	1.43131	5e-05	0.00129482	0.3519	78.9518	5.88e-15	RecName: Full=Putative AC transposase; AltName: Full=ORFA
gene_44059	0.964268	3.78533	1.97291	0.00265	0.0283869	0.5042	160.229	9.16e-41	RecName: Full=Putative auxin efflux carrier component 8; Short=AtPIN8
gene_40416	0.218358	1.63874	2.90782	0.001	0.0139796	0.3738	186.037	2.79e-101	RecName: Full=Putative beta-glucosidase 41; Short=AtBGLU41; Flags: Precursor
gene_80952	0.518277	1.70854	1.72097	0.00155	0.019179	0.5236	215.698	1.08e-146	RecName: Full=Putative beta-glucosidase 41; Short=AtBGLU41; Flags: Precursor
gene_79146	0.957365	4.47579	2.225	0.0024	0.0264227	0.5417	147.517	9.39e-42	RecName: Full=Putative calcium-binding protein CML19; AltName: Full=Calmodulin-like protein 19
gene_74380	0.432013	1.64316	1.92733	0.00355	0.0348094	0.248	85.1149	2.64e-16	RecName: Full=Putative F-box/kelch-repeat protein At4g22430
gene_78505	0	9.3864	inf	5e-05	0.00129482	0.5545	118.242	1.03e-30	RecName: Full=Putative germin-like protein 2-3; Flags: Precursor
gene_38	3.88507	7.91426	1.02652	0.00355	0.0348094	0.5789	294.664	1.1e-146	RecName: Full=Putative glucuronosyltransferase PGSIP8; AltName: Full=Glycogenin-like protein 8; AltName: Full=Plant glycogenin-like starch initiation protein 8
gene_18114	0.336823	4.25951	3.66062	0.0003	0.00553356	0.8	521.546	3.02e-176	RecName: Full=Putative glycosyltransferase 3; Short=AtGT3
gene_37813	2.5631	12.6195	2.2997	5e-05	0.00129482	0.6063	538.11	0	RecName: Full=Putative glycosyltransferase 7; Short=AtGT7
gene_70152	3.807	8.2336	1.11287	0.00575	0.0488317	0.6131	541.576	0	RecName: Full=Putative glycosyltransferase 7; Short=AtGT7
gene_46362	1.82604	4.18152	1.19531	0.00265	0.0283869	0.5	102.834	1.19e-22	RecName: Full=Putative HVA22-like protein g; Short=AtHVA22g
gene_56065	9.47847	30.4464	1.68355	0.0001	0.00232933	0.5068	74.7146	2.69e-15	RecName: Full=Putative lipid-transfer protein DIR1; AltName: Full=Protein DEFECTIVE IN INDUCED RESISTANCE 1; Flags: Precursor
gene_48458	0.431382	2.10868	2.2893	0.00305	0.031252	0.467	181.415	2.48e-49	RecName: Full=Putative pectinesterase 11; Short=PE 11; AltName: Full=Pectin methylesterase 11; Short=AtPME11
gene_4534	1.36556	3.38985	1.31173	0.0004	0.00694943	0.4152	161.77	6.37e-99	RecName: Full=Putative pentatricopeptide repeat-containing protein At1g12700, mitochondrial; Flags: Precursor
gene_78228	8.30453	18.7805	1.17727	0.0056	0.0480149	0.3882	124.79	1.16e-27	RecName: Full=Putative proline-rich receptor-like protein kinase PERK11; AltName: Full=Proline-rich extensin-like receptor kinase 11; Short=AtPERK11
gene_24285	0.477454	1.50868	1.65986	5e-05	0.00129482	0.2524	172.17	1.55e-42	RecName: Full=Putative ribonuclease H protein At1g65750
gene_27886	0.656495	2.07795	1.6623	0.00155	0.019179	0.1896	52.7582	2.31e-23	RecName: Full=Putative ribonuclease H protein At1g65750
gene_4757	1.15675	10.1843	3.1382	0.0041	0.0384823	0.2662	90.8929	1.3e-16	RecName: Full=Putative ribonuclease H protein At1g65750
gene_4781	1.54511	4.57849	1.56717	0.0048	0.0430448	0.2662	90.8929	1.3e-16	RecName: Full=Putative ribonuclease H protein At1g65750
gene_57388	0.790532	1.72995	1.12984	0.0046	0.0417478	0.375	120.939	1.7e-26	RecName: Full=Putative ribonuclease H protein At1g65750
gene_8688	1.751	4.4756	1.3539	0.0029	0.0302477	0.4957	119.398	1.34e-28	RecName: Full=Putative RING-H2 finger protein ATL69
gene_67703	4.90584	10.7871	1.13674	0.0022	0.0248024	0.6493	176.407	7.06e-46	RecName: Full=Putative transferase At4g12130, mitochondrial; AltName: Full=Iron-sulfur cluster assembly factor homolog COG0354; Flags: Precursor
gene_12696	2.91481	7.76243	1.41311	0.0002	0.00403985	0.2665	133.265	5.86e-31	RecName: Full=Putative transporter arsB
gene_68994	0.907383	2.17707	1.26261	0.00265	0.0283869	0.4628	229.95	9.28e-61	RecName: Full=Putative U-box domain-containing protein 50; AltName: Full=Plant U-box protein 50
gene_11903	1.99229	5.78701	1.53839	0.0001	0.00232933	0.4928	454.521	2.88e-141	RecName: Full=Putative UDP-glucose flavonoid 3-O-glucosyltransferase 3; Short=FaGT3; AltName: Full=Flavonol 3-O-glucosyltransferase 3 [Fragaria x ananassa]
gene_68660	3.03009	13.7451	2.18148	5e-05	0.00129482	0.4699	436.032	4.98e-145	RecName: Full=Putative UDP-glucose flavonoid 3-O-glucosyltransferase 3; Short=FaGT3; AltName: Full=Flavonol 3-O-glucosyltransferase 3 [Fragaria x ananassa]
gene_26991	4.42906	13.5909	1.61756	5e-05	0.00129482	0.7076	462.225	1.78e-156	RecName: Full=Pyridoxal 5&apos;-phosphate synthase-like subunit PDX1.2; Short=AtPDX1.2; Short=AtPDX1;3
gene_64012	3.46853	11.3721	1.7131	5e-05	0.00129482	0.7086	462.225	8.12e-155	RecName: Full=Pyridoxal 5&apos;-phosphate synthase-like subunit PDX1.2; Short=AtPDX1.2; Short=AtPDX1;3
gene_71911	2.97402	6.44363	1.11546	0.00215	0.024429	0.9132	379.793	3.61e-121	RecName: Full=Pyruvate decarboxylase 1; Short=PDC, partial [Nicotiana tabacum]
gene_63638	2.50555	6.85976	1.45303	0.0006	0.00946003	0.6935	249.98	3.76e-73	RecName: Full=Pyruvate kinase isozyme A, chloroplastic; Flags: Precursor [Nicotiana tabacum]
gene_33679	2.41982	5.69572	1.23498	0.00075	0.0112391	0.6238	147.517	2.56e-35	RecName: Full=Pyruvate kinase isozyme A, chloroplastic; Flags: Precursor [Ricinus communis]
gene_67584	13.9834	29.9736	1.09997	0.00175	0.0209608	1	552.362	4.03e-179	RecName: Full=Pyruvate kinase, cytosolic isozyme; Short=PK [Nicotiana tabacum]
gene_15891	1.2433	5.20945	2.06696	5e-05	0.00129482	0.3675	76.6406	1.2e-12	RecName: Full=Pyruvate kinase; Short=PK [Eimeria tenella]
gene_6868	4.80692	11.0717	1.20369	0.00125	0.0162957	0.6066	74.3294	6.74e-12	RecName: Full=Pyruvate kinase; Short=PK [Eimeria tenella]
gene_77735	1.52019	26.9392	4.14738	5e-05	0.00129482	0.7372	230.72	8.62e-80	RecName: Full=Pyruvate, phosphate dikinase, chloroplastic; AltName: Full=Pyruvate, orthophosphate dikinase; Flags: Precursor [Flaveria pringlei]
gene_80860	18.1292	53.2668	1.55492	5e-05	0.00129482	0.9	160.614	6.25e-91	RecName: Full=Pyruvate, phosphate dikinase, chloroplastic; AltName: Full=Pyruvate, orthophosphate dikinase; Flags: Precursor [Mesembryanthemum crystallinum]
gene_14911	0.65473	3.39856	2.37595	5e-05	0.00129482	0.7412	344.739	8.69e-105	RecName: Full=Quinone-oxidoreductase homolog, chloroplastic; AltName: Full=ceQORH [Spinacia oleracea]
gene_35950	0.46595	3.81158	3.03214	0.0001	0.00232933	0.75	310.457	5.21e-97	RecName: Full=Quinone-oxidoreductase homolog, chloroplastic; AltName: Full=ceQORH [Spinacia oleracea]
gene_59901	0.88086	2.17853	1.30637	0.00575	0.0488317	0.5714	50.0618	4.07e-11	RecName: Full=RAN GTPase-activating protein 2; Short=AtRanGAP2; Short=RanGAP2
gene_34411	0.737269	7.37928	3.32322	5e-05	0.00129482	0.7556	76.6406	1.1e-13	RecName: Full=Ras-related protein RABC2a; Short=AtRABC2a; AltName: Full=Ras-related protein Rab18B; Short=AtRab18B
gene_75612	1.76124	9.02472	2.35729	5e-05	0.00129482	0.614	75.485	2.74e-13	RecName: Full=Ras-related protein RABC2a; Short=AtRABC2a; AltName: Full=Ras-related protein Rab18B; Short=AtRab18B
gene_61214	6.94294	15.2018	1.13062	0.00165	0.020073	0.7959	87.0409	4.31e-17	RecName: Full=Ras-related protein RABH1e; Short=AtRABH1e
gene_23220	4.73596	9.7465	1.04123	0.00285	0.0298776	1	119.783	3.37e-28	RecName: Full=Ras-related protein RHN1
gene_68201	2.86895	6.91948	1.27014	0.0007	0.0106781	0.5204	431.409	3.31e-131	RecName: Full=Receptor protein kinase-like protein At4g34220; Flags: Precursor
gene_56160	0.995783	3.32895	1.74117	5e-05	0.00129482	0.5545	118.242	1.61e-43	RecName: Full=Receptor-like cytosolic serine/threonine-protein kinase RBK2; AltName: Full=Protein ROP BINDING PROTEIN KINASES 2
gene_72997	5.44915	12.386	1.1846	0.00325	0.0327127	0.4747	177.178	3.85e-45	RecName: Full=Receptor-like cytosolic serine/threonine-protein kinase RBK2; AltName: Full=Protein ROP BINDING PROTEIN KINASES 2
gene_72148	0.193131	5.22605	4.75807	5e-05	0.00129482	0.3435	279.641	5.27e-78	RecName: Full=Receptor-like protein 12; Short=AtRLP12; Flags: Precursor
gene_82326	0.314426	1.46077	2.21593	0.00015	0.00322458	0.401	265.003	5.01e-72	RecName: Full=Receptor-like protein 12; Short=AtRLP12; Flags: Precursor
gene_61400	0.59774	4.75726	2.99254	5e-05	0.00129482	0.4277	129.028	3.61e-29	RecName: Full=Receptor-like serine/threonine-protein kinase ALE2; AltName: Full=Protein ABNORMAL LEAF SHAPE 2; Flags: Precursor
gene_14996	3.52581	9.41434	1.4169	0.00015	0.00322458	0.4828	302.753	1.52e-92	RecName: Full=Receptor-like serine/threonine-protein kinase At2g45590
gene_3157	19.0937	152.892	3.00135	5e-05	0.00129482	0.4508	123.25	6.34e-30	RecName: Full=REF/SRPP-like protein At1g67360
gene_49385	19.6063	97.4428	2.31324	5e-05	0.00129482	0.439	113.235	3.75e-26	RecName: Full=REF/SRPP-like protein At1g67360
gene_60499	28.8143	84.7852	1.55703	5e-05	0.00129482	0.5379	140.969	5.02e-36	RecName: Full=REF/SRPP-like protein At3g05500
gene_6650	40.4616	97.7826	1.27302	0.0001	0.00232933	0.5133	139.043	3.89e-35	RecName: Full=REF/SRPP-like protein At3g05500
gene_65908	8.37872	24.2619	1.53389	5e-05	0.00129482	0.7459	293.893	8.35e-79	RecName: Full=Regulator of nonsense transcripts UPF2; AltName: Full=Nonsense mRNA reducing factor UPF2; AltName: Full=Up-frameshift suppressor 2 homolog; Short=AtUpf2
gene_65910	6.8999	13.9722	1.01791	0.004	0.0378023	0.5	73.559	1.49e-12	RecName: Full=Regulator of nonsense transcripts UPF2; AltName: Full=Nonsense mRNA reducing factor UPF2; AltName: Full=Up-frameshift suppressor 2 homolog; Short=AtUpf2
gene_65911	7.72804	18.6315	1.26957	0.00025	0.00479642	0.709	159.844	2.57e-40	RecName: Full=Regulator of nonsense transcripts UPF2; AltName: Full=Nonsense mRNA reducing factor UPF2; AltName: Full=Up-frameshift suppressor 2 homolog; Short=AtUpf2
gene_39245	6.10392	13.5426	1.1497	0.0004	0.00694943	0.5267	271.552	2.89e-76	RecName: Full=Regulatory protein NPR1; AltName: Full=BTB/POZ domain-containing protein NPR1; AltName: Full=Non-inducible immunity protein 1; Short=Nim1; AltName: Full=Nonexpresser of PR genes 1; AltName: Full=Salicylic acid insensitive 1; Short=Sai1
gene_26344	0.579111	3.97037	2.77736	5e-05	0.00129482	0.8007	445.277	9.02e-145	RecName: Full=Regulatory protein NPR5; AltName: Full=BTB/POZ domain-containing protein NPR5; AltName: Full=Protein BLADE ON PETIOLE 2
gene_27395	0.649214	4.64291	2.83826	5e-05	0.00129482	0.8072	465.307	7.1e-152	RecName: Full=Regulatory protein NPR5; AltName: Full=BTB/POZ domain-containing protein NPR5; AltName: Full=Protein BLADE ON PETIOLE 2
gene_69105	4.607	11.6038	1.3327	0.0001	0.00232933	0.7508	457.218	2.45e-149	RecName: Full=Regulatory protein NPR5; AltName: Full=BTB/POZ domain-containing protein NPR5; AltName: Full=Protein BLADE ON PETIOLE 2
gene_63648	2.57922	7.42702	1.52585	5e-05	0.00129482	0.6296	176.407	1.17e-96	RecName: Full=Respiratory burst oxidase homolog protein A; AltName: Full=NADPH oxidase RBOHA; AltName: Full=StRBOHA
gene_23597	1.52888	64.2382	5.39288	5e-05	0.00129482	0.5666	521.931	6.62e-177	RecName: Full=Reticuline oxidase-like protein; Flags: Precursor
gene_40898	15.0178	55.7668	1.89274	5e-05	0.00129482	0.3983	160.999	4.13e-42	RecName: Full=Reticulon-like protein B1; Short=AtRTNLB1; AltName: Full=VirB2-interacting protein 1
gene_60993	11.5693	27.1487	1.23058	0.00115	0.0153893	0.5364	108.997	5.43e-24	RecName: Full=Reticulon-like protein B5; Short=AtRTNLB5
gene_1117	1.21377	5.67104	2.22412	0.0041	0.0384823	0.4129	341.273	7.16e-95	RecName: Full=Retrovirus-related Pol polyprotein from transposon 17.6; Includes: RecName: Full=Protease; Includes: RecName: Full=Reverse transcriptase; Includes: RecName: Full=Endonuclease [Drosophila melanogaster]
gene_20710	1.18383	2.95035	1.31742	0.0003	0.00553356	0.3323	157.147	1.05e-36	RecName: Full=Retrovirus-related Pol polyprotein from transposon 17.6; Includes: RecName: Full=Protease; Includes: RecName: Full=Reverse transcriptase; Includes: RecName: Full=Endonuclease [Drosophila melanogaster]
gene_21004	1.51321	5.96159	1.97808	0.00015	0.00322458	0.4118	206.068	1.51e-51	RecName: Full=Retrovirus-related Pol polyprotein from transposon 17.6; Includes: RecName: Full=Protease; Includes: RecName: Full=Reverse transcriptase; Includes: RecName: Full=Endonuclease [Drosophila melanogaster]
gene_26673	12.131	46.693	1.94451	0.00045	0.00762749	0.4141	258.84	1.21e-67	RecName: Full=Retrovirus-related Pol polyprotein from transposon 17.6; Includes: RecName: Full=Protease; Includes: RecName: Full=Reverse transcriptase; Includes: RecName: Full=Endonuclease [Drosophila melanogaster]
gene_35527	22.9308	55.4301	1.27338	0.00015	0.00322458	0.3018	175.252	4.72e-42	RecName: Full=Retrovirus-related Pol polyprotein from transposon 17.6; Includes: RecName: Full=Protease; Includes: RecName: Full=Reverse transcriptase; Includes: RecName: Full=Endonuclease [Drosophila melanogaster]
gene_36096	6.89865	17.7715	1.36518	0.00045	0.00762749	0.3497	258.07	1.11e-67	RecName: Full=Retrovirus-related Pol polyprotein from transposon 17.6; Includes: RecName: Full=Protease; Includes: RecName: Full=Reverse transcriptase; Includes: RecName: Full=Endonuclease [Drosophila melanogaster]
gene_39774	2.95998	6.69921	1.1784	0.00285	0.0298776	0.3018	164.081	1.14e-38	RecName: Full=Retrovirus-related Pol polyprotein from transposon 17.6; Includes: RecName: Full=Protease; Includes: RecName: Full=Reverse transcriptase; Includes: RecName: Full=Endonuclease [Drosophila melanogaster]
gene_40288	6.36277	27.6736	2.12078	5e-05	0.00129482	0.2953	192.586	2.62e-47	RecName: Full=Retrovirus-related Pol polyprotein from transposon 17.6; Includes: RecName: Full=Protease; Includes: RecName: Full=Reverse transcriptase; Includes: RecName: Full=Endonuclease [Drosophila melanogaster]
gene_47673	2.74417	5.85354	1.09294	0.00085	0.0123705	0.3738	218.779	3.94e-56	RecName: Full=Retrovirus-related Pol polyprotein from transposon 17.6; Includes: RecName: Full=Protease; Includes: RecName: Full=Reverse transcriptase; Includes: RecName: Full=Endonuclease [Drosophila melanogaster]
gene_51506	3.14448	6.64405	1.07924	0.001	0.0139796	0.3685	271.166	7.07e-73	RecName: Full=Retrovirus-related Pol polyprotein from transposon 17.6; Includes: RecName: Full=Protease; Includes: RecName: Full=Reverse transcriptase; Includes: RecName: Full=Endonuclease [Drosophila melanogaster]
gene_55100	0.595631	4.07532	2.77442	5e-05	0.00129482	0.395	176.407	6.12e-44	RecName: Full=Retrovirus-related Pol polyprotein from transposon 17.6; Includes: RecName: Full=Protease; Includes: RecName: Full=Reverse transcriptase; Includes: RecName: Full=Endonuclease [Drosophila melanogaster]
gene_63957	0.78556	2.35481	1.58382	0.00085	0.0123705	0.399	318.161	7.35e-91	RecName: Full=Retrovirus-related Pol polyprotein from transposon 17.6; Includes: RecName: Full=Protease; Includes: RecName: Full=Reverse transcriptase; Includes: RecName: Full=Endonuclease [Drosophila melanogaster]
gene_64562	19.401	46.3124	1.25527	0.0005	0.0082656	0.3452	132.88	1.66e-34	RecName: Full=Retrovirus-related Pol polyprotein from transposon 17.6; Includes: RecName: Full=Protease; Includes: RecName: Full=Reverse transcriptase; Includes: RecName: Full=Endonuclease [Drosophila melanogaster]
gene_79476	1.04329	2.48366	1.25133	0.00035	0.0062491	0.4099	277.715	3.77e-77	RecName: Full=Retrovirus-related Pol polyprotein from transposon 17.6; Includes: RecName: Full=Protease; Includes: RecName: Full=Reverse transcriptase; Includes: RecName: Full=Endonuclease [Drosophila melanogaster]
gene_86564	2.42382	6.33138	1.38524	0.0053	0.0461448	0.3184	143.665	1.77e-61	RecName: Full=Retrovirus-related Pol polyprotein from transposon 17.6; Includes: RecName: Full=Protease; Includes: RecName: Full=Reverse transcriptase; Includes: RecName: Full=Endonuclease [Drosophila melanogaster]
gene_3033	4.63815	11.0628	1.25409	0.00265	0.0283869	0.2511	125.946	6.04e-27	RecName: Full=Retrovirus-related Pol polyprotein from transposon 297; Includes: RecName: Full=Protease; Includes: RecName: Full=Reverse transcriptase; Includes: RecName: Full=Endonuclease [Drosophila melanogaster]
gene_32237	4.49426	10.1878	1.18069	0.0013	0.0168083	0.4286	112.079	4.32e-23	RecName: Full=Retrovirus-related Pol polyprotein from transposon 297; Includes: RecName: Full=Protease; Includes: RecName: Full=Reverse transcriptase; Includes: RecName: Full=Endonuclease [Drosophila melanogaster]
gene_51411	1.45106	4.75932	1.71365	0.0001	0.00232933	0.29	192.971	1.14e-50	RecName: Full=Retrovirus-related Pol polyprotein from transposon 297; Includes: RecName: Full=Protease; Includes: RecName: Full=Reverse transcriptase; Includes: RecName: Full=Endonuclease [Drosophila melanogaster]
gene_18460	0.557613	1.68685	1.59699	0.0007	0.0106781	0.4333	134.42	2.11e-62	RecName: Full=Retrovirus-related Pol polyprotein from transposon TNT 1-94; Includes: RecName: Full=Protease; Includes: RecName: Full=Reverse transcriptase; Includes: RecName: Full=Endonuclease [Nicotiana tabacum]
gene_19033	0.564185	1.48778	1.39892	0.002	0.0231823	0.3763	78.9518	1.14e-42	RecName: Full=Retrovirus-related Pol polyprotein from transposon TNT 1-94; Includes: RecName: Full=Protease; Includes: RecName: Full=Reverse transcriptase; Includes: RecName: Full=Endonuclease [Nicotiana tabacum]
gene_20618	23.7319	47.6681	1.0062	0.0031	0.031613	0.6186	397.127	2.59e-112	RecName: Full=Retrovirus-related Pol polyprotein from transposon TNT 1-94; Includes: RecName: Full=Protease; Includes: RecName: Full=Reverse transcriptase; Includes: RecName: Full=Endonuclease [Nicotiana tabacum]
gene_22099	2.67016	6.0247	1.17396	0.004	0.0378023	0.3321	263.848	1.02e-68	RecName: Full=Retrovirus-related Pol polyprotein from transposon TNT 1-94; Includes: RecName: Full=Protease; Includes: RecName: Full=Reverse transcriptase; Includes: RecName: Full=Endonuclease [Nicotiana tabacum]
gene_2342	3.71178	8.17738	1.13953	0.00485	0.0432757	0.3714	436.032	4.67e-125	RecName: Full=Retrovirus-related Pol polyprotein from transposon TNT 1-94; Includes: RecName: Full=Protease; Includes: RecName: Full=Reverse transcriptase; Includes: RecName: Full=Endonuclease [Nicotiana tabacum]
gene_26123	7.45211	17.1566	1.20304	0.0055	0.0474463	0.3537	140.969	3.14e-32	RecName: Full=Retrovirus-related Pol polyprotein from transposon TNT 1-94; Includes: RecName: Full=Protease; Includes: RecName: Full=Reverse transcriptase; Includes: RecName: Full=Endonuclease [Nicotiana tabacum]
gene_29125	1.08096	2.97844	1.46224	0.0001	0.00232933	0.3986	206.068	1.65e-80	RecName: Full=Retrovirus-related Pol polyprotein from transposon TNT 1-94; Includes: RecName: Full=Protease; Includes: RecName: Full=Reverse transcriptase; Includes: RecName: Full=Endonuclease [Nicotiana tabacum]
gene_35415	8.28761	17.0141	1.0377	0.0048	0.0430448	0.2733	124.79	8.08e-27	RecName: Full=Retrovirus-related Pol polyprotein from transposon TNT 1-94; Includes: RecName: Full=Protease; Includes: RecName: Full=Reverse transcriptase; Includes: RecName: Full=Endonuclease [Nicotiana tabacum]
gene_3866	8.44114	20.7655	1.29868	0.0002	0.00403985	0.5685	246.128	1.08e-63	RecName: Full=Retrovirus-related Pol polyprotein from transposon TNT 1-94; Includes: RecName: Full=Protease; Includes: RecName: Full=Reverse transcriptase; Includes: RecName: Full=Endonuclease [Nicotiana tabacum]
gene_42539	0.286465	1.96719	2.77971	5e-05	0.00129482	0.4611	147.132	4.36e-34	RecName: Full=Retrovirus-related Pol polyprotein from transposon TNT 1-94; Includes: RecName: Full=Protease; Includes: RecName: Full=Reverse transcriptase; Includes: RecName: Full=Endonuclease [Nicotiana tabacum]
gene_44242	1.78916	4.07958	1.18914	0.00045	0.00762749	0.3772	410.994	0	RecName: Full=Retrovirus-related Pol polyprotein from transposon TNT 1-94; Includes: RecName: Full=Protease; Includes: RecName: Full=Reverse transcriptase; Includes: RecName: Full=Endonuclease [Nicotiana tabacum]
gene_45237	10.7011	26.3293	1.29891	0.0002	0.00403985	0.2988	102.449	4.87e-40	RecName: Full=Retrovirus-related Pol polyprotein from transposon TNT 1-94; Includes: RecName: Full=Protease; Includes: RecName: Full=Reverse transcriptase; Includes: RecName: Full=Endonuclease [Nicotiana tabacum]
gene_4553	10.841	22.4152	1.04798	0.0037	0.0358403	0.3326	674.855	0	RecName: Full=Retrovirus-related Pol polyprotein from transposon TNT 1-94; Includes: RecName: Full=Protease; Includes: RecName: Full=Reverse transcriptase; Includes: RecName: Full=Endonuclease [Nicotiana tabacum]
gene_4724	2.83714	18.7687	2.72582	5e-05	0.00129482	0.5564	431.795	4.55e-123	RecName: Full=Retrovirus-related Pol polyprotein from transposon TNT 1-94; Includes: RecName: Full=Protease; Includes: RecName: Full=Reverse transcriptase; Includes: RecName: Full=Endonuclease [Nicotiana tabacum]
gene_48707	2.31154	4.72576	1.03169	0.004	0.0378023	0.3188	176.407	1.48e-74	RecName: Full=Retrovirus-related Pol polyprotein from transposon TNT 1-94; Includes: RecName: Full=Protease; Includes: RecName: Full=Reverse transcriptase; Includes: RecName: Full=Endonuclease [Nicotiana tabacum]
gene_48994	0.695728	2.39209	1.78167	0.004	0.0378023	0.374	448.743	3.27e-129	RecName: Full=Retrovirus-related Pol polyprotein from transposon TNT 1-94; Includes: RecName: Full=Protease; Includes: RecName: Full=Reverse transcriptase; Includes: RecName: Full=Endonuclease [Nicotiana tabacum]
gene_49156	8.18224	51.5169	2.65448	0.00525	0.0458362	0.8417	1162.52	0	RecName: Full=Retrovirus-related Pol polyprotein from transposon TNT 1-94; Includes: RecName: Full=Protease; Includes: RecName: Full=Reverse transcriptase; Includes: RecName: Full=Endonuclease [Nicotiana tabacum]
gene_51128	0.800155	7.85049	3.29443	5e-05	0.00129482	0.4388	1075.08	0	RecName: Full=Retrovirus-related Pol polyprotein from transposon TNT 1-94; Includes: RecName: Full=Protease; Includes: RecName: Full=Reverse transcriptase; Includes: RecName: Full=Endonuclease [Nicotiana tabacum]
gene_51170	7.06403	16.9029	1.2587	0.00575	0.0488317	0.3323	134.806	4.09e-59	RecName: Full=Retrovirus-related Pol polyprotein from transposon TNT 1-94; Includes: RecName: Full=Protease; Includes: RecName: Full=Reverse transcriptase; Includes: RecName: Full=Endonuclease [Nicotiana tabacum]
gene_5282	1.03385	2.55635	1.30606	0.00495	0.0439482	0.5257	350.132	1.16e-137	RecName: Full=Retrovirus-related Pol polyprotein from transposon TNT 1-94; Includes: RecName: Full=Protease; Includes: RecName: Full=Reverse transcriptase; Includes: RecName: Full=Endonuclease [Nicotiana tabacum]
gene_5373	7.70292	34.7145	2.17206	5e-05	0.00129482	0.3613	197.208	3.21e-56	RecName: Full=Retrovirus-related Pol polyprotein from transposon TNT 1-94; Includes: RecName: Full=Protease; Includes: RecName: Full=Reverse transcriptase; Includes: RecName: Full=Endonuclease [Nicotiana tabacum]
gene_56997	4.18584	9.9779	1.25322	0.00095	0.013435	0.3694	295.434	6.8e-80	RecName: Full=Retrovirus-related Pol polyprotein from transposon TNT 1-94; Includes: RecName: Full=Protease; Includes: RecName: Full=Reverse transcriptase; Includes: RecName: Full=Endonuclease [Nicotiana tabacum]
gene_68831	0.711934	2.13777	1.5863	5e-05	0.00129482	0.3636	102.449	2.95e-20	RecName: Full=Retrovirus-related Pol polyprotein from transposon TNT 1-94; Includes: RecName: Full=Protease; Includes: RecName: Full=Reverse transcriptase; Includes: RecName: Full=Endonuclease [Nicotiana tabacum]
gene_7352	24.3569	50.0247	1.03831	0.0013	0.0168083	0.9055	616.305	0	RecName: Full=Retrovirus-related Pol polyprotein from transposon TNT 1-94; Includes: RecName: Full=Protease; Includes: RecName: Full=Reverse transcriptase; Includes: RecName: Full=Endonuclease [Nicotiana tabacum]
gene_77147	1.37713	3.6988	1.42539	0.005	0.0442746	0.5736	328.946	1.39e-89	RecName: Full=Retrovirus-related Pol polyprotein from transposon TNT 1-94; Includes: RecName: Full=Protease; Includes: RecName: Full=Reverse transcriptase; Includes: RecName: Full=Endonuclease [Nicotiana tabacum]
gene_77775	0.270798	3.41223	3.65543	0.0008	0.0118229	0.3424	128.642	5.82e-30	RecName: Full=Retrovirus-related Pol polyprotein from transposon TNT 1-94; Includes: RecName: Full=Protease; Includes: RecName: Full=Reverse transcriptase; Includes: RecName: Full=Endonuclease [Nicotiana tabacum]
gene_7834	2.06492	5.36607	1.37778	0.00355	0.0348094	0.3194	319.701	7.67e-93	RecName: Full=Retrovirus-related Pol polyprotein from transposon TNT 1-94; Includes: RecName: Full=Protease; Includes: RecName: Full=Reverse transcriptase; Includes: RecName: Full=Endonuclease [Nicotiana tabacum]
gene_78460	2.88068	10.8385	1.91168	0.00035	0.0062491	0.3341	486.108	3.43e-164	RecName: Full=Retrovirus-related Pol polyprotein from transposon TNT 1-94; Includes: RecName: Full=Protease; Includes: RecName: Full=Reverse transcriptase; Includes: RecName: Full=Endonuclease [Nicotiana tabacum]
gene_78797	1.63688	12.3382	2.91411	0.00485	0.0432757	0.3096	395.201	9.88e-110	RecName: Full=Retrovirus-related Pol polyprotein from transposon TNT 1-94; Includes: RecName: Full=Protease; Includes: RecName: Full=Reverse transcriptase; Includes: RecName: Full=Endonuclease [Nicotiana tabacum]
gene_79362	4.15921	9.51085	1.19326	0.00175	0.0209608	0.3087	276.944	3.53e-112	RecName: Full=Retrovirus-related Pol polyprotein from transposon TNT 1-94; Includes: RecName: Full=Protease; Includes: RecName: Full=Reverse transcriptase; Includes: RecName: Full=Endonuclease [Nicotiana tabacum]
gene_81416	17.9972	38.3438	1.09122	0.0042	0.0391327	0.9382	333.954	2.13e-91	RecName: Full=Retrovirus-related Pol polyprotein from transposon TNT 1-94; Includes: RecName: Full=Protease; Includes: RecName: Full=Reverse transcriptase; Includes: RecName: Full=Endonuclease [Nicotiana tabacum]
gene_82330	5.03013	36.4812	2.85848	0.00545	0.0471365	0.9461	1409.43	0	RecName: Full=Retrovirus-related Pol polyprotein from transposon TNT 1-94; Includes: RecName: Full=Protease; Includes: RecName: Full=Reverse transcriptase; Includes: RecName: Full=Endonuclease [Nicotiana tabacum]
gene_86005	2.62485	7.03098	1.42149	5e-05	0.00129482	0.5526	113.235	2.47e-23	RecName: Full=Retrovirus-related Pol polyprotein from transposon TNT 1-94; Includes: RecName: Full=Protease; Includes: RecName: Full=Reverse transcriptase; Includes: RecName: Full=Endonuclease [Nicotiana tabacum]
gene_86221	0	4.04288	inf	5e-05	0.00129482	0.3003	126.331	1.45e-27	RecName: Full=Retrovirus-related Pol polyprotein from transposon TNT 1-94; Includes: RecName: Full=Protease; Includes: RecName: Full=Reverse transcriptase; Includes: RecName: Full=Endonuclease [Nicotiana tabacum]
gene_86619	9.45092	20.5345	1.11952	0.00335	0.0334425	0.3254	165.236	7.35e-58	RecName: Full=Retrovirus-related Pol polyprotein from transposon TNT 1-94; Includes: RecName: Full=Protease; Includes: RecName: Full=Reverse transcriptase; Includes: RecName: Full=Endonuclease [Nicotiana tabacum]
gene_899	0.568582	2.28812	2.00872	5e-05	0.00129482	0.3075	413.305	0	RecName: Full=Retrovirus-related Pol polyprotein from transposon TNT 1-94; Includes: RecName: Full=Protease; Includes: RecName: Full=Reverse transcriptase; Includes: RecName: Full=Endonuclease [Nicotiana tabacum]
gene_22513	0.873445	3.92322	2.16725	0.00385	0.0368334	0.2955	75.8702	2.35e-12	RecName: Full=Retrovirus-related Pol polyprotein from type-2 retrotransposable element R2DM; AltName: Full=Retrovirus-related Pol polyprotein from type II retrotransposable element R2DM; Includes: RecName: Full=Protease; Includes: RecName: Full=Reverse transcriptase; Includes: RecName: Full=Endonuclease [Drosophila melanogaster]
gene_66735	4.30969	11.944	1.47063	0.0003	0.00553356	0.7949	130.568	1.78e-64	RecName: Full=Rho GTPase-activating protein 1; AltName: Full=Rho-type GTPase-activating protein 1
gene_8010	7.44778	15.3893	1.04705	0.00285	0.0298776	0.597	96.2857	2.35e-19	RecName: Full=RHOMBOID-like protein 1; Short=AtRBL1
gene_47741	0.466663	2.36508	2.34143	0.00415	0.038802	0.4187	231.491	3.34e-70	RecName: Full=RING-H2 finger protein ATL11; Flags: Precursor
gene_8871	0.377988	3.14831	3.05817	0.00045	0.00762749	0.5543	188.348	4e-53	RecName: Full=RING-H2 finger protein ATL52
gene_81636	1.12274	3.96675	1.82093	0.00025	0.00479642	0.4397	161.384	5.14e-42	RecName: Full=RING-H2 finger protein ATL54
gene_46254	5.99622	16.8519	1.49078	5e-05	0.00129482	0.5205	228.409	2e-65	RecName: Full=RING-H2 finger protein ATL65
gene_17673	1.09506	3.71765	1.76338	5e-05	0.00129482	0.6294	144.821	1.16e-37	RecName: Full=RING-H2 finger protein ATL72
gene_21993	1.37827	3.8743	1.49108	0.0002	0.00403985	0.6013	146.747	2.14e-38	RecName: Full=RING-H2 finger protein ATL72
gene_34153	0.847961	3.17822	1.90615	0.0048	0.0430448	0.56	108.997	1.2e-26	RecName: Full=RING-H2 finger protein ATL73; Flags: Precursor
gene_19535	7.64881	31.6138	2.04725	5e-05	0.00129482	0.6577	143.28	1.08e-37	RecName: Full=RING-H2 finger protein ATL8
gene_26149	29.7209	64.4963	1.11774	0.00315	0.0319888	0.6752	152.14	1.4e-41	RecName: Full=RING-H2 finger protein ATL8
gene_72463	1.47913	8.36085	2.4989	5e-05	0.00129482	0.5377	107.842	1.05e-38	RecName: Full=RING-H2 finger protein ATL80
gene_11049	4.65964	13.9964	1.58676	5e-05	0.00129482	0.4599	152.91	5.96e-37	RecName: Full=RNA polymerase sigma factor sigA; Short=Sigma factor A; Short=Sigma-A; AltName: Full=RNA polymerase sigma factor sig1; Short=Atsig1; Short=Sigma factor 1; AltName: Full=RNA polymerase sigma factor sig2; Short=Atsig2; Short=Sigma factor 2; AltName: Full=RNA polymerase sigma factor sigB; Short=Sigma factor B; Short=Sigma-B; Flags: Precursor
gene_35431	4.1549	13.1482	1.66198	5e-05	0.00129482	0.4686	139.043	1.33e-32	RecName: Full=RNA polymerase sigma factor sigA; Short=Sigma factor A; Short=Sigma-A; AltName: Full=RNA polymerase sigma factor sig1; Short=Atsig1; Short=Sigma factor 1; AltName: Full=RNA polymerase sigma factor sig2; Short=Atsig2; Short=Sigma factor 2; AltName: Full=RNA polymerase sigma factor sigB; Short=Sigma factor B; Short=Sigma-B; Flags: Precursor
gene_28093	1.15077	8.27415	2.84601	5e-05	0.00129482	0.8659	163.696	2.25e-40	RecName: Full=RNA polymerase sigma factor sigE, chloroplastic/mitochondrial; Short=Sigma factor E; Short=Sigma-E; AltName: Full=RNA polymerase sigma factor sig5; Short=Atsig5; Short=Sigma factor 5; Flags: Precursor
gene_47993	1.20744	8.0976	2.74555	5e-05	0.00129482	0.8659	163.31	3.28e-40	RecName: Full=RNA polymerase sigma factor sigE, chloroplastic/mitochondrial; Short=Sigma factor E; Short=Sigma-E; AltName: Full=RNA polymerase sigma factor sig5; Short=Atsig5; Short=Sigma factor 5; Flags: Precursor
gene_40003	1.25884	4.32371	1.78017	0.0008	0.0118229	0.2279	81.6481	4.24e-15	RecName: Full=RNA-directed DNA polymerase from mobile element jockey; AltName: Full=Reverse transcriptase [Drosophila melanogaster]
gene_76419	6.64522	14.2758	1.10318	0.0019	0.0222887	0.6911	355.91	0	RecName: Full=Root phototropism protein 2; AltName: Full=BTB/POZ domain-containing protein RPT2
gene_2891	39.7314	121.79	1.61605	0.0001	0.00232933	0.7429	486.108	5.71e-160	RecName: Full=S-adenosylmethionine decarboxylase proenzyme; Short=AdoMetDC; Short=SAMDC; Contains: RecName: Full=S-adenosylmethionine decarboxylase alpha chain; Contains: RecName: Full=S-adenosylmethionine decarboxylase beta chain; Flags: Precursor [Ipomoea nil]
gene_3592	2.58833	9.95904	1.94399	5e-05	0.00129482	0.9643	754.592	0	RecName: Full=S-adenosylmethionine synthase 1; Short=AdoMet synthase 1; AltName: Full=Methionine adenosyltransferase 1; Short=MAT 1
gene_20856	23.5668	92.7432	1.97649	0.00595	0.0499908	0.9923	772.696	0	RecName: Full=S-adenosylmethionine synthase 1; Short=AdoMet synthase 1; AltName: Full=Methionine adenosyltransferase 1; Short=MAT 1 [Nicotiana tabacum]
gene_16693	2.50955	16.6974	2.73413	5e-05	0.00129482	0.9688	72.0182	1.51e-13	RecName: Full=S-adenosylmethionine synthase 2; Short=AdoMet synthase 2; AltName: Full=Methionine adenosyltransferase 2; Short=MAT 2
gene_82091	46.303	172.024	1.89343	0.0009	0.0129156	0.9796	768.459	0	RecName: Full=S-adenosylmethionine synthase 2; Short=AdoMet synthase 2; AltName: Full=Methionine adenosyltransferase 2; Short=MAT 2
gene_16682	3.89187	31.0927	2.99804	5e-05	0.00129482	0.9715	674.855	0	RecName: Full=S-adenosylmethionine synthase 2; Short=AdoMet synthase 2; AltName: Full=Methionine adenosyltransferase 2; Short=MAT 2 [Nicotiana tabacum]
gene_29638	7.86744	23.0355	1.54989	0.00095	0.013435	0.9564	742.651	0	RecName: Full=S-adenosylmethionine synthase 2; Short=AdoMet synthase 2; AltName: Full=Methionine adenosyltransferase 2; Short=MAT 2 [Nicotiana tabacum]
gene_489	8.35255	58.5106	2.80841	5e-05	0.00129482	0.9897	770	0	RecName: Full=S-adenosylmethionine synthase 2; Short=AdoMet synthase 2; AltName: Full=Methionine adenosyltransferase 2; Short=MAT 2 [Nicotiana tabacum]
gene_62666	12.6504	76.4503	2.59534	0.0001	0.00232933	0.9949	773.852	0	RecName: Full=S-adenosylmethionine synthase 2; Short=AdoMet synthase 2; AltName: Full=Methionine adenosyltransferase 2; Short=MAT 2 [Nicotiana tabacum]
gene_54335	4.54445	11.0049	1.27596	0.0059	0.0496877	0.5586	159.073	5.73e-45	RecName: Full=Salicylate carboxymethyltransferase; AltName: Full=S-adenosyl-L-methionine:salicylate acid carboxylmethyltransferase; Short=CbSAMT; AltName: Full=Salicylate O-methyltransferase [Clarkia breweri]
gene_82588	0.861893	3.95694	2.1988	5e-05	0.00129482	0.3057	197.978	2.51e-54	RecName: Full=Salutaridinol 7-O-acetyltransferase; Short=salAT [Papaver somniferum]
gene_13611	8.87938	17.8943	1.01097	0.0019	0.0222887	0.5817	625.165	0	RecName: Full=Scarecrow-like protein 13; Short=AtSCL13; AltName: Full=GRAS family protein 24; Short=AtGRAS-24
gene_1478	15.3894	42.5476	1.46715	5e-05	0.00129482	0.477	328.176	6.24e-104	RecName: Full=Scarecrow-like protein 15; Short=AtSCL15; AltName: Full=GRAS family protein 25; Short=AtGRAS-25
gene_83627	14.7914	33.7497	1.19012	0.0005	0.0082656	0.6096	263.462	2.46e-81	RecName: Full=Scarecrow-like protein 15; Short=AtSCL15; AltName: Full=GRAS family protein 25; Short=AtGRAS-25
gene_83628	8.98931	19.0543	1.08383	0.0024	0.0264227	0.4478	169.474	1.72e-45	RecName: Full=Scarecrow-like protein 15; Short=AtSCL15; AltName: Full=GRAS family protein 25; Short=AtGRAS-25
gene_66482	3.58482	7.36279	1.03835	0.00355	0.0348094	0.6522	619.772	0	RecName: Full=Scarecrow-like protein 3; Short=AtSCL3; AltName: Full=GRAS family protein 5; Short=AtGRAS-5
gene_82333	2.33772	6.9219	1.56607	5e-05	0.00129482	0.6522	624.009	0	RecName: Full=Scarecrow-like protein 3; Short=AtSCL3; AltName: Full=GRAS family protein 5; Short=AtGRAS-5
gene_28242	20.7917	46.2414	1.15317	0.0009	0.0129156	0.5285	414.846	6.51e-131	RecName: Full=Scarecrow-like protein 8; Short=AtSCL8; AltName: Full=GRAS family protein 30; Short=AtGRAS-30
gene_31676	50.0186	124.954	1.32086	5e-05	0.00129482	0.6202	174.866	9.91e-49	RecName: Full=Scarecrow-like protein 8; Short=AtSCL8; AltName: Full=GRAS family protein 30; Short=AtGRAS-30
gene_41451	1.14738	9.49009	3.04808	5e-05	0.00129482	0.2604	170.629	1.29e-44	RecName: Full=Scopoletin glucosyltransferase; AltName: Full=Phenylpropanoid:glucosyltransferase 1 [Nicotiana tabacum]
gene_61283	2.24433	10.7012	2.25342	0.0001	0.00232933	0.5852	208.379	1.79e-55	RecName: Full=Serine carboxypeptidase-like 45; Flags: Precursor
gene_72688	8.42449	18.8151	1.15923	0.00545	0.0471365	0.828	164.081	3.88e-52	RecName: Full=Serine carboxypeptidase-like 45; Flags: Precursor
gene_33430	2.73547	8.06984	1.56075	0.0001	0.00232933	0.5105	134.42	1.22e-46	RecName: Full=Serine carboxypeptidase-like 47; Flags: Precursor
gene_39031	3.1117	8.8876	1.51409	5e-05	0.00129482	0.8894	428.713	2.25e-133	RecName: Full=Serine hydroxymethyltransferase 4; Short=AtSHMT4; AltName: Full=Glycine hydroxymethyltransferase 4; AltName: Full=Serine methylase 4
gene_47997	38.519	140.182	1.86366	0.00325	0.0327127	0.9027	429.098	7.69e-137	RecName: Full=Serine hydroxymethyltransferase 4; Short=AtSHMT4; AltName: Full=Glycine hydroxymethyltransferase 4; AltName: Full=Serine methylase 4
gene_64527	8.55966	20.6252	1.26878	0.0027	0.028767	0.4375	72.4034	1.92e-13	RecName: Full=Serine/arginine repetitive matrix protein 2
gene_19314	35.3625	82.8807	1.22881	0.0023	0.0256168	0.8	93.5893	7.09e-19	RecName: Full=Serine/arginine-rich SC35-like splicing factor SCL30A; Short=At-SCL30A; Short=AtSCL30A; AltName: Full=SC35-like splicing factor 30A; AltName: Full=Serine/arginine-rich splicing factor 30A
gene_68434	4.05649	28.2831	2.80163	5e-05	0.00129482	0.75	91.6633	2.11e-18	RecName: Full=Serine/arginine-rich SC35-like splicing factor SCL30A; Short=At-SCL30A; Short=AtSCL30A; AltName: Full=SC35-like splicing factor 30A; AltName: Full=Serine/arginine-rich splicing factor 30A
gene_48692	5.74448	31.7061	2.46451	5e-05	0.00129482	0.6667	83.9593	1.04e-15	RecName: Full=Serine/arginine-rich splicing factor SR45a; Short=At-SR45A; Short=AtSR45a; AltName: Full=Protein TRANSFORMER2-like; Short=atTra2
gene_4475	1.00303	2.46681	1.29828	0.0053	0.0461448	0.6084	184.882	2.89e-65	RecName: Full=Serine/threonine-protein kinase At3g07070
gene_36502	1.78642	3.88078	1.11927	0.00305	0.031252	0.2549	70.8626	5.64e-11	RecName: Full=Serine/threonine-protein kinase ATM; AltName: Full=Ataxia telangiectasia mutated homolog; Short=AtATM
gene_56895	6.17418	21.1318	1.7751	5e-05	0.00129482	0.7013	239.58	1.96e-67	RecName: Full=Serine/threonine-protein kinase HT1; AltName: Full=High leaf temperature protein 1
gene_67887	6.61592	16.8576	1.34939	0.00015	0.00322458	0.7133	236.498	3.37e-66	RecName: Full=Serine/threonine-protein kinase HT1; AltName: Full=High leaf temperature protein 1
gene_86504	0.990202	2.70479	1.44972	0.001	0.0139796	0.7529	409.068	3.71e-120	RecName: Full=Serine/threonine-protein kinase KIPK; AltName: Full=KCBP-interacting protein kinase
gene_26340	0.406202	5.22902	3.68627	5e-05	0.00129482	0.5714	186.037	2.02e-47	RecName: Full=Serine/threonine-protein kinase Nek2; Short=OsNek2; AltName: Full=NimA-related protein kinase 2
gene_84630	1.74595	4.69693	1.42771	0.00515	0.0451991	0.5322	242.276	6.35e-75	RecName: Full=Serine/threonine-protein kinase OXI1; AltName: Full=AGC serine/threonine-protein kinase subfamily 2 member 1; AltName: Full=Protein OXIDATIVE SIGNAL-INDUCIBLE 1
gene_29993	22.7531	48.264	1.08488	0.00165	0.020073	0.6061	121.324	2.85e-73	RecName: Full=Serine/threonine-protein kinase SAPK1; AltName: Full=Osmotic stress/abscisic acid-activated protein kinase 1
gene_81094	2.82212	10.199	1.85358	5e-05	0.00129482	0.8108	67.0106	5.06e-43	RecName: Full=Serine/threonine-protein kinase SRK2A; AltName: Full=Arabidopsis protein SK1; AltName: Full=OST1-kinase-like 7; AltName: Full=SNF1-related kinase 2.4; Short=SnRK2.4
gene_59974	0.444989	2.03188	2.19097	0.0015	0.018703	0.4362	133.65	2.08e-33	RecName: Full=Serine/threonine-protein kinase SRK2F; AltName: Full=OST1-kinase-like 5; AltName: Full=SNF1-related kinase 2.7; Short=SnRK2.7
gene_4760	12.248	26.5589	1.11665	0.00095	0.013435	0.5432	102.064	2.65e-31	RecName: Full=Serine/threonine-protein kinase Warts
gene_58556	13.6585	28.845	1.07852	0.00195	0.0227209	0.5432	102.064	8.34e-32	RecName: Full=Serine/threonine-protein kinase Warts
gene_34115	2.15193	6.06833	1.49567	0.0001	0.00232933	0.4215	92.4337	8.31e-18	RecName: Full=Serine/threonine-protein phosphatase 7 long form homolog
gene_3433	2.20296	5.19168	1.23675	0.0002	0.00403985	0.425	88.9669	4.56e-16	RecName: Full=Serine/threonine-protein phosphatase 7 long form homolog
gene_70248	7.60771	18.6486	1.29354	0.0002	0.00403985	0.2888	168.703	8.24e-41	RecName: Full=Serine/threonine-protein phosphatase 7 long form homolog
gene_78929	3.54367	8.32186	1.23166	0.0022	0.0248024	0.3016	87.0409	1.43e-15	RecName: Full=Serine/threonine-protein phosphatase 7 long form homolog
gene_34351	3.88022	9.63178	1.31167	0.0003	0.00553356	0.867	356.681	2.73e-123	RecName: Full=Serine/threonine-protein phosphatase PP1
gene_69043	9.01924	19.3521	1.10141	0.00255	0.0276645	0.7154	180.644	2.23e-61	RecName: Full=Serine/threonine-protein phosphatase PP2A-5 catalytic subunit [Nicotiana tabacum]
gene_27417	0.425725	1.59023	1.90124	0.0022	0.0248024	0.5672	370.548	1.82e-114	RecName: Full=Shikimate O-hydroxycinnamoyltransferase; AltName: Full=Hydroxycinnamoyl transferase; AltName: Full=Hydroxycinnamoyl-Coenzyme A shikimate/quinate hydroxycinnamoyltransferase [Nicotiana tabacum]
gene_34199	6.75134	14.4793	1.10074	0.00275	0.0291605	0.6571	201.83	2.44e-54	RecName: Full=Shikimate O-hydroxycinnamoyltransferase; AltName: Full=Hydroxycinnamoyl transferase; AltName: Full=Hydroxycinnamoyl-Coenzyme A shikimate/quinate hydroxycinnamoyltransferase [Nicotiana tabacum]
gene_34204	10.5517	25.5714	1.27706	0.00235	0.0260113	0.5497	352.829	3.93e-113	RecName: Full=Shikimate O-hydroxycinnamoyltransferase; AltName: Full=Hydroxycinnamoyl transferase; AltName: Full=Hydroxycinnamoyl-Coenzyme A shikimate/quinate hydroxycinnamoyltransferase [Nicotiana tabacum]
gene_78311	35.0758	74.6242	1.08917	0.0031	0.031613	0.58	367.851	2.36e-112	RecName: Full=Shikimate O-hydroxycinnamoyltransferase; AltName: Full=Hydroxycinnamoyl transferase; AltName: Full=Hydroxycinnamoyl-Coenzyme A shikimate/quinate hydroxycinnamoyltransferase [Nicotiana tabacum]
gene_44860	0.777526	3.33203	2.09944	0.00035	0.0062491	0.5375	234.958	3.46e-69	RecName: Full=Short-chain dehydrogenase reductase 3b; Short=AtSDR3b
gene_5341	2.41911	16.3621	2.75781	5e-05	0.00129482	0.4815	82.0333	5.49e-31	RecName: Full=Short-chain dehydrogenase TIC 32, chloroplastic; AltName: Full=Translocon at the inner envelope membrane of chloroplasts 32; Short=AtTIC32
gene_8336	3.79892	9.15301	1.26866	0.00025	0.00479642	0.4861	75.0998	8.11e-16	RecName: Full=Short-chain dehydrogenase TIC 32, chloroplastic; AltName: Full=Translocon at the inner envelope membrane of chloroplasts 32; Short=AtTIC32
gene_61807	2.82664	6.46543	1.19366	0.00435	0.0401114	0.4851	134.42	2.44e-32	RecName: Full=Short-chain dehydrogenase/reductase 2b; Short=AtSDR2b
gene_52461	24.0049	59.2313	1.30303	0.0011	0.014952	0.5086	108.612	1.84e-27	RecName: Full=Short-chain type dehydrogenase/reductase [Picea abies]
gene_2244	2.14642	7.87497	1.87534	0.0002	0.00403985	0.4792	135.191	1.65e-36	RecName: Full=SKP1-like protein 4; Short=AtSK4
gene_585	3.71136	11.5767	1.6412	0.0003	0.00553356	0.4792	132.109	7.09e-36	RecName: Full=SKP1-like protein 4; Short=AtSK4
gene_36	3.27358	82.2616	4.65128	5e-05	0.00129482	0.6761	162.155	6.43e-45	RecName: Full=Small heat shock protein, chloroplastic; Flags: Precursor
gene_52291	2.10822	41.3857	4.29504	5e-05	0.00129482	0.6692	152.14	4.54e-41	RecName: Full=Small heat shock protein, chloroplastic; Flags: Precursor
gene_31980	7.84308	31.994	2.02831	5e-05	0.00129482	0.8833	109.768	7.38e-28	RecName: Full=Snakin-1; Flags: Precursor
gene_48877	26.0427	106.204	2.02789	5e-05	0.00129482	0.9184	96.2857	3.26e-23	RecName: Full=Snakin-1; Flags: Precursor
gene_5402	21.55	54.7188	1.34435	0.0008	0.0118229	0.7667	98.9821	1.21e-24	RecName: Full=Snakin-2; Flags: Precursor
gene_85549	20.702	68.1285	1.71848	5e-05	0.00129482	0.6721	91.2781	3.68e-20	RecName: Full=Snakin-2; Flags: Precursor
gene_32025	0.796784	3.03924	1.93145	0.0001	0.00232933	0.4771	148.673	2.19e-37	RecName: Full=SNF1-related protein kinase regulatory subunit beta-2; Short=AKIN subunit beta-2; Short=AKINB2; Short=AKINbeta2
gene_8183	1.48651	4.40704	1.56788	0.0011	0.014952	0.6897	96.6709	1.93e-37	RecName: Full=SNF1-related protein kinase regulatory subunit beta-2; Short=AKIN subunit beta-2; Short=AKINB2; Short=AKINbeta2
gene_25259	4.7779	23.7631	2.31427	5e-05	0.00129482	0.682	357.836	8.87e-109	RecName: Full=Solanesyl-diphosphate synthase 2, chloroplastic; Short=OsSPS2; AltName: Full=All-trans-nonaprenyl-diphosphate synthase 2 (geranyl-diphosphate specific); Flags: Precursor
gene_49011	6.60839	47.2214	2.83707	5e-05	0.00129482	0.7705	295.819	2.51e-99	RecName: Full=Solanesyl-diphosphate synthase 2, chloroplastic; Short=OsSPS2; AltName: Full=All-trans-nonaprenyl-diphosphate synthase 2 (geranyl-diphosphate specific); Flags: Precursor
gene_38798	20.4582	46.5161	1.18505	0.0005	0.0082656	0.5893	69.3218	8.83e-11	RecName: Full=Spastin
gene_1916	8.8871	20.8116	1.2276	0.00045	0.00762749	0.4884	163.31	3.48e-41	RecName: Full=Spermine synthase; Short=SPMSY; AltName: Full=Spermidine aminopropyltransferase
gene_46713	7.98656	27.3661	1.77674	5e-05	0.00129482	0.9114	161.77	1.43e-41	RecName: Full=Splicing factor U2af small subunit A; AltName: Full=U2 auxiliary factor 35 kDa subunit A; AltName: Full=U2 small nuclear ribonucleoprotein auxiliary factor small subunit A; Short=U2 snRNP auxiliary factor small subunit A; AltName: Full=Zinc finger CCCH domain-containing protein 8; Short=AtC3H8
gene_7611	9.44976	27.5809	1.54532	5e-05	0.00129482	0.9114	161.77	1.5e-41	RecName: Full=Splicing factor U2af small subunit A; AltName: Full=U2 auxiliary factor 35 kDa subunit A; AltName: Full=U2 small nuclear ribonucleoprotein auxiliary factor small subunit A; Short=U2 snRNP auxiliary factor small subunit A; AltName: Full=Zinc finger CCCH domain-containing protein 8; Short=AtC3H8
gene_65522	16.1469	40.4667	1.32548	0.00085	0.0123705	0.8434	157.918	1.37e-40	RecName: Full=Splicing factor U2af small subunit B; AltName: Full=U2 auxiliary factor 35 kDa subunit B; AltName: Full=U2 small nuclear ribonucleoprotein auxiliary factor small subunit B; Short=U2 snRNP auxiliary factor small subunit B; AltName: Full=Zinc finger CCCH domain-containing protein 60; Short=AtC3H60
gene_84080	16.1008	43.4064	1.43078	0.00105	0.0144931	0.781	176.022	9.28e-45	RecName: Full=SPX domain-containing membrane protein At1g63010
gene_84081	22.0288	62.049	1.49402	0.0023	0.0256168	0.7972	244.202	4.58e-66	RecName: Full=SPX domain-containing membrane protein At1g63010
gene_59044	1.02231	5.85411	2.51761	0.00035	0.0062491	0.629	85.8853	2.94e-17	RecName: Full=Squamosa promoter-binding-like protein 5
gene_8968	6.9537	14.8323	1.09289	0.00255	0.0276645	0.5443	102.834	2.67e-23	RecName: Full=Stem-specific protein TSJT1 [Nicotiana tabacum]
gene_37909	1.08297	2.71365	1.32524	0.00215	0.024429	0.7167	98.2117	6.16e-25	RecName: Full=Sterol 3-beta-glucosyltransferase UGT80A2; AltName: Full=UDP-glucose:sterol glucosyltransferase 80A2
gene_5167	0.432921	2.67459	2.62714	0.0013	0.0168083	0.6228	212.616	2.22e-61	RecName: Full=Stress-related protein [Vitis riparia]
gene_68895	1.53843	5.20284	1.75784	0.00045	0.00762749	0.5952	206.068	5.78e-59	RecName: Full=Stress-related protein [Vitis riparia]
gene_17716	2.4501	7.99328	1.70595	0.0002	0.00403985	0.7604	348.977	5.74e-103	RecName: Full=S-type anion channel SLAH3; AltName: Full=SLAC1-homolog protein 3
gene_19943	1.86641	6.26801	1.74774	0.001	0.0139796	0.7769	393.275	2.61e-118	RecName: Full=S-type anion channel SLAH3; AltName: Full=SLAC1-homolog protein 3
gene_81237	3.8683	20.5711	2.41085	0.0005	0.0082656	0.6588	67.781	7.14e-13	RecName: Full=Suberization-associated anionic peroxidase 1; AltName: Full=TMP1; Flags: Precursor
gene_66254	7.36729	27.4417	1.89716	0.00015	0.00322458	0.8113	157.532	2.5e-44	RecName: Full=Suberization-associated anionic peroxidase 2; AltName: Full=TMP2; Flags: Precursor
gene_11625	0.404647	3.74898	3.21176	0.00025	0.00479642	0.6257	236.113	7.83e-67	RecName: Full=Suberization-associated anionic peroxidase; AltName: Full=POPA; Flags: Precursor
gene_66005	34.4327	330.203	3.2615	0.00035	0.0062491	0.7935	291.582	3.09e-87	RecName: Full=Suberization-associated anionic peroxidase; AltName: Full=POPA; Flags: Precursor
gene_78443	0.924492	4.94575	2.41946	5e-05	0.00129482	0.6471	244.202	3.91e-69	RecName: Full=Suberization-associated anionic peroxidase; AltName: Full=POPA; Flags: Precursor
gene_81235	15.7836	106.602	2.75573	0.00015	0.00322458	0.788	289.271	2.85e-87	RecName: Full=Suberization-associated anionic peroxidase; AltName: Full=POPA; Flags: Precursor
gene_1023	7.13074	20.0669	1.49269	0.0003	0.00553356	0.5294	181.415	9.74e-54	RecName: Full=Subtilisin-like protease SBT1.6; AltName: Full=Subtilase subfamily 1 member 6; Short=AtSBT1.6; AltName: Full=Subtilisin-like serine protease 2; Short=At-SLP2; Flags: Precursor
gene_25666	1.15065	3.25255	1.49913	0.00335	0.0334425	0.4781	217.238	1.94e-56	RecName: Full=Subtilisin-like protease SBT1.6; AltName: Full=Subtilase subfamily 1 member 6; Short=AtSBT1.6; AltName: Full=Subtilisin-like serine protease 2; Short=At-SLP2; Flags: Precursor
gene_22181	10.5896	22.2511	1.07122	0.00485	0.0432757	0.6909	87.0409	2.6e-17	RecName: Full=Succinate dehydrogenase subunit 6, mitochondrial
gene_34491	14.4124	32.6615	1.18028	0.00115	0.0153893	0.7091	89.3521	1.97e-18	RecName: Full=Succinate dehydrogenase subunit 6, mitochondrial
gene_51499	12.5992	33.0389	1.39083	0.00015	0.00322458	0.6941	314.309	3.29e-105	RecName: Full=Sucrose synthase 2; AltName: Full=Sucrose-UDP glucosyltransferase 2 [Pisum sativum]
gene_24143	3.76884	12.8494	1.76951	0.0001	0.00232933	0.68	194.897	2.8e-50	RecName: Full=Sucrose synthase 4; Short=OsSUS4; AltName: Full=Sucrose-UDP glucosyltransferase 4
gene_54294	2.99157	21.8696	2.86995	5e-05	0.00129482	0.7065	270.396	1.64e-159	RecName: Full=Sucrose synthase isoform 1; AltName: Full=Sucrose synthase isoform I; AltName: Full=Sucrose-UDP glucosyltransferase 1; AltName: Full=Susy*Dc1 [Daucus carota]
gene_20506	37.3998	116.755	1.64238	0.0009	0.0129156	0.7049	498.819	2.33e-152	RecName: Full=Sucrose synthase; AltName: Full=SS16; AltName: Full=Sucrose-UDP glucosyltransferase
gene_81190	3.261	29.8584	3.19475	5e-05	0.00129482	0.5431	266.544	4.18e-160	RecName: Full=Sucrose synthase; AltName: Full=SS65; AltName: Full=Sucrose-UDP glucosyltransferase
gene_83554	1.37994	3.38041	1.2926	0.003	0.0309113	0.652	337.806	3.69e-99	RecName: Full=Sucrose transport protein SUC4; AltName: Full=Sucrose permease 4; AltName: Full=Sucrose transporter 4; AltName: Full=Sucrose-proton symporter 4
gene_83366	2.85418	8.30945	1.54167	0.0006	0.00946003	0.4957	214.157	4.28e-60	RecName: Full=SufE-like protein 2, chloroplastic; AltName: Full=Protein SULFUR E 2
gene_40444	2.11672	8.25496	1.96343	5e-05	0.00129482	0.7083	171.4	1.3e-42	RecName: Full=Sulfate transporter 3.1; AltName: Full=AST12; AltName: Full=AtST1
gene_40462	0.718528	3.8805	2.43313	0.0001	0.00232933	0.6281	205.297	1.72e-59	RecName: Full=Sulfate transporter 3.1; AltName: Full=AST12; AltName: Full=AtST1
gene_43586	3.6847	15.0818	2.03319	5e-05	0.00129482	0.7	169.859	5.68e-42	RecName: Full=Sulfate transporter 3.1; AltName: Full=AST12; AltName: Full=AtST1
gene_43587	1.71718	7.38049	2.10368	5e-05	0.00129482	0.8317	129.798	3.97e-60	RecName: Full=Sulfate transporter 3.1; AltName: Full=AST12; AltName: Full=AtST1
gene_4899	8.61931	30.7187	1.83347	0.0012	0.0158562	0.7119	178.718	1.3e-44	RecName: Full=Sulfate transporter 3.1; AltName: Full=AST12; AltName: Full=AtST1
gene_50104	0.81584	13.0282	3.99721	5e-05	0.00129482	0.7034	174.866	2.22e-43	RecName: Full=Sulfate transporter 3.1; AltName: Full=AST12; AltName: Full=AtST1
gene_37775	8.99536	25.0031	1.47485	5e-05	0.00129482	0.6667	72.0182	4.07e-24	RecName: Full=Sulfite oxidase; AltName: Full=Moco-containing protein AtMCP; Short=At-SO; Short=AtSOX
gene_13057	6.1972	16.4461	1.40806	0.00075	0.0112391	0.9231	108.997	1.1e-37	RecName: Full=SUMO-conjugating enzyme SCE1; AltName: Full=Protein EMBRYO DEFECTIVE 1637; AltName: Full=Protein hus5 homolog; AltName: Full=SUMO-conjugating enzyme 1; Short=AtSCE1
gene_22325	82.5358	191.633	1.21525	0.00555	0.0477238	0.8919	137.117	2.04e-34	RecName: Full=Superoxide dismutase [Fe], chloroplastic, partial [Nicotiana plumbaginifolia]
gene_76008	0.544658	2.10534	1.95063	0.00035	0.0062491	0.4967	148.288	2.9e-64	RecName: Full=Synaptotagmin-3; AltName: Full=NTMC2T1.3; AltName: Full=Synaptotagmin C
gene_11589	4.55161	12.2561	1.42905	5e-05	0.00129482	0.6604	179.104	1.26e-66	RecName: Full=Synaptotagmin-5; AltName: Full=NTMC2T2.1; AltName: Full=Synaptotagmin E
gene_27443	1.19176	9.73926	3.03072	5e-05	0.00129482	0.4769	231.876	1.86e-69	RecName: Full=Tetrahydrocannabinolic acid synthase; Short=THCAS; AltName: Full=Delta(1)-tetrahydrocannabinolic acid synthase; AltName: Full=THCA synthase; Flags: Precursor [Cannabis sativa]
gene_54979	40.0307	81.6623	1.02856	0.00445	0.0407179	0.7101	214.927	1.96e-61	RecName: Full=Tetraspanin-8
gene_65665	3.40097	8.3639	1.29823	0.00155	0.019179	0.6304	196.438	1.69e-52	RecName: Full=TGACG-sequence-specific DNA-binding protein TGA-1A; Short=ASF-1 protein; Short=TGA1a [Nicotiana tabacum]
gene_1245	2.12448	6.46664	1.60591	0.00015	0.00322458	0.5603	248.825	4.9e-74	RecName: Full=Thaumatin-like protein 1; AltName: Full=PpAZ44; Flags: Precursor [Prunus persica]
gene_33452	17.7637	40.2928	1.18159	0.0038	0.0365051	0.7008	191.045	6.49e-54	RecName: Full=Thaumatin-like protein; Flags: Precursor
gene_85558	0.344768	2.45989	2.8349	0.0013	0.0168083	0.5802	155.992	1.11e-40	RecName: Full=Thaumatin-like protein; Flags: Precursor
gene_61579	0.341812	1.42858	2.06331	0.00305	0.031252	0.4103	88.5817	8.05e-27	RecName: Full=Thebaine 6-O-demethylase [Papaver somniferum]
gene_54103	7.41166	27.7598	1.90513	5e-05	0.00129482	0.7549	122.094	2.6e-29	RecName: Full=Thioredoxin domain-containing protein 9 homolog
gene_74905	12.8096	33.1537	1.37195	5e-05	0.00129482	0.5865	115.161	3.47e-27	RecName: Full=Thioredoxin F1, chloroplastic; Short=AtTrxf1; AltName: Full=Thioredoxin F2; Short=AtTrxf2; Flags: Precursor
gene_2262	21.7715	48.3236	1.15029	0.00035	0.0062491	0.75	67.781	3.27e-14	RecName: Full=Thioredoxin H8; Short=AtTrxh8
gene_23376	3.4207	10.0185	1.5503	0.0011	0.014952	0.9528	213.386	3.2e-62	RecName: Full=Thioredoxin-like protein YLS8; AltName: Full=Protein YELLOW-LEAF-SPECIFIC GENE 8
gene_25880	3.16514	6.63272	1.06733	0.0048	0.0430448	0.3615	205.682	1.55e-51	RecName: Full=TMV resistance protein N [Nicotiana glutinosa]
gene_64511	0.638555	2.47423	1.95409	5e-05	0.00129482	0.3743	199.904	3.99e-50	RecName: Full=TMV resistance protein N [Nicotiana glutinosa]
gene_13615	1.4841	27.6717	4.22075	5e-05	0.00129482	0.7733	271.552	7.87e-77	RecName: Full=Tonoplast dicarboxylate transporter; Short=AttDT; AltName: Full=Sodium-dicarboxylate cotransporter-like; Short=AtSDAT; AltName: Full=Vacuolar malate transporter
gene_55564	2.26912	35.2056	3.9556	5e-05	0.00129482	0.7614	273.092	3.85e-77	RecName: Full=Tonoplast dicarboxylate transporter; Short=AttDT; AltName: Full=Sodium-dicarboxylate cotransporter-like; Short=AtSDAT; AltName: Full=Vacuolar malate transporter
gene_28016	5.21769	13.828	1.40611	0.00235	0.0260113	0.8205	135.191	2.21e-58	RecName: Full=Trans-cinnamate 4-monooxygenase; AltName: Full=Cinnamic acid 4-hydroxylase; Short=C4H; Short=CA4H; AltName: Full=Cytochrome P450 73; AltName: Full=Cytochrome P450C4H
gene_67382	3.37219	16.5022	2.2909	5e-05	0.00129482	0.9242	316.62	4.39e-94	RecName: Full=Trans-cinnamate 4-monooxygenase; AltName: Full=Cinnamic acid 4-hydroxylase; Short=C4H; Short=CA4H; AltName: Full=Cytochrome P450 73; AltName: Full=Cytochrome P450C4H [Glycyrrhiza echinata]
gene_28004	14.7478	64.4406	2.12747	5e-05	0.00129482	0.9318	348.591	4.82e-108	RecName: Full=Trans-cinnamate 4-monooxygenase; AltName: Full=Cinnamic acid 4-hydroxylase; Short=C4H; Short=CA4H; AltName: Full=Cytochrome P450 73; AltName: Full=Cytochrome P450C4H [Populus sieboldii x Populus grandidentata]
gene_33762	20.9839	57.0728	1.44352	5e-05	0.00129482	0.874	472.241	1.07e-149	RecName: Full=Trans-cinnamate 4-monooxygenase; AltName: Full=Cinnamic acid 4-hydroxylase; Short=C4H; Short=CA4H; AltName: Full=Cytochrome P450 73; AltName: Full=Cytochrome P450C4H [Zinnia violacea]
gene_34154	20.5426	98.9727	2.26841	5e-05	0.00129482	0.874	472.241	1.22e-149	RecName: Full=Trans-cinnamate 4-monooxygenase; AltName: Full=Cinnamic acid 4-hydroxylase; Short=C4H; Short=CA4H; AltName: Full=Cytochrome P450 73; AltName: Full=Cytochrome P450C4H [Zinnia violacea]
gene_56972	2.91999	6.9982	1.26102	0.00105	0.0144931	0.3556	51.6026	1.31e-13	RecName: Full=Transcription factor bHLH112; AltName: Full=Basic helix-loop-helix protein 112; Short=AtbHLH112; Short=bHLH 112; AltName: Full=Transcription factor EN 64; AltName: Full=bHLH transcription factor bHLH112
gene_39327	5.45294	11.7007	1.10149	0.00225	0.0252491	0.5087	544.273	4.92e-179	RecName: Full=Transcription factor bHLH13; AltName: Full=Basic helix-loop-helix protein 13; Short=AtbHLH13; Short=bHLH 13; AltName: Full=Transcription factor EN 39; AltName: Full=bHLH transcription factor bHLH013
gene_62503	7.26921	18.2313	1.32655	0.0019	0.0222887	0.5532	54.6842	2.37e-21	RecName: Full=Transcription factor bHLH137; AltName: Full=Basic helix-loop-helix protein 137; Short=AtbHLH137; Short=bHLH 137; AltName: Full=Transcription factor EN 89; AltName: Full=bHLH transcription factor bHLH137
gene_39386	19.6767	45.9882	1.22478	0.00075	0.0112391	0.5437	150.984	7.41e-41	RecName: Full=Transcription factor bHLH147; AltName: Full=ATBS1 interacting factor 3; AltName: Full=Basic helix-loop-helix protein 147; Short=AtbHLH147; Short=bHLH 147; AltName: Full=Transcription factor EN 142; AltName: Full=bHLH transcription factor bHLH147
gene_30880	0.678832	2.11587	1.64013	0.00255	0.0276645	0.622	144.821	2.37e-35	RecName: Full=Transcription factor bHLH30; AltName: Full=Basic helix-loop-helix protein 30; Short=AtbHLH30; Short=bHLH 30; AltName: Full=Transcription factor EN 53; AltName: Full=bHLH transcription factor bHLH030
gene_61352	7.331	16.3167	1.15427	0.00405	0.0381535	0.5326	83.5741	6.44e-28	RecName: Full=Transcription factor bHLH49; AltName: Full=Basic helix-loop-helix protein 49; Short=AtbHLH49; Short=bHLH 49; AltName: Full=Protein ACTIVATOR FOR CELL ELONGATION 1; AltName: Full=Transcription factor EN 82; AltName: Full=bHLH transcription factor bHLH049
gene_14977	5.65745	12.1971	1.10831	0.00585	0.0494066	0.5789	77.7962	7.9e-28	RecName: Full=Transcription factor bHLH78; AltName: Full=Basic helix-loop-helix protein 78; Short=AtbHLH78; Short=bHLH 78; AltName: Full=Transcription factor EN 86; AltName: Full=bHLH transcription factor bHLH078
gene_33657	10.7369	61.2917	2.51311	5e-05	0.00129482	0.4706	95.5153	9.52e-20	RecName: Full=Transcription factor bHLH79; AltName: Full=Basic helix-loop-helix protein 79; Short=AtbHLH79; Short=bHLH 79; AltName: Full=Transcription factor EN 81; AltName: Full=bHLH transcription factor bHLH079
gene_52426	24.2942	152.206	2.64734	0.00085	0.0123705	0.4267	97.0561	3.83e-20	RecName: Full=Transcription factor bHLH79; AltName: Full=Basic helix-loop-helix protein 79; Short=AtbHLH79; Short=bHLH 79; AltName: Full=Transcription factor EN 81; AltName: Full=bHLH transcription factor bHLH079
gene_62854	2.01659	6.6832	1.72862	0.00015	0.00322458	0.675	63.5438	1.15e-16	RecName: Full=Transcription factor bHLH80; AltName: Full=Basic helix-loop-helix protein 80; Short=AtbHLH80; Short=bHLH 80; AltName: Full=Transcription factor EN 71; AltName: Full=bHLH transcription factor bHLH080
gene_82278	1.12473	3.07139	1.44931	0.0006	0.00946003	0.4483	97.0561	4.33e-19	RecName: Full=Transcription factor BIM1; AltName: Full=BES1-interacting Myc-like protein 1; AltName: Full=Basic helix-loop-helix protein 46; Short=AtbHLH46; Short=bHLH 46; AltName: Full=Transcription factor EN 126; AltName: Full=bHLH transcription factor bHLH046
gene_83837	2.94741	6.09359	1.04785	0.00225	0.0252491	0.4224	95.5153	1.9e-18	RecName: Full=Transcription factor BIM1; AltName: Full=BES1-interacting Myc-like protein 1; AltName: Full=Basic helix-loop-helix protein 46; Short=AtbHLH46; Short=bHLH 46; AltName: Full=Transcription factor EN 126; AltName: Full=bHLH transcription factor bHLH046
gene_74635	2.56074	5.41354	1.08001	0.0051	0.0448706	0.4255	71.633	2.65e-11	RecName: Full=Transcription factor BIM2; AltName: Full=BES1-interacting Myc-like protein 2; AltName: Full=Basic helix-loop-helix protein 102; Short=AtbHLH102; Short=bHLH 102; AltName: Full=Transcription factor EN 125; AltName: Full=bHLH transcription factor bHLH102
gene_73064	2.71009	8.01173	1.56377	0.00175	0.0209608	0.5263	68.9366	9.15e-11	RecName: Full=Transcription factor BPE; AltName: Full=Basic helix-loop-helix protein 31; Short=AtbHLH31; Short=bHLH 31; AltName: Full=Protein BIG PETAL; AltName: Full=Transcription factor EN 88; AltName: Full=bHLH transcription factor bHLH031
gene_73300	5.99107	17.8698	1.57664	0.00065	0.0100675	0.4624	70.4774	2.11e-11	RecName: Full=Transcription factor BPE; AltName: Full=Basic helix-loop-helix protein 31; Short=AtbHLH31; Short=bHLH 31; AltName: Full=Protein BIG PETAL; AltName: Full=Transcription factor EN 88; AltName: Full=bHLH transcription factor bHLH031
gene_17197	6.39613	15.3195	1.2601	0.0006	0.00946003	0.6667	102.834	1.78e-22	RecName: Full=Transcription factor DIVARICATA [Antirrhinum majus]
gene_24653	3.68234	20.4011	2.46995	5e-05	0.00129482	0.6712	105.531	6.39e-23	RecName: Full=Transcription factor DIVARICATA [Antirrhinum majus]
gene_64222	3.91727	10.2241	1.38405	0.0004	0.00694943	0.5299	122.094	2.99e-55	RecName: Full=Transcription factor DIVARICATA [Antirrhinum majus]
gene_65770	0.946377	2.83561	1.58317	0.0015	0.018703	0.4868	129.798	2.6e-31	RecName: Full=Transcription factor DIVARICATA [Antirrhinum majus]
gene_48441	1.48113	3.37122	1.18657	0.00375	0.0361806	0.8846	152.91	1.04e-36	RecName: Full=Transcription factor GAMYB; AltName: Full=OsGAMyb
gene_78854	1.85719	8.20368	2.14315	5e-05	0.00129482	0.9815	107.457	1.28e-24	RecName: Full=Transcription factor HY5; AltName: Full=LeHY5; AltName: Full=tHY5
gene_29699	5.47553	13.1922	1.26862	0.00075	0.0112391	0.3953	70.0922	5.58e-13	RecName: Full=Transcription factor IBH1; Short=AtIBH1; AltName: Full=Basic helix-loop-helix protein 158; Short=OsbHLH158; AltName: Full=Protein ILI1-BINDING BHLH 1; AltName: Full=bHLH transcription factor bHLH158; AltName: Full=bHLH zeta
gene_12128	20.5239	52.0381	1.34227	0.0023	0.0256168	0.9649	124.02	4.05e-29	RecName: Full=Transcription factor MYB108; AltName: Full=Myb-related protein 108; Short=AtMYB108; AltName: Full=Protein BOTRYTIS-SUSCEPTIBLE 1
gene_72958	1.18977	8.80112	2.88701	5e-05	0.00129482	0.9792	105.531	1.12e-27	RecName: Full=Transcription factor MYB1R1; AltName: Full=Myb-related protein R1; Short=StMYB1R-1
gene_79892	43.5274	98.4658	1.1777	0.00245	0.0268517	0.4509	225.328	1.82e-65	RecName: Full=Transcription factor MYB44; AltName: Full=Myb-related protein 44; Short=AtMYB44; AltName: Full=Myb-related protein R1; Short=AtMYBR1
gene_83348	3.18803	8.35507	1.38998	0.0011	0.014952	0.6627	225.713	1.25e-67	RecName: Full=Transcription factor MYB44; AltName: Full=Myb-related protein 44; Short=AtMYB44; AltName: Full=Myb-related protein R1; Short=AtMYBR1
gene_22202	0.0922287	1.69384	4.19894	0.0026	0.0280138	0.8228	149.058	5.54e-38	RecName: Full=Transcription factor MYB46; AltName: Full=Myb-related protein 46; Short=AtMYB46
gene_23636	0.810333	4.06049	2.32507	0.00015	0.00322458	0.8913	92.4337	1.87e-36	RecName: Full=Transcription factor MYB86; AltName: Full=Myb homolog 4; Short=AtMyb4; AltName: Full=Myb-related protein 86; Short=AtMYB86
gene_60341	1.1541	5.08875	2.14054	5e-05	0.00129482	0.6279	109.768	1.03e-24	RecName: Full=Transcription factor MYB86; AltName: Full=Myb homolog 4; Short=AtMyb4; AltName: Full=Myb-related protein 86; Short=AtMYB86
gene_76958	5.47098	11.8933	1.12027	0.0042	0.0391327	0.5659	231.876	3.86e-68	RecName: Full=Transcription factor MYC2; Short=AtMYC2; AltName: Full=Basic helix-loop-helix protein 6; Short=AtbHLH6; Short=bHLH 6; AltName: Full=Protein JASMONATE INSENSITIVE 1; AltName: Full=R-homologous Arabidopsis protein 1; Short=RAP-1; AltName: Full=Transcription factor EN 38; AltName: Full=Z-box binding factor 1 protein; AltName: Full=bHLH transcription factor bHLH006; AltName: Full=rd22BP1
gene_53419	0.561147	2.58007	2.20096	0.0004	0.00694943	0.472	211.46	1.1e-60	RecName: Full=Transcription factor TCP19
gene_5719	0.771109	6.9472	3.17142	5e-05	0.00129482	0.4306	187.193	1.91e-53	RecName: Full=Transcription factor TCP19
gene_68361	1.31455	7.82454	2.57343	5e-05	0.00129482	0.4062	173.711	3.59e-48	RecName: Full=Transcription factor TCP19
gene_30066	15.2905	30.6398	1.00278	0.00305	0.031252	0.4475	128.642	1.03e-29	RecName: Full=Transcription factor UNE10; AltName: Full=Basic helix-loop-helix protein 16; Short=AtbHLH16; Short=bHLH 16; AltName: Full=Protein UNFERTILIZED EMBRYO SAC 10; AltName: Full=Transcription factor EN 108; AltName: Full=bHLH transcription factor bHLH016
gene_43429	10.8337	23.2188	1.09977	0.00435	0.0401114	0.506	72.4034	6.08e-12	RecName: Full=Transcription factor VIP1; AltName: Full=Protein SULPHATE UTILIZATION EFFICIENCY 3; AltName: Full=VirE2-interacting protein 1; Short=AtVIP1; AltName: Full=bZIP transcription factor 51; Short=AtbZIP51; Short=bZIP protein 51
gene_59479	2.38122	5.54279	1.21891	0.0057	0.0485843	0.3396	87.0409	1.75e-17	RecName: Full=Transcription initiation factor TFIID subunit 8; AltName: Full=TBP-associated factor 8; Short=AtTAF8
gene_80109	0.554049	1.90963	1.78521	0.00155	0.019179	0.3663	105.145	4.81e-22	RecName: Full=Transcription repressor KAN1; AltName: Full=Protein KANADI 1
gene_67489	4.64677	12.0402	1.37356	0.00115	0.0153893	0.6885	99.3673	1.24e-22	RecName: Full=Transcription repressor OFP1; AltName: Full=Ovate family protein 1; Short=AtOFP1
gene_79447	0	2.39777	inf	5e-05	0.00129482	0.5455	85.8853	5.84e-19	RecName: Full=Transcription repressor OFP11; AltName: Full=Ovate family protein 11; Short=AtOFP11
gene_19635	3.46497	19.8597	2.51893	5e-05	0.00129482	0.7119	96.2857	1.53e-20	RecName: Full=Transcription repressor OFP2; AltName: Full=Ovate family protein 2; Short=AtOFP2
gene_42969	0.636671	2.98853	2.23082	0.00025	0.00479642	0.5745	111.309	4.8e-26	RecName: Full=Transcription repressor OFP4; AltName: Full=Ovate family protein 4; Short=AtOFP4
gene_6416	1.51646	7.02139	2.21105	5e-05	0.00129482	0.6082	117.087	1.15e-27	RecName: Full=Transcription repressor OFP4; AltName: Full=Ovate family protein 4; Short=AtOFP4
gene_59587	13.8208	29.2117	1.07971	0.00135	0.0172218	0.8548	120.939	2.4e-28	RecName: Full=Transmembrane emp24 domain-containing protein p24beta3; AltName: Full=p24 family protein beta2; Short=p24beta2; AltName: Full=p24 family protein beta3; Short=p24beta3; Flags: Precursor
gene_71396	2.62107	19.7778	2.91566	5e-05	0.00129482	0.4062	67.3958	6.5e-11	RecName: Full=Transport and Golgi organization 2 homolog; AltName: Full=Ser/Thr-rich protein T10 in DGCR region
gene_23159	2.13351	11.5532	2.43698	5e-05	0.00129482	0.3333	72.4034	5.72e-13	RecName: Full=Transposon Tf2-1 polyprotein; AltName: Full=Retrotransposable element Tf2 155 kDa protein &gt;gi|558446108|sp|P0CT35.1|TF22_SCHPO RecName: Full=Transposon Tf2-2 polyprotein; AltName: Full=Retrotransposable element Tf2 155 kDa protein &gt;gi|558446112|sp|P0CT37.1|TF24_SCHPO RecName: Full=Transposon Tf2-4 polyprotein; AltName: Full=Retrotransposable element Tf2 155 kDa protein &gt;gi|…
gene_30157	1.11262	3.15181	1.50222	0.0018	0.021435	0.4125	79.7221	2.77e-15	RecName: Full=Transposon Tf2-1 polyprotein; AltName: Full=Retrotransposable element Tf2 155 kDa protein &gt;gi|558446108|sp|P0CT35.1|TF22_SCHPO RecName: Full=Transposon Tf2-2 polyprotein; AltName: Full=Retrotransposable element Tf2 155 kDa protein &gt;gi|558446112|sp|P0CT37.1|TF24_SCHPO RecName: Full=Transposon Tf2-4 polyprotein; AltName: Full=Retrotransposable element Tf2 155 kDa protein &gt;gi|…
gene_69555	0.71562	1.73888	1.2809	0.00085	0.0123705	0.3375	365.925	5.67e-113	RecName: Full=Transposon Tf2-1 polyprotein; AltName: Full=Retrotransposable element Tf2 155 kDa protein &gt;gi|558446108|sp|P0CT35.1|TF22_SCHPO RecName: Full=Transposon Tf2-2 polyprotein; AltName: Full=Retrotransposable element Tf2 155 kDa protein &gt;gi|558446112|sp|P0CT37.1|TF24_SCHPO RecName: Full=Transposon Tf2-4 polyprotein; AltName: Full=Retrotransposable element Tf2 155 kDa protein &gt;gi|…
gene_38897	0.485639	3.21878	2.72856	0.00105	0.0144931	0.3196	112.849	1.84e-25	RecName: Full=Transposon Tf2-12 polyprotein; AltName: Full=Retrotransposable element Tf2 155 kDa protein &gt;gi|558446110|sp|P0CT36.1|TF23_SCHPO RecName: Full=Transposon Tf2-3 polyprotein; AltName: Full=Retrotransposable element Tf2 155 kDa protein &gt;gi|558446114|sp|P0CT38.1|TF25_SCHPO RecName: Full=Transposon Tf2-5 polyprotein; AltName: Full=Retrotransposable element Tf2 155 kDa protein &gt;gi…
gene_71020	1.5663	3.50303	1.16125	0.00095	0.013435	0.332	251.521	1.15e-120	RecName: Full=Transposon Tf2-12 polyprotein; AltName: Full=Retrotransposable element Tf2 155 kDa protein &gt;gi|558446110|sp|P0CT36.1|TF23_SCHPO RecName: Full=Transposon Tf2-3 polyprotein; AltName: Full=Retrotransposable element Tf2 155 kDa protein &gt;gi|558446114|sp|P0CT38.1|TF25_SCHPO RecName: Full=Transposon Tf2-5 polyprotein; AltName: Full=Retrotransposable element Tf2 155 kDa protein &gt;gi…
gene_23222	1.21712	4.0275	1.72641	5e-05	0.00129482	0.2926	115.546	1.54e-24	RecName: Full=Transposon TX1 uncharacterized 149 kDa protein; AltName: Full=ORF 2 [Xenopus laevis]
gene_43334	2.5828	5.62305	1.12241	0.0011	0.014952	0.2456	98.5969	3.17e-19	RecName: Full=Transposon TX1 uncharacterized 149 kDa protein; AltName: Full=ORF 2 [Xenopus laevis]
gene_82868	1.75088	4.83411	1.46517	0.0008	0.0118229	0.2604	105.145	1.08e-35	RecName: Full=Transposon TX1 uncharacterized 149 kDa protein; AltName: Full=ORF 2 [Xenopus laevis]
gene_86918	6.48701	14.3153	1.14193	0.00375	0.0361806	0.2302	99.7525	1.47e-18	RecName: Full=Transposon TX1 uncharacterized 149 kDa protein; AltName: Full=ORF 2 [Xenopus laevis]
gene_45745	1.32197	2.79923	1.08234	0.0021	0.0239985	0.2849	179.104	2e-87	RecName: Full=Transposon Ty3-G Gag-Pol polyprotein; AltName: Full=Gag3-Pol3; AltName: Full=Transposon Ty3-1 TYA-TYB polyprotein; Contains: RecName: Full=Capsid protein; Short=CA; AltName: Full=p24; Contains: RecName: Full=Spacer peptide p3; Contains: RecName: Full=Nucleocapsid protein p11; Short=NC; Contains: RecName: Full=Ty3 protease; Short=PR; AltName: Full=p16; Contains: RecName: Full=Spacer …
gene_64965	8.61081	31.0052	1.84829	0.0043	0.0398425	0.286	172.17	1.19e-91	RecName: Full=Transposon Ty3-G Gag-Pol polyprotein; AltName: Full=Gag3-Pol3; AltName: Full=Transposon Ty3-1 TYA-TYB polyprotein; Contains: RecName: Full=Capsid protein; Short=CA; AltName: Full=p24; Contains: RecName: Full=Spacer peptide p3; Contains: RecName: Full=Nucleocapsid protein p11; Short=NC; Contains: RecName: Full=Ty3 protease; Short=PR; AltName: Full=p16; Contains: RecName: Full=Spacer …
gene_69651	0.805839	18.6792	4.53479	5e-05	0.00129482	0.3677	172.17	7.77e-73	RecName: Full=Transposon Ty3-G Gag-Pol polyprotein; AltName: Full=Gag3-Pol3; AltName: Full=Transposon Ty3-1 TYA-TYB polyprotein; Contains: RecName: Full=Capsid protein; Short=CA; AltName: Full=p24; Contains: RecName: Full=Spacer peptide p3; Contains: RecName: Full=Nucleocapsid protein p11; Short=NC; Contains: RecName: Full=Ty3 protease; Short=PR; AltName: Full=p16; Contains: RecName: Full=Spacer …
gene_11481	1.78251	6.25276	1.81058	5e-05	0.00129482	0.3883	239.58	1.28e-66	RecName: Full=Transposon Ty3-I Gag-Pol polyprotein; AltName: Full=Gag3-Pol3; AltName: Full=Transposon Ty3-2 TYA-TYB polyprotein; Contains: RecName: Full=Capsid protein; Short=CA; AltName: Full=p24; Contains: RecName: Full=Spacer peptide p3; Contains: RecName: Full=Nucleocapsid protein p11; Short=NC; Contains: RecName: Full=Ty3 protease; Short=PR; AltName: Full=p16; Contains: RecName: Full=Spacer …
gene_20418	5.78114	19.7295	1.77093	5e-05	0.00129482	0.257	206.068	2.23e-57	RecName: Full=Transposon Ty3-I Gag-Pol polyprotein; AltName: Full=Gag3-Pol3; AltName: Full=Transposon Ty3-2 TYA-TYB polyprotein; Contains: RecName: Full=Capsid protein; Short=CA; AltName: Full=p24; Contains: RecName: Full=Spacer peptide p3; Contains: RecName: Full=Nucleocapsid protein p11; Short=NC; Contains: RecName: Full=Ty3 protease; Short=PR; AltName: Full=p16; Contains: RecName: Full=Spacer …
gene_24072	1.29768	6.46406	2.3165	5e-05	0.00129482	0.3382	315.079	7.42e-110	RecName: Full=Transposon Ty3-I Gag-Pol polyprotein; AltName: Full=Gag3-Pol3; AltName: Full=Transposon Ty3-2 TYA-TYB polyprotein; Contains: RecName: Full=Capsid protein; Short=CA; AltName: Full=p24; Contains: RecName: Full=Spacer peptide p3; Contains: RecName: Full=Nucleocapsid protein p11; Short=NC; Contains: RecName: Full=Ty3 protease; Short=PR; AltName: Full=p16; Contains: RecName: Full=Spacer …
gene_29962	4.36999	11.8721	1.44187	0.00015	0.00322458	0.2827	286.189	9.44e-76	RecName: Full=Transposon Ty3-I Gag-Pol polyprotein; AltName: Full=Gag3-Pol3; AltName: Full=Transposon Ty3-2 TYA-TYB polyprotein; Contains: RecName: Full=Capsid protein; Short=CA; AltName: Full=p24; Contains: RecName: Full=Spacer peptide p3; Contains: RecName: Full=Nucleocapsid protein p11; Short=NC; Contains: RecName: Full=Ty3 protease; Short=PR; AltName: Full=p16; Contains: RecName: Full=Spacer …
gene_31295	0.575729	1.65409	1.52258	0.0056	0.0480149	0.4293	147.902	3.29e-35	RecName: Full=Transposon Ty3-I Gag-Pol polyprotein; AltName: Full=Gag3-Pol3; AltName: Full=Transposon Ty3-2 TYA-TYB polyprotein; Contains: RecName: Full=Capsid protein; Short=CA; AltName: Full=p24; Contains: RecName: Full=Spacer peptide p3; Contains: RecName: Full=Nucleocapsid protein p11; Short=NC; Contains: RecName: Full=Ty3 protease; Short=PR; AltName: Full=p16; Contains: RecName: Full=Spacer …
gene_31320	0.85164	3.23171	1.92398	5e-05	0.00129482	0.363	358.221	1.05e-98	RecName: Full=Transposon Ty3-I Gag-Pol polyprotein; AltName: Full=Gag3-Pol3; AltName: Full=Transposon Ty3-2 TYA-TYB polyprotein; Contains: RecName: Full=Capsid protein; Short=CA; AltName: Full=p24; Contains: RecName: Full=Spacer peptide p3; Contains: RecName: Full=Nucleocapsid protein p11; Short=NC; Contains: RecName: Full=Ty3 protease; Short=PR; AltName: Full=p16; Contains: RecName: Full=Spacer …
gene_31322	0.989523	3.35504	1.76153	5e-05	0.00129482	0.3046	165.236	1.12e-39	RecName: Full=Transposon Ty3-I Gag-Pol polyprotein; AltName: Full=Gag3-Pol3; AltName: Full=Transposon Ty3-2 TYA-TYB polyprotein; Contains: RecName: Full=Capsid protein; Short=CA; AltName: Full=p24; Contains: RecName: Full=Spacer peptide p3; Contains: RecName: Full=Nucleocapsid protein p11; Short=NC; Contains: RecName: Full=Ty3 protease; Short=PR; AltName: Full=p16; Contains: RecName: Full=Spacer …
gene_44035	0.345517	1.41623	2.03522	5e-05	0.00129482	0.4651	85.8853	2.77e-15	RecName: Full=Transposon Ty3-I Gag-Pol polyprotein; AltName: Full=Gag3-Pol3; AltName: Full=Transposon Ty3-2 TYA-TYB polyprotein; Contains: RecName: Full=Capsid protein; Short=CA; AltName: Full=p24; Contains: RecName: Full=Spacer peptide p3; Contains: RecName: Full=Nucleocapsid protein p11; Short=NC; Contains: RecName: Full=Ty3 protease; Short=PR; AltName: Full=p16; Contains: RecName: Full=Spacer …
gene_64770	8.08215	17.761	1.1359	0.0009	0.0129156	0.3768	134.035	6.5e-32	RecName: Full=Transposon Ty3-I Gag-Pol polyprotein; AltName: Full=Gag3-Pol3; AltName: Full=Transposon Ty3-2 TYA-TYB polyprotein; Contains: RecName: Full=Capsid protein; Short=CA; AltName: Full=p24; Contains: RecName: Full=Spacer peptide p3; Contains: RecName: Full=Nucleocapsid protein p11; Short=NC; Contains: RecName: Full=Ty3 protease; Short=PR; AltName: Full=p16; Contains: RecName: Full=Spacer …
gene_66086	0.458497	2.14783	2.2279	0.0001	0.00232933	0.4369	89.7373	2.25e-16	RecName: Full=Transposon Ty3-I Gag-Pol polyprotein; AltName: Full=Gag3-Pol3; AltName: Full=Transposon Ty3-2 TYA-TYB polyprotein; Contains: RecName: Full=Capsid protein; Short=CA; AltName: Full=p24; Contains: RecName: Full=Spacer peptide p3; Contains: RecName: Full=Nucleocapsid protein p11; Short=NC; Contains: RecName: Full=Ty3 protease; Short=PR; AltName: Full=p16; Contains: RecName: Full=Spacer …
gene_6617	103.394	287.943	1.47763	0.00195	0.0227209	0.3283	340.117	5.09e-99	RecName: Full=Transposon Ty3-I Gag-Pol polyprotein; AltName: Full=Gag3-Pol3; AltName: Full=Transposon Ty3-2 TYA-TYB polyprotein; Contains: RecName: Full=Capsid protein; Short=CA; AltName: Full=p24; Contains: RecName: Full=Spacer peptide p3; Contains: RecName: Full=Nucleocapsid protein p11; Short=NC; Contains: RecName: Full=Ty3 protease; Short=PR; AltName: Full=p16; Contains: RecName: Full=Spacer …
gene_66967	9.77551	21.5321	1.13925	0.00165	0.020073	0.2804	145.206	2.93e-32	RecName: Full=Transposon Ty3-I Gag-Pol polyprotein; AltName: Full=Gag3-Pol3; AltName: Full=Transposon Ty3-2 TYA-TYB polyprotein; Contains: RecName: Full=Capsid protein; Short=CA; AltName: Full=p24; Contains: RecName: Full=Spacer peptide p3; Contains: RecName: Full=Nucleocapsid protein p11; Short=NC; Contains: RecName: Full=Ty3 protease; Short=PR; AltName: Full=p16; Contains: RecName: Full=Spacer …
gene_67457	1.88682	6.36691	1.75463	0.00045	0.00762749	0.3027	252.292	2.45e-94	RecName: Full=Transposon Ty3-I Gag-Pol polyprotein; AltName: Full=Gag3-Pol3; AltName: Full=Transposon Ty3-2 TYA-TYB polyprotein; Contains: RecName: Full=Capsid protein; Short=CA; AltName: Full=p24; Contains: RecName: Full=Spacer peptide p3; Contains: RecName: Full=Nucleocapsid protein p11; Short=NC; Contains: RecName: Full=Ty3 protease; Short=PR; AltName: Full=p16; Contains: RecName: Full=Spacer …
gene_68040	1.49471	3.14564	1.07349	0.00075	0.0112391	0.3154	154.836	1.11e-63	RecName: Full=Transposon Ty3-I Gag-Pol polyprotein; AltName: Full=Gag3-Pol3; AltName: Full=Transposon Ty3-2 TYA-TYB polyprotein; Contains: RecName: Full=Capsid protein; Short=CA; AltName: Full=p24; Contains: RecName: Full=Spacer peptide p3; Contains: RecName: Full=Nucleocapsid protein p11; Short=NC; Contains: RecName: Full=Ty3 protease; Short=PR; AltName: Full=p16; Contains: RecName: Full=Spacer …
gene_8136	0.989058	11.0555	3.48256	5e-05	0.00129482	0.3116	202.986	1.12e-81	RecName: Full=Transposon Ty3-I Gag-Pol polyprotein; AltName: Full=Gag3-Pol3; AltName: Full=Transposon Ty3-2 TYA-TYB polyprotein; Contains: RecName: Full=Capsid protein; Short=CA; AltName: Full=p24; Contains: RecName: Full=Spacer peptide p3; Contains: RecName: Full=Nucleocapsid protein p11; Short=NC; Contains: RecName: Full=Ty3 protease; Short=PR; AltName: Full=p16; Contains: RecName: Full=Spacer …
gene_76620	2.48376	13.3179	2.42277	5e-05	0.00129482	0.5422	232.261	2.14e-67	RecName: Full=Trans-resveratrol di-O-methyltransferase; AltName: Full=Resveratrol O-methyltransferase; Short=ROMT; Short=VvROMT
gene_75631	1.62154	4.83368	1.57575	0.0002	0.00403985	0.7761	119.783	7.78e-28	RecName: Full=Trihelix transcription factor GT-3b; AltName: Full=Transcription factor GT-1-like; AltName: Full=Trihelix DNA-binding protein GT-3b
gene_19290	1.98463	5.17157	1.38173	0.00095	0.013435	0.9811	105.531	1.18e-34	RecName: Full=Triose phosphate/phosphate translocator, non-green plastid, chloroplastic; Short=CTPT; Flags: Precursor [Brassica oleracea var. botrytis]
gene_81681	1.32235	3.89658	1.5591	0.0027	0.028767	0.5667	281.182	1.39e-83	RecName: Full=tRNA-splicing endonuclease subunit Sen2-1; AltName: Full=tRNA-intron endonuclease Sen2-1; Short=AtSen1
gene_16034	7.19498	14.5288	1.01385	0.00285	0.0298776	0.7143	76.6406	7.87e-34	RecName: Full=Tropinone reductase-like 3 [Erythroxylum coca]
gene_16679	13.0899	155.79	3.57307	5e-05	0.00129482	1	137.887	1.8e-38	RecName: Full=Trypsin inhibitor 1; AltName: Full=NSTI-I; AltName: Full=Trypsin inhibitor I; Flags: Precursor [Nicotiana sylvestris]
gene_16688	4.68076	67.8063	3.8566	5e-05	0.00129482	0.7612	105.916	3.47e-25	RecName: Full=Trypsin inhibitor 1; AltName: Full=NSTI-I; AltName: Full=Trypsin inhibitor I; Flags: Precursor [Nicotiana sylvestris]
gene_29103	6.07469	12.4259	1.03247	0.00565	0.0482966	0.9279	407.527	2.31e-130	RecName: Full=Tubulin alpha chain [Prunus dulcis]
gene_63043	2.3024	6.18857	1.42647	0.00385	0.0368334	0.7619	109.383	6.29e-24	RecName: Full=Tubulin alpha-1 chain; AltName: Full=Alpha-1-tubulin [Gossypium hirsutum]
gene_70926	6.01251	37.1541	2.62748	5e-05	0.00129482	0.6667	96.2857	9.4e-36	RecName: Full=Two-component response regulator-like APRR5; AltName: Full=Pseudo-response regulator 5
gene_14461	6.94192	34.6838	2.32085	5e-05	0.00129482	0.5733	92.4337	7.31e-34	RecName: Full=Two-component response regulator-like APRR9; AltName: Full=Pseudo-response regulator 9
gene_62177	5.44941	13.4815	1.30681	0.0004	0.00694943	0.7333	93.9745	3.59e-26	RecName: Full=Two-on-two hemoglobin-3; Short=AtGLB3; AltName: Full=2-on-2 hemoglobin-3
gene_78989	15.2325	35.5331	1.22201	0.0013	0.0168083	0.4086	167.162	4.01e-41	RecName: Full=Type I inositol polyphosphate 5-phosphatase 2; Short=At5PTase2
gene_40606	2.91277	9.49803	1.70524	5e-05	0.00129482	0.6562	85.5001	4.33e-16	RecName: Full=Type IV inositol polyphosphate 5-phosphatase 11; Short=At5PTase11
gene_79708	6.48087	27.2554	2.07228	5e-05	0.00129482	1	463.381	1.85e-163	RecName: Full=Tyramine N-feruloyltransferase 10/30; AltName: Full=Hydroxycinnamoyl-CoA: tyramine N-hydroxycinnamoyltransferase [Nicotiana tabacum]
gene_51056	1.76563	7.346	2.05678	5e-05	0.00129482	1	454.521	9.92e-160	RecName: Full=Tyramine N-feruloyltransferase 4/11; AltName: Full=Hydroxycinnamoyl-CoA: tyramine N-hydroxycinnamoyltransferase [Nicotiana tabacum]
gene_17380	1.45176	5.40759	1.89718	5e-05	0.00129482	0.6753	726.472	0	RecName: Full=Tyrosine/DOPA decarboxylase 1; Includes: RecName: Full=DOPA decarboxylase; Short=DDC; Includes: RecName: Full=Tyrosine decarboxylase [Papaver somniferum]
gene_72916	2.72231	6.94015	1.35013	0.0057	0.0485843	0.6591	250.366	1.55e-77	RecName: Full=Tyrosine/DOPA decarboxylase 5; Includes: RecName: Full=DOPA decarboxylase; Short=DDC; Includes: RecName: Full=Tyrosine decarboxylase [Papaver somniferum]
gene_7744	3.21545	16.1518	2.3286	5e-05	0.00129482	0.4953	71.633	3.55e-12	RecName: Full=U1 small nuclear ribonucleoprotein C; Short=U1 snRNP C; Short=U1-C; Short=U1C
gene_77636	8.48368	17.7878	1.06813	0.00295	0.0305785	0.5096	71.2478	6.21e-12	RecName: Full=U1 small nuclear ribonucleoprotein C; Short=U1 snRNP C; Short=U1-C; Short=U1C
gene_18132	28.4307	97.1653	1.77299	0.0001	0.00232933	0.9939	337.421	3.23e-107	RecName: Full=Ubiquinol oxidase 2, mitochondrial; AltName: Full=Alternative oxidase 2; Flags: Precursor [Nicotiana tabacum]
gene_63985	0.598833	2.08059	1.79676	0.0012	0.0158562	0.903	267.314	6.8e-78	RecName: Full=Ubiquinol oxidase, mitochondrial; AltName: Full=Alternative oxidase; Flags: Precursor [Mangifera indica]
gene_7019	0.215124	1.39875	2.70089	0.0052	0.0454962	0.903	285.804	8.94e-84	RecName: Full=Ubiquinol oxidase, mitochondrial; AltName: Full=Alternative oxidase; Flags: Precursor [Mangifera indica]
gene_10990	4.68845	11.6586	1.31421	0.00055	0.00885692	0.3357	89.7373	1.05e-17	RecName: Full=Ubiquinone biosynthesis protein COQ9, mitochondrial; Flags: Precursor
gene_35842	1.16591	2.95763	1.34298	0.00235	0.0260113	0.4267	162.155	1.21e-39	RecName: Full=Ubiquitin carboxyl-terminal hydrolase 20; AltName: Full=Deubiquitinating enzyme 20; Short=AtUBP20; AltName: Full=Ubiquitin thioesterase 20; AltName: Full=Ubiquitin-specific-processing protease 20
gene_37445	0.512517	1.38239	1.43149	0.0042	0.0391327	0.4439	159.844	1.29e-38	RecName: Full=Ubiquitin carboxyl-terminal hydrolase 20; AltName: Full=Deubiquitinating enzyme 20; Short=AtUBP20; AltName: Full=Ubiquitin thioesterase 20; AltName: Full=Ubiquitin-specific-processing protease 20
gene_39751	18.7568	39.5931	1.07783	0.0025	0.0272601	0.7727	197.208	4.99e-51	RecName: Full=Ubiquitin domain-containing protein DSK2b
gene_21247	0.368678	1.70835	2.21217	0.00585	0.0494066	0.4413	296.975	7.31e-93	RecName: Full=U-box domain-containing protein 21; AltName: Full=Plant U-box protein 21
gene_27679	0.52299	1.65289	1.66013	0.0043	0.0398425	0.5991	290.426	4.86e-81	RecName: Full=U-box domain-containing protein 34; AltName: Full=Plant U-box protein 34; Includes: RecName: Full=E3 ubiquitin ligase; Includes: RecName: Full=Serine/threonine-protein kinase
gene_13069	1.59137	6.08405	1.93476	0.0001	0.00232933	0.5122	261.536	1.2e-72	RecName: Full=U-box domain-containing protein 4; AltName: Full=Plant U-box protein 4
gene_16117	4.08149	9.59119	1.23261	0.00195	0.0227209	0.3285	110.538	2.51e-23	RecName: Full=U-box domain-containing protein 4; AltName: Full=Plant U-box protein 4
gene_32168	7.07505	16.3593	1.2093	0.0002	0.00403985	0.5157	266.544	1.87e-74	RecName: Full=U-box domain-containing protein 4; AltName: Full=Plant U-box protein 4
gene_58679	5.76313	13.069	1.18122	0.00135	0.0172218	0.3732	124.02	5.98e-29	RecName: Full=U-box domain-containing protein 4; AltName: Full=Plant U-box protein 4
gene_268	6.03044	12.5148	1.0533	0.00275	0.0291605	0.6005	355.525	8.14e-117	RecName: Full=U-box domain-containing protein 8; AltName: Full=Plant U-box protein 8
gene_17692	16.298	35.431	1.12032	0.0036	0.0351708	0.5889	287.73	2.62e-84	RecName: Full=UBP1-associated protein 2C
gene_24174	17.8122	36.5933	1.03872	0.0059	0.0496877	0.573	292.352	4.86e-86	RecName: Full=UBP1-associated protein 2C
gene_12125	2.09293	21.4875	3.3599	5e-05	0.00129482	0.5231	75.0998	4.7e-14	RecName: Full=Uclacyanin-3; Short=Uclacyanin-III; AltName: Full=Blue copper-binding protein III; Short=BCB III; AltName: Full=Phytocyanin 3; Flags: Precursor
gene_42707	2.39341	33.709	3.816	5e-05	0.00129482	0.5385	79.337	2.35e-15	RecName: Full=Uclacyanin-3; Short=Uclacyanin-III; AltName: Full=Blue copper-binding protein III; Short=BCB III; AltName: Full=Phytocyanin 3; Flags: Precursor
gene_35792	1.23389	10.8737	3.13956	5e-05	0.00129482	0.7632	187.193	4.76e-77	RecName: Full=UDP-arabinopyranose mutase 1; Short=OsUAM1; AltName: Full=Reversibly glycosylated polypeptide 1; AltName: Full=UDP-L-arabinose mutase 1
gene_75257	3.26287	7.72874	1.24409	0.00165	0.020073	0.6442	128.642	1.47e-32	RecName: Full=UDP-arabinose 4-epimerase 1; AltName: Full=UDP-D-xylose 4-epimerase 1
gene_67377	11.8608	30.209	1.34878	0.0002	0.00403985	0.5294	74.3294	1.67e-12	RecName: Full=UDP-galactose transporter 2; Short=At-UDP-GalT2
gene_18587	13.8016	46.9169	1.76527	0.00025	0.00479642	0.9167	929.087	0	RecName: Full=UDP-glucose 6-dehydrogenase 3; Short=UDP-Glc dehydrogenase 3; Short=UDP-GlcDH 3; Short=UDPGDH 3; AltName: Full=At-UGD3
gene_65176	2.6977	8.90341	1.72263	5e-05	0.00129482	0.9083	921.768	0	RecName: Full=UDP-glucose 6-dehydrogenase 3; Short=UDP-Glc dehydrogenase 3; Short=UDP-GlcDH 3; Short=UDPGDH 3; AltName: Full=At-UGD3
gene_37904	7.37343	20.8611	1.5004	0.00025	0.00479642	0.899	196.823	3.72e-58	RecName: Full=UDP-glucose 6-dehydrogenase 4; Short=UDP-Glc dehydrogenase 4; Short=UDP-GlcDH 4; Short=UDPGDH 4; AltName: Full=Os-UGD4
gene_41702	3.40733	7.60483	1.15828	0.002	0.0231823	0.9042	916.761	0	RecName: Full=UDP-glucose 6-dehydrogenase 4; Short=UDP-Glc dehydrogenase 4; Short=UDP-GlcDH 4; Short=UDPGDH 4; AltName: Full=Os-UGD4
gene_65989	0.236826	5.43991	4.52169	0.00035	0.0062491	0.8812	894.034	0	RecName: Full=UDP-glucose 6-dehydrogenase 5; Short=UDP-Glc dehydrogenase 5; Short=UDP-GlcDH 5; Short=UDPGDH 5; AltName: Full=Os-UGD5
gene_28949	16.9723	55.8431	1.7182	0.00035	0.0062491	0.7659	686.411	0	RecName: Full=UDP-glucuronate 4-epimerase 6; AltName: Full=UDP-glucuronic acid epimerase 6; Short=AtUGlcAE2
gene_5147	1.00745	3.85968	1.93777	5e-05	0.00129482	0.7762	588.956	0	RecName: Full=UDP-glucuronate:xylan alpha-glucuronosyltransferase 1; Short=UDP-GlcA:xylan glucuronyltransferase 1; AltName: Full=Glycogenin-like protein 1; AltName: Full=Plant glycogenin-like starch initiation protein 1; AltName: Full=Protein GLUCURONIC ACID SUBSTITUTION OF XYLAN 1; Short=AtGUX1
gene_56591	0	2.69823	inf	0.0008	0.0118229	0.7935	145.206	1.18e-40	RecName: Full=UDP-glucuronate:xylan alpha-glucuronosyltransferase 2; Short=UDP-GlcA:xylan glucuronyltransferase 2; AltName: Full=Glycogenin-like protein 2; AltName: Full=Plant glycogenin-like starch initiation protein 3; AltName: Full=Protein GLUCURONIC ACID SUBSTITUTION OF XYLAN 2; Short=AtGUX2
gene_82796	0.257519	5.78903	4.49057	0.0005	0.0082656	0.5533	161.77	1.27e-42	RecName: Full=UDP-glucuronate:xylan alpha-glucuronosyltransferase 2; Short=UDP-GlcA:xylan glucuronyltransferase 2; AltName: Full=Glycogenin-like protein 2; AltName: Full=Plant glycogenin-like starch initiation protein 3; AltName: Full=Protein GLUCURONIC ACID SUBSTITUTION OF XYLAN 2; Short=AtGUX2
gene_14720	6.76456	18.3369	1.43868	5e-05	0.00129482	0.6667	270.011	2.07e-77	RecName: Full=UDP-glucuronic acid decarboxylase 2; AltName: Full=UDP-XYL synthase 2; AltName: Full=UDP-glucuronate decarboxylase 2; Short=UGD; Short=UXS-2; AltName: Full=dTDP-glucose 4-6-dehydratase homolog D18
gene_73091	21.4672	49.0328	1.19162	0.0021	0.0239985	0.6121	254.988	1.77e-73	RecName: Full=UDP-glucuronic acid decarboxylase 2; AltName: Full=UDP-XYL synthase 2; AltName: Full=UDP-glucuronate decarboxylase 2; Short=UGD; Short=UXS-2; AltName: Full=dTDP-glucose 4-6-dehydratase homolog D18
gene_76364	5.48049	28.3014	2.3685	5e-05	0.00129482	0.6209	213.772	1.72e-64	RecName: Full=UDP-glucuronic acid decarboxylase 2; AltName: Full=UDP-XYL synthase 2; AltName: Full=UDP-glucuronate decarboxylase 2; Short=UGD; Short=UXS-2; AltName: Full=dTDP-glucose 4-6-dehydratase homolog D18
gene_25341	15.2792	49.1205	1.68475	5e-05	0.00129482	0.4624	75.0998	2.96e-38	RecName: Full=UDP-glucuronic acid decarboxylase 5; AltName: Full=UDP-XYL synthase 5; AltName: Full=UDP-glucuronate decarboxylase 5; Short=UGD; Short=UXS-5
gene_4005	2.24632	10.7177	2.25436	5e-05	0.00129482	0.8689	112.849	8.2e-25	RecName: Full=UDP-glucuronic acid decarboxylase 5; AltName: Full=UDP-XYL synthase 5; AltName: Full=UDP-glucuronate decarboxylase 5; Short=UGD; Short=UXS-5
gene_73039	17.5332	45.4172	1.37315	0.00055	0.00885692	0.9688	68.5514	5.14e-41	RecName: Full=UDP-glucuronic acid decarboxylase 5; AltName: Full=UDP-XYL synthase 5; AltName: Full=UDP-glucuronate decarboxylase 5; Short=UGD; Short=UXS-5
gene_62412	10.5419	21.4906	1.02757	0.0042	0.0391327	0.5768	545.043	0	RecName: Full=UDP-glycosyltransferase 73C3
gene_65913	2.14819	8.95233	2.05914	5e-05	0.00129482	0.6765	189.119	1.14e-50	RecName: Full=UDP-glycosyltransferase 73C3
gene_15420	4.50088	10.7901	1.26143	0.0054	0.0467948	0.6034	299.671	1.42e-90	RecName: Full=UDP-glycosyltransferase 74B1; AltName: Full=N-hydroxythioamide S-beta-glucosyltransferase; AltName: Full=Thiohydroximate S-glucosyltransferase
gene_12174	0.316999	3.17747	3.32533	5e-05	0.00129482	0.5656	302.753	2.2e-89	RecName: Full=UDP-glycosyltransferase 74D1; AltName: Full=Jasmonate glucosyltransferase 1; Short=AtJGT1
gene_12177	2.03278	5.71718	1.49185	0.00065	0.0100675	0.549	310.457	7.68e-95	RecName: Full=UDP-glycosyltransferase 74D1; AltName: Full=Jasmonate glucosyltransferase 1; Short=AtJGT1
gene_61425	3.29269	8.36006	1.34425	0.00125	0.0162957	0.5692	311.997	2.42e-96	RecName: Full=UDP-glycosyltransferase 74D1; AltName: Full=Jasmonate glucosyltransferase 1; Short=AtJGT1
gene_75424	3.59161	12.5251	1.80212	5e-05	0.00129482	0.5418	283.108	3.58e-85	RecName: Full=UDP-glycosyltransferase 74D1; AltName: Full=Jasmonate glucosyltransferase 1; Short=AtJGT1
gene_2369	0.639916	2.31824	1.85708	0.0015	0.018703	0.5619	284.263	1.89e-84	RecName: Full=UDP-glycosyltransferase 74E2
gene_49881	3.68218	14.7652	2.00357	5e-05	0.00129482	0.6298	315.464	1.47e-95	RecName: Full=UDP-glycosyltransferase 74E2
gene_82055	12.201	30.9034	1.34077	5e-05	0.00129482	0.6383	320.857	4.92e-99	RecName: Full=UDP-glycosyltransferase 74E2
gene_15396	0	2.0357	inf	5e-05	0.00129482	0.536	254.218	1.74e-80	RecName: Full=UDP-glycosyltransferase 82A1
gene_39834	0.210517	3.02805	3.84638	0.0009	0.0129156	0.4367	259.996	6.94e-74	RecName: Full=UDP-glycosyltransferase 83A1
gene_59197	0.969408	3.35325	1.79039	0.00255	0.0276645	0.5847	399.438	2.33e-129	RecName: Full=UDP-glycosyltransferase 86A1
gene_78363	0.924196	6.80327	2.87996	5e-05	0.00129482	0.5	285.419	4.69e-86	RecName: Full=UDP-glycosyltransferase 87A1
gene_43004	2.16524	6.13295	1.50206	0.0002	0.00403985	0.4947	446.817	5.07e-147	RecName: Full=UDP-glycosyltransferase 89A2
gene_45544	2.38852	5.11644	1.09902	0.00135	0.0172218	0.5364	482.641	7.5e-157	RecName: Full=UDP-glycosyltransferase 89B1; AltName: Full=Flavonol 3-O-glucosyltransferase UGT89B1; AltName: Full=Flavonol 7-O-glucosyltransferase UGT89B1
gene_81275	2.71845	5.70535	1.06953	0.00375	0.0361806	0.4397	412.535	9.19e-134	RecName: Full=UDP-glycosyltransferase 89B1; AltName: Full=Flavonol 3-O-glucosyltransferase UGT89B1; AltName: Full=Flavonol 7-O-glucosyltransferase UGT89B1
gene_67697	3.09807	18.8303	2.60362	5e-05	0.00129482	0.5587	455.292	2.28e-152	RecName: Full=UDP-glycosyltransferase 90A1
gene_25454	0.69236	3.50065	2.33803	0.00015	0.00322458	0.4553	288.5	2e-86	RecName: Full=UDP-glycosyltransferase 92A1
gene_60974	2.86121	6.53863	1.19236	0.0024	0.0264227	0.3802	119.398	9.42e-42	RecName: Full=UDP-N-acetylglucosamine 1-carboxyvinyltransferase 2; AltName: Full=Enoylpyruvate transferase 2; AltName: Full=UDP-N-acetylglucosamine enolpyruvyl transferase 2; Short=EPT 2
gene_68964	3.35721	7.10368	1.0813	0.00305	0.031252	0.465	159.073	7.5e-40	RecName: Full=UDP-N-acetylglucosamine--N-acetylmuramyl-(pentapeptide) pyrophosphoryl-undecaprenol N-acetylglucosamine transferase; AltName: Full=Undecaprenyl-PP-MurNAc-pentapeptide-UDPGlcNAc GlcNAc transferase
gene_85304	3.56276	7.18008	1.011	0.0032	0.0323677	0.3268	171.014	3.69e-43	RecName: Full=Ultraviolet-B receptor UVR8; AltName: Full=Protein UV-B RESISTANCE 8; AltName: Full=RCC1 domain-containing protein UVR8
gene_12775	53.601	150.36	1.48809	0.0036	0.0351708	0.5205	87.8113	8.88e-19	RecName: Full=Umecyanin; Short=UMC [Armoracia rusticana]
gene_84689	13.359	36.5196	1.45086	0.0003	0.00553356	0.5469	84.3445	9.73e-18	RecName: Full=Umecyanin; Short=UMC [Armoracia rusticana]
gene_17295	4.03699	25.6622	2.66829	5e-05	0.00129482	0.7408	498.049	2.26e-154	RecName: Full=Uncharacterized aarF domain-containing protein kinase At1g79600, chloroplastic; Flags: Precursor
gene_76890	10.7806	28.3715	1.396	0.00025	0.00479642	0.9251	365.925	3.78e-108	RecName: Full=Uncharacterized aarF domain-containing protein kinase At1g79600, chloroplastic; Flags: Precursor
gene_11516	1.46704	5.42687	1.88722	0.00015	0.00322458	0.4343	133.65	3.51e-32	RecName: Full=Uncharacterized GPI-anchored protein At4g28100; Flags: Precursor
gene_38535	0.775738	20.7839	4.74375	5e-05	0.00129482	0.7765	135.191	3.27e-32	RecName: Full=Uncharacterized membrane protein At1g06890
gene_39871	0.367704	9.74816	4.72851	0.0003	0.00553356	0.7065	139.428	1.55e-33	RecName: Full=Uncharacterized membrane protein At1g06890
gene_43601	4.9566	24.5669	2.30929	5e-05	0.00129482	0.7529	134.035	2.02e-45	RecName: Full=Uncharacterized membrane protein At1g06890
gene_83190	1.28719	3.06045	1.24952	0.002	0.0231823	0.3293	82.0333	1.54e-15	RecName: Full=Uncharacterized N-acetyltransferase p20
gene_42907	7.23501	32.3646	2.16135	5e-05	0.00129482	0.4087	128.642	1.74e-37	RecName: Full=Uncharacterized oxidoreductase At1g06690, chloroplastic; Flags: Precursor
gene_75258	5.93804	19.989	1.75115	0.0001	0.00232933	0.7419	101.293	8.36e-22	RecName: Full=Uncharacterized oxidoreductase At1g06690, chloroplastic; Flags: Precursor
gene_75260	13.5614	60.5828	2.1594	5e-05	0.00129482	0.7121	97.4413	3.27e-31	RecName: Full=Uncharacterized oxidoreductase At1g06690, chloroplastic; Flags: Precursor
gene_42081	5.76001	12.9703	1.17107	0.00105	0.0144931	0.399	139.813	5.02e-34	RecName: Full=Uncharacterized protein At1g01500
gene_15682	4.96053	13.9229	1.4889	0.00025	0.00479642	0.8397	274.633	2.99e-81	RecName: Full=Uncharacterized protein At1g03900
gene_53895	8.56304	22.7613	1.41039	0.00115	0.0153893	0.8333	275.018	1.77e-82	RecName: Full=Uncharacterized protein At1g03900
gene_32700	1.757	6.85325	1.96368	5e-05	0.00129482	0.4512	134.035	1.21e-39	RecName: Full=Uncharacterized protein At1g04910
gene_42978	1.11349	4.06458	1.86801	0.0001	0.00232933	0.3539	99.3673	6.95e-20	RecName: Full=Uncharacterized protein At1g04910
gene_65228	0.543111	2.62581	2.27344	5e-05	0.00129482	0.4311	128.642	4.3e-51	RecName: Full=Uncharacterized protein At1g04910
gene_12821	25.2592	56.1655	1.15288	0.0007	0.0106781	0.4531	95.5153	3.99e-22	RecName: Full=Uncharacterized protein At1g15400
gene_28897	0.492006	2.47479	2.33056	0.00125	0.0162957	0.5329	172.555	1.7e-46	RecName: Full=Uncharacterized protein At1g28695; Flags: Precursor
gene_72196	20.9066	67.994	1.70145	5e-05	0.00129482	0.7778	108.997	4.82e-24	RecName: Full=Uncharacterized protein At1g32220, chloroplastic; Flags: Precursor
gene_11772	4.83115	21.7798	2.17256	5e-05	0.00129482	0.85	78.9518	4.69e-16	RecName: Full=Uncharacterized protein At2g23090
gene_26262	4.24641	14.4403	1.76579	0.0004	0.00694943	0.85	78.9518	4.14e-16	RecName: Full=Uncharacterized protein At2g23090
gene_14135	1.02097	4.28108	2.06804	0.00025	0.00479642	0.427	118.242	6.55e-27	RecName: Full=Uncharacterized protein At3g28850
gene_2065	4.79258	17.9482	1.90496	5e-05	0.00129482	0.7077	94.7449	6.64e-20	RecName: Full=Uncharacterized protein At3g61260
gene_21249	1.16159	3.16994	1.44835	0.0031	0.031613	0.5385	402.519	2.37e-132	RecName: Full=Uncharacterized protein At4g06744; Flags: Precursor
gene_33851	0.23437	2.33977	3.31951	0.00435	0.0401114	0.469	78.9518	5.23e-17	RecName: Full=Uncharacterized protein At4g14450, chloroplastic; Flags: Precursor
gene_65101	3.88777	26.4638	2.767	5e-05	0.00129482	0.4583	82.4185	3.68e-18	RecName: Full=Uncharacterized protein At4g14450, chloroplastic; Flags: Precursor
gene_31696	4.02167	10.4626	1.37937	0.0009	0.0129156	0.7143	68.9366	5.83e-13	RecName: Full=Uncharacterized protein At4g28440
gene_25298	2.56809	6.32539	1.30046	0.0031	0.031613	0.4444	102.834	2.25e-22	RecName: Full=Uncharacterized protein At5g23160
gene_70501	0.869254	5.18892	2.57758	0.0002	0.00403985	0.4312	83.5741	2.59e-16	RecName: Full=Uncharacterized protein At5g23160
gene_18411	1.60158	7.07528	2.14329	5e-05	0.00129482	0.4217	105.531	2.96e-23	RecName: Full=Uncharacterized protein At5g39865
gene_84230	0.510438	2.35424	2.20546	0.00055	0.00885692	0.3281	218.394	2.59e-60	RecName: Full=Uncharacterized protein L728 [Acanthamoeba polyphaga mimivirus]
gene_23693	7.51132	21.6888	1.52981	0.0001	0.00232933	0.4191	99.7525	1.49e-21	RecName: Full=Uncharacterized protein OsI_027940
gene_72511	2.75954	8.09886	1.55329	0.00085	0.0123705	0.4173	100.908	7.07e-22	RecName: Full=Uncharacterized protein OsI_027940
gene_20518	1.10369	9.23119	3.06418	5e-05	0.00129482	0.587	60.8474	1.31e-18	RecName: Full=Uncharacterized protein sll0005
gene_77481	1.96685	7.05445	1.84264	5e-05	0.00129482	0.3934	111.694	3.98e-23	RecName: Full=Uncharacterized protein sll0005
gene_76007	0.944507	2.6235	1.47386	0.0008	0.0118229	0.2841	86.2705	3.96e-16	RecName: Full=Uncharacterized protein sll0103
gene_77596	5.51343	13.4401	1.28552	0.00025	0.00479642	0.4694	50.0618	1.52e-12	RecName: Full=Uncharacterized protein sll1770
gene_8179	21.8363	49.3133	1.17525	0.0007	0.0106781	0.4211	94.7449	3.14e-18	RecName: Full=Uncharacterized protein sll1770
gene_76590	11.2732	24.0578	1.09361	0.00125	0.0162957	0.3821	139.428	5.64e-49	RecName: Full=Uncharacterized protein ycf45; AltName: Full=ORF565 (chloroplast) [Porphyra purpurea]
gene_36325	4.43403	9.55935	1.1083	0.00125	0.0162957	0.4151	60.8474	9.93e-18	RecName: Full=Uncharacterized WD repeat-containing protein C18H10.05
gene_54488	12.9115	25.8613	1.00214	0.003	0.0309113	0.751	747.273	0	RecName: Full=UPF0051 protein ABCI8, chloroplastic; AltName: Full=ABC transporter I family member 8; Short=ABC transporter ABCI.8; Short=AtABCI8; AltName: Full=Non-intrinsic ABC protein 1; Short=Protein ABC1; AltName: Full=Plastid sufB-like protein; AltName: Full=Protein LONG AFTER FAR-RED 6; Flags: Precursor
gene_2524	0	5.57239	inf	5e-05	0.00129482	0.375	78.5666	8.75e-16	RecName: Full=UPF0098 protein MTH_273
gene_38260	0	2.33749	inf	5e-05	0.00129482	0.4216	240.736	7.53e-72	RecName: Full=UPF0496 protein At1g20180
gene_23351	4.96878	14.5306	1.54813	5e-05	0.00129482	0.4878	132.494	3.3e-31	RecName: Full=UPF0553 protein
gene_28240	2.47002	12.3219	2.31863	5e-05	0.00129482	0.4545	70.4774	1.44e-11	RecName: Full=Upstream activation factor subunit UAF30; AltName: Full=Upstream activation factor 30 KDa subunit; Short=p30
gene_25050	3.16253	7.63423	1.27141	0.0023	0.0256168	0.7178	410.609	9.04e-171	RecName: Full=Urea-proton symporter DUR3; Short=AtDUR3; AltName: Full=High-affinity urea active transporter DUR3
gene_65303	5.32591	13.2801	1.31817	0.0003	0.00553356	0.9928	276.944	3.15e-79	RecName: Full=Uridine 5&apos;-monophosphate synthase; Short=UMP synthase; Includes: RecName: Full=Orotate phosphoribosyltransferase; Short=OPRTase; Includes: RecName: Full=Orotidine 5&apos;-phosphate decarboxylase; AltName: Full=OMPdecase, partial [Nicotiana tabacum]
gene_30653	0.657459	5.24056	2.99475	5e-05	0.00129482	0.6277	109.768	7.23e-33	RecName: Full=UTP--glucose-1-phosphate uridylyltransferase; AltName: Full=UDP-glucose pyrophosphorylase; Short=UDPGP; Short=UGPase
gene_61636	0.275116	4.58426	4.05858	5e-05	0.00129482	0.8056	64.6994	1.54e-32	RecName: Full=UTP--glucose-1-phosphate uridylyltransferase; AltName: Full=UDP-glucose pyrophosphorylase; Short=UDPGP; Short=UGPase
gene_64179	0.967889	3.73403	1.94782	0.00185	0.0218941	0.6919	255.373	8.89e-83	RecName: Full=Vacuolar iron transporter homolog 1; AltName: Full=Protein NODULIN-LIKE 1
gene_40397	12.6616	31.5108	1.31539	0.00025	0.00479642	0.8571	338.576	3.52e-104	RecName: Full=Vacuolar protein sorting-associated protein 28 homolog 2
gene_17628	107.522	268.844	1.32214	0.00105	0.0144931	0.4175	131.339	7.25e-31	RecName: Full=Vacuolar-processing enzyme; Short=VPE; AltName: Full=Proteinase B; Flags: Precursor
gene_17629	128.908	307.847	1.25587	0.0029	0.0302477	0.8929	109.383	4.59e-47	RecName: Full=Vacuolar-processing enzyme; Short=VPE; Flags: Precursor
gene_83110	1.80183	7.38046	2.03425	5e-05	0.00129482	0.794	394.815	4.39e-122	RecName: Full=Vacuolar-sorting receptor 6; Short=AtVSR6; AltName: Full=BP80-like protein d; Short=AtBP80d; AltName: Full=Epidermal growth factor receptor-like protein 6; Short=AtELP6; Flags: Precursor
gene_86197	3.60379	11.0045	1.61051	5e-05	0.00129482	0.7866	397.127	1.01e-119	RecName: Full=Vacuolar-sorting receptor 6; Short=AtVSR6; AltName: Full=BP80-like protein d; Short=AtBP80d; AltName: Full=Epidermal growth factor receptor-like protein 6; Short=AtELP6; Flags: Precursor
gene_30023	1.6856	15.6497	3.2148	5e-05	0.00129482	0.538	200.675	3.2e-55	RecName: Full=Vestitone reductase [Medicago sativa]
gene_57177	9.22829	41.9647	2.18504	5e-05	0.00129482	0.5636	201.445	4.46e-55	RecName: Full=Vestitone reductase [Medicago sativa]
gene_86644	7.54497	17.6257	1.22409	0.0015	0.018703	0.4821	113.62	3.7e-26	RecName: Full=VQ motif-containing protein 9; Short=AtVQ9
gene_37025	0	2.49082	inf	5e-05	0.00129482	0.5145	122.865	1.16e-38	RecName: Full=V-type proton ATPase subunit E2; Short=V-ATPase subunit E2; AltName: Full=Vacuolar H(+)-ATPase subunit E isoform 2; AltName: Full=Vacuolar proton pump subunit E2
gene_26740	1.47795	3.39403	1.1994	0.0054	0.0467948	0.5921	442.58	1.44e-135	RecName: Full=Wall-associated receptor kinase-like 9; Flags: Precursor
gene_22032	0.381832	16.5801	5.44037	5e-05	0.00129482	0.5735	81.2629	1.12e-14	RecName: Full=WAT1-related protein At1g70260
gene_84490	0.258251	4.74113	4.19838	0.00075	0.0112391	0.4259	61.6178	5.82e-15	RecName: Full=WAT1-related protein At1g70260
gene_60691	0.578125	2.21809	1.93986	0.0006	0.00946003	0.5057	84.7297	4.45e-16	RecName: Full=WAT1-related protein At2g39510
gene_69615	1.73106	15.9094	3.20015	5e-05	0.00129482	0.5349	93.5893	1.05e-18	RecName: Full=WAT1-related protein At2g39510
gene_13146	1.71424	4.98047	1.53871	0.00055	0.00885692	0.6364	149.058	5.21e-36	RecName: Full=WAT1-related protein At4g19185
gene_51620	0.453305	2.47238	2.44735	0.0011	0.014952	0.5618	95.1301	1.45e-52	RecName: Full=WAT1-related protein At5g07050
gene_19024	9.622	46.5003	2.27283	0.00075	0.0112391	0.7931	201.83	1.32e-58	RecName: Full=Wound-induced protein WIN1; Flags: Precursor
gene_81263	0.944433	3.28517	1.79845	0.0015	0.018703	0.6277	195.282	6.23e-54	RecName: Full=Xylem cysteine proteinase 1; Short=AtXCP1; Flags: Precursor
gene_23185	3.59912	16.9529	2.23582	5e-05	0.00129482	0.5526	260.766	4.41e-84	RecName: Full=Xyloglucan endotransglucosylase/hydrolase protein 15; Short=At-XTH15; Short=XTH-15; Flags: Precursor
gene_46664	3.11125	12.8474	2.04592	0.00025	0.00479642	0.5042	327.791	8.08e-108	RecName: Full=Xyloglucan endotransglucosylase/hydrolase protein 15; Short=At-XTH15; Short=XTH-15; Flags: Precursor
gene_24518	5.63836	12.4758	1.14579	0.00525	0.0458362	0.4155	338.191	2.23e-103	RecName: Full=Xyloglucan galactosyltransferase KATAMARI1 homolog
gene_76036	2.30344	5.48969	1.25293	0.00125	0.0162957	0.5361	486.878	2.06e-164	RecName: Full=Zeatin O-glucosyltransferase; AltName: Full=Trans-zeatin O-beta-D-glucosyltransferase [Phaseolus lunatus]
gene_22765	15.4541	100.736	2.70452	5e-05	0.00129482	0.9583	239.965	1.69e-64	RecName: Full=Zeaxanthin epoxidase, chloroplastic; Flags: Precursor
gene_71957	14.9523	80.0467	2.42048	5e-05	0.00129482	0.9762	248.825	2.12e-67	RecName: Full=Zeaxanthin epoxidase, chloroplastic; Flags: Precursor
gene_13349	15.4136	63.8219	2.04984	5e-05	0.00129482	0.4884	159.844	3.96e-46	RecName: Full=Zinc finger A20 and AN1 domain-containing stress-associated protein 1; Short=AtSAP1
gene_19954	24.3342	52.0421	1.09669	0.0009	0.0129156	0.5652	164.081	3.35e-47	RecName: Full=Zinc finger A20 and AN1 domain-containing stress-associated protein 4; Short=AtSAP4
gene_11392	25.6831	61.6925	1.26428	0.0058	0.0491083	0.5839	162.54	3.29e-42	RecName: Full=Zinc finger A20 and AN1 domain-containing stress-associated protein 5; Short=AtSAP5
gene_30919	24.579	78.2359	1.6704	5e-05	0.00129482	0.512	135.576	3.3e-38	RecName: Full=Zinc finger A20 and AN1 domain-containing stress-associated protein 5; Short=AtSAP5
gene_37855	19.9752	44.8602	1.16722	0.0013	0.0168083	0.4247	88.9669	9.68e-21	RecName: Full=Zinc finger A20 and AN1 domain-containing stress-associated protein 5; Short=AtSAP5
gene_32165	15.9072	40.406	1.34489	0.00025	0.00479642	0.5	168.703	6.97e-50	RecName: Full=Zinc finger A20 and AN1 domain-containing stress-associated protein 9; Short=AtSAP9
gene_76709	0.823493	3.64274	2.1452	0.0017	0.0205366	0.616	298.901	4.92e-91	RecName: Full=Zinc finger AN1 and C2H2 domain-containing stress-associated protein 11; Short=AtSAP11
gene_20448	8.68419	27.1072	1.64221	0.00335	0.0334425	0.2948	269.626	2.79e-73	RecName: Full=Zinc finger BED domain-containing protein RICESLEEPER 2; AltName: Full=Transposase-like protein RICESLEEPER 2
gene_35564	1.06845	2.82607	1.40328	0.00015	0.00322458	0.3004	139.428	4.03e-54	RecName: Full=Zinc finger BED domain-containing protein RICESLEEPER 2; AltName: Full=Transposase-like protein RICESLEEPER 2
gene_41818	6.03183	14.8324	1.29809	5e-05	0.00129482	0.294	207.994	2.1e-79	RecName: Full=Zinc finger BED domain-containing protein RICESLEEPER 2; AltName: Full=Transposase-like protein RICESLEEPER 2
gene_40807	0.173419	2.34491	3.7572	0.00265	0.0283869	0.3363	110.538	1.28e-30	RecName: Full=Zinc finger BED domain-containing protein RICESLEEPER 3; AltName: Full=Transposase-like protein RICESLEEPER 3
gene_50633	0.746306	5.54854	2.89427	5e-05	0.00129482	0.3404	177.948	1.03e-52	RecName: Full=Zinc finger BED domain-containing protein RICESLEEPER 3; AltName: Full=Transposase-like protein RICESLEEPER 3
gene_24265	0.193918	8.36447	5.43075	0.0012	0.0158562	0.7604	165.236	3.29e-43	RecName: Full=Zinc finger CCCH domain-containing protein 14; Short=AtC3H14
gene_25532	0.306087	3.57542	3.5461	0.0004	0.00694943	0.7766	165.622	1.71e-43	RecName: Full=Zinc finger CCCH domain-containing protein 14; Short=AtC3H14
gene_61790	2.24073	11.1977	2.32117	5e-05	0.00129482	0.6134	738.799	0	RecName: Full=Zinc finger CCCH domain-containing protein 30; Short=AtC3H30
gene_15775	17.9146	37.87	1.07992	0.0028	0.0295036	0.7128	248.054	3.1e-69	RecName: Full=Zinc finger CCCH domain-containing protein 49; Short=OsC3H49
gene_25472	3.25353	15.7708	2.27718	0.00025	0.00479642	0.6667	89.7373	7.45e-21	RecName: Full=Zinc finger protein 2
gene_79585	1.30571	2.67014	1.03208	0.0053	0.0461448	0.3231	71.633	2.05e-11	RecName: Full=Zinc finger protein 622
gene_57428	15.0876	31.2206	1.04913	0.00395	0.0374952	0.3333	90.8929	1.36e-18	RecName: Full=Zinc finger protein GIS2
gene_6475	0.591715	2.46655	2.05952	0.0034	0.0337967	0.8765	294.278	5.34e-88	RecName: Full=Zinc finger protein WIP2; AltName: Full=Protein NO TRANSMITTING TRACT; AltName: Full=WIP-domain protein 2; Short=AtWIP2
gene_13085	1.60403	5.80716	1.85613	0.00055	0.00885692	0.4877	182.57	5.06e-52	RecName: Full=Zinc finger protein ZAT10; AltName: Full=Salt-tolerance zinc finger
gene_44819	17.9988	65.171	1.85633	5e-05	0.00129482	0.4224	171.785	5.7e-49	RecName: Full=Zinc finger protein ZAT10; AltName: Full=Salt-tolerance zinc finger
gene_30550	0	2.99961	inf	5e-05	0.00129482	0.5812	125.561	2.16e-33	RecName: Full=Zinc finger protein ZAT11
gene_13396	2.65718	6.48276	1.28671	0.00235	0.0260113	0.4037	176.407	8.67e-50	RecName: Full=Zinc finger protein ZAT5
gene_3758	1.10672	3.01581	1.44626	0.0042	0.0391327	0.3936	161.384	9.02e-44	RecName: Full=Zinc finger protein ZAT5
gene_69619	6.27743	18.4706	1.55699	5e-05	0.00129482	0.7471	247.669	2.37e-72	RecName: Full=Zinc transporter 11; AltName: Full=ZRT/IRT-like protein 11; Flags: Precursor
gene_1014	5.45456	12.0185	1.13972	0.0026	0.0280138				unannotation
gene_10179	7.07982	20.9494	1.56513	0.00035	0.0062491				unannotation
gene_10187	4.1193	12.4423	1.59478	5e-05	0.00129482				unannotation
gene_10272	0.256889	5.41595	4.39799	0.00325	0.0327127				unannotation
gene_10423	8.3372	19.4076	1.21899	0.0003	0.00553356				unannotation
gene_10468	0.31453	2.74699	3.12658	5e-05	0.00129482				unannotation
gene_10578	1.27914	5.22167	2.02933	0.0001	0.00232933				unannotation
gene_10642	107.308	323.136	1.59039	0.00085	0.0123705				unannotation
gene_10851	3.42584	8.22561	1.26366	0.00075	0.0112391				unannotation
gene_10908	4.63738	11.5129	1.31186	0.0006	0.00946003				unannotation
gene_10920	3.24755	7.81874	1.26759	0.00055	0.00885692				unannotation
gene_10953	3.96482	9.97072	1.33044	0.0012	0.0158562				unannotation
gene_11055	0.746087	2.52655	1.75975	0.00595	0.0499908				unannotation
gene_11058	0.794677	3.59286	2.17669	0.0029	0.0302477				unannotation
gene_11107	0.741497	2.737	1.88408	0.0007	0.0106781				unannotation
gene_11155	2.90886	6.11669	1.0723	0.00395	0.0374952				unannotation
gene_1125	19.1621	79.0434	2.04439	5e-05	0.00129482				unannotation
gene_1133	0.45173	2.15042	2.25108	0.00015	0.00322458				unannotation
gene_1137	1.08843	3.33222	1.61424	0.00095	0.013435				unannotation
gene_11401	5.38059	33.7822	2.65042	5e-05	0.00129482				unannotation
gene_11451	130.266	326.04	1.32359	0.0005	0.0082656				unannotation
gene_11482	1.8052	4.45181	1.30223	0.00365	0.0355038				unannotation
gene_11486	1.00581	3.284	1.7071	0.0018	0.021435				unannotation
gene_11555	1.65463	5.09656	1.62302	0.0013	0.0168083				unannotation
gene_11569	5.7114	16.3581	1.51809	5e-05	0.00129482				unannotation
gene_11616	6.36117	20.721	1.70373	5e-05	0.00129482				unannotation
gene_11718	5.68505	33.5915	2.56285	5e-05	0.00129482				unannotation
gene_11849	2.23056	7.13373	1.67725	0.0025	0.0272601				unannotation
gene_11852	3.72067	14.4197	1.9544	5e-05	0.00129482				unannotation
gene_11854	3.56468	9.41558	1.40128	0.00125	0.0162957				unannotation
gene_11949	10.5075	31.7088	1.59347	5e-05	0.00129482				unannotation
gene_11971	5.96486	14.7498	1.30613	0.00055	0.00885692				unannotation
gene_12024	1.62393	3.94739	1.28141	0.00465	0.0420946				unannotation
gene_12081	6.39434	15.5785	1.28469	0.0015	0.018703				unannotation
gene_12159	0.964025	3.50628	1.8628	0.0005	0.0082656				unannotation
gene_12193	3.44636	9.76395	1.50239	5e-05	0.00129482				unannotation
gene_12209	4.05343	21.6415	2.41658	5e-05	0.00129482				unannotation
gene_12217	5.51258	12.0047	1.12279	0.00335	0.0334425				unannotation
gene_12242	14.5734	79.0405	2.43925	5e-05	0.00129482				unannotation
gene_12251	3.93884	21.4772	2.44696	5e-05	0.00129482				unannotation
gene_12321	1.42283	4.224	1.56985	0.00225	0.0252491				unannotation
gene_12650	4.90614	64.7711	3.72269	5e-05	0.00129482				unannotation
gene_12704	31.7437	94.2524	1.57006	5e-05	0.00129482				unannotation
gene_12715	1.71113	4.15264	1.27908	0.0002	0.00403985				unannotation
gene_12718	1.80572	4.79971	1.41037	0.00295	0.0305785				unannotation
gene_12815	3.61503	9.08323	1.3292	0.00065	0.0100675				unannotation
gene_12857	3.30205	12.1518	1.87974	5e-05	0.00129482				unannotation
gene_12907	5.784	12.1741	1.07368	0.0039	0.0371524				unannotation
gene_12990	2.10822	4.65731	1.14347	0.0029	0.0302477				unannotation
gene_13035	0.193847	2.23096	3.52467	0.0014	0.0177119				unannotation
gene_13118	7.40404	17.6584	1.25397	0.0007	0.0106781				unannotation
gene_13181	1.48563	3.66113	1.30121	0.00325	0.0327127				unannotation
gene_1336	1.1063	3.71818	1.74885	0.00195	0.0227209				unannotation
gene_13418	1.05959	2.71274	1.35625	0.0008	0.0118229				unannotation
gene_13447	17.8126	52.2989	1.55388	5e-05	0.00129482				unannotation
[truncated: 1,076 more rows]

## Sheet: ANR_Down
Query_id	CK_ANR	ANR	log2(fold_change)	p_value	q_value	Blast_identity	Blast_Score	Blast_Evalues	Blast_annotation
gene_20285	1651.23	0	-inf	5e-05	0.00129482	1	72.0182	1.66e-16	RecName: Full=Pathogenesis-related protein 1C; Short=PR-1C; Flags: Precursor [Nicotiana tabacum]
gene_53953	4.8365	0	-inf	0.0018	0.021435	0.7576	55.4546	1.21e-16	RecName: Full=(-)-camphene/tricyclene synthase, chloroplastic; Short=SlTPS3; AltName: Full=(4S)-limonene synthase.; AltName: Full=Myrcene synthase; Flags: Precursor
gene_82339	1.79829	0	-inf	0.00485	0.0432757	0.6442	128.257	2.17e-34	RecName: Full=(-)-camphene/tricyclene synthase, chloroplastic; Short=SlTPS3; AltName: Full=(4S)-limonene synthase.; AltName: Full=Myrcene synthase; Flags: Precursor
gene_39612	11.9908	2.27446	-2.39833	0.00215	0.024429	0.6559	119.013	1.03e-29	RecName: Full=(-)-camphene/tricyclene synthase, chloroplastic; Short=SlTPS3; AltName: Full=(4S)-limonene synthase.; AltName: Full=Myrcene synthase; Flags: Precursor
gene_65111	1.3813	0	-inf	5e-05	0.00129482	0.4604	124.02	1.27e-53	RecName: Full=(-)-germacrene D synthase
gene_23658	4.47128	0.789765	-2.50119	5e-05	0.00129482	0.4033	171.014	1.54e-67	RecName: Full=(-)-germacrene D synthase
gene_70111	10.1876	4.38279	-1.21689	0.00155	0.019179	0.631	319.701	3.97e-105	RecName: Full=(-)-isopiperitenol/(-)-carveol dehydrogenase, mitochondrial; Flags: Precursor [Mentha x piperita]
gene_71990	4.07505	0.419809	-3.27901	5e-05	0.00129482	0.7534	112.464	1.02e-24	RecName: Full=1-(5-phosphoribosyl)-5-[(5-phosphoribosylamino)methylideneamino] imidazole-4-carboxamide isomerase, chloroplastic; AltName: Full=5-proFAR isomerase; AltName: Full=BBM II; AltName: Full=Phosphoribosylformimino-5-aminoimidazole carboxamide ribotide isomerase; AltName: Full=Protein ALBINO AND PALE GREEN 10; AltName: Full=Protein HISTIDINE BIOSYNTHESIS 3; Flags: Precursor
gene_76662	67.6865	24.636	-1.4581	0.0008	0.0118229	0.5556	69.3218	4.64e-19	RecName: Full=1,4-dihydroxy-2-naphthoate polyprenyltransferase, chloroplastic; AltName: Full=1,4-dihydroxy-2-naphthoate phytyltransferase; AltName: Full=Protein ABERRANT CHLOROPLAST DEVELOPMENT 4; AltName: Full=menA-like protein; Short=AtMENA; Flags: Precursor
gene_19147	14.9651	5.36253	-1.48061	5e-05	0.00129482	0.7708	85.1149	3.44e-16	RecName: Full=1,4-dihydroxy-2-naphthoyl-CoA synthase, peroxisomal; Short=DHNS; AltName: Full=Enoyl-CoA hydratase/isomerase D; Short=ECHID; AltName: Full=Naphthoate synthase
gene_48038	12.9899	2.6476	-2.29463	5e-05	0.00129482	0.8409	82.8037	1.89e-15	RecName: Full=1,4-dihydroxy-2-naphthoyl-CoA synthase, peroxisomal; Short=DHNS; AltName: Full=Enoyl-CoA hydratase/isomerase D; Short=ECHID; AltName: Full=Naphthoate synthase
gene_33354	5.25606	2.30919	-1.1866	0.00115	0.0153893	0.8025	273.478	2.73e-92	RecName: Full=125 kDa kinesin-related protein [Nicotiana tabacum]
gene_12333	4.84364	1.99168	-1.28211	0.00035	0.0062491	0.8852	214.157	2.72e-101	RecName: Full=125 kDa kinesin-related protein [Nicotiana tabacum]
gene_17226	95.4398	32.2504	-1.56527	0.0001	0.00232933	0.5662	128.642	8.63e-34	RecName: Full=14 kDa proline-rich protein DC2.15; Flags: Precursor [Daucus carota]
gene_54121	58.6355	25.5153	-1.20041	0.00105	0.0144931	0.6207	71.633	1.84e-14	RecName: Full=15.4 kDa class V heat shock protein; AltName: Full=15.4 kDa heat shock protein; Short=AtHsp15.4
gene_68074	4.69401	1.80102	-1.38201	0.0016	0.0196298	0.5957	191.815	4.19e-51	RecName: Full=1-acyl-sn-glycerol-3-phosphate acyltransferase 1, chloroplastic; Flags: Precursor [Brassica napus]
gene_15336	1.3952	0.352992	-1.98277	0.00145	0.0182239	0.4091	58.9214	6.4e-12	RecName: Full=1-aminocyclopropane-1-carboxylate oxidase homolog 2
gene_2954	3.10639	0.594763	-2.38485	0.0021	0.0239985	0.5596	141.354	1.78e-49	RecName: Full=1-aminocyclopropane-1-carboxylate oxidase homolog 6
gene_71352	278.274	119.631	-1.21791	0.0021	0.0239985	0.8655	367.851	7.57e-120	RecName: Full=1-aminocyclopropane-1-carboxylate oxidase; Short=ACC oxidase; AltName: Full=Ethylene-forming enzyme; Short=EFE [Nicotiana tabacum]
gene_27291	21.099	7.40037	-1.51151	0.0009	0.0129156	0.7308	89.7373	7.41e-19	RecName: Full=1-aminocyclopropane-1-carboxylate synthase; Short=ACC synthase; AltName: Full=S-adenosyl-L-methionine methylthioadenosine-lyase [Dianthus caryophyllus]
gene_20895	11.9692	1.34782	-3.15063	5e-05	0.00129482	0.6735	271.166	4.53e-82	RecName: Full=1-aminocyclopropane-1-carboxylate synthase; Short=ACC synthase; AltName: Full=S-adenosyl-L-methionine methylthioadenosine-lyase, partial [Vigna radiata var. radiata]
gene_31544	9.82049	3.54322	-1.47074	0.00015	0.00322458	0.4795	173.326	4.54e-41	RecName: Full=1-phosphatidylinositol-3-phosphate 5-kinase FAB1B; Short=Phosphatidylinositol 3-phosphate 5-kinase; AltName: Full=FYVE finger-containing phosphoinositide kinase; AltName: Full=PIKfyve; AltName: Full=Phosphatidylinositol 3-phosphate 5-kinase type III; Short=PIPkin-III; Short=Type III PIP kinase; AltName: Full=Protein FORMS APLOID AND BINUCLEATE CELLS 1B
gene_37735	94.0849	36.6189	-1.36138	0.0002	0.00403985	0.617	171.785	5e-46	RecName: Full=20 kDa chaperonin, chloroplastic; AltName: Full=Chaperonin 10; Short=Ch-CPN10; Short=Cpn10; AltName: Full=Chaperonin 20; AltName: Full=Protein Cpn21; Flags: Precursor
gene_85301	4.91071	0.535876	-3.19596	0.0048	0.0430448	0.4573	144.821	1.34e-40	RecName: Full=21 kDa protein; AltName: Full=1.2 protein; Flags: Precursor [Daucus carota]
gene_60879	78.012	15.2096	-2.35872	5e-05	0.00129482	0.4636	144.05	1.48e-39	RecName: Full=21 kDa protein; AltName: Full=1.2 protein; Flags: Precursor [Daucus carota]
gene_13493	2.63959	1.23284	-1.09833	0.00535	0.046497	0.6102	139.043	3.9e-33	RecName: Full=26S protease regulatory subunit 4 homolog; AltName: Full=Tat-binding protein homolog 2
gene_16641	92.7084	42.8227	-1.11432	0.00335	0.0334425	0.7389	249.98	1.48e-73	RecName: Full=28 kDa ribonucleoprotein, chloroplastic; Short=28RNP; Flags: Precursor [Nicotiana sylvestris]
gene_24430	93.6343	19.0575	-2.29668	0.0001	0.00232933	0.5114	75.8702	2.32e-16	RecName: Full=2-Cys peroxiredoxin BAS1, chloroplastic; AltName: Full=Thiol-specific antioxidant protein; Flags: Precursor
gene_31839	129.018	35.2031	-1.8738	5e-05	0.00129482	0.6549	141.354	4.45e-35	RecName: Full=2-Cys peroxiredoxin BAS1, chloroplastic; AltName: Full=Thiol-specific antioxidant protein; Flags: Precursor
gene_84486	22.3982	7.92282	-1.4993	5e-05	0.00129482	0.4383	243.817	1.25e-74	RecName: Full=2-hydroxyisoflavanone dehydratase; AltName: Full=Carboxylesterase HIDH
gene_7699	7.67846	2.54641	-1.59235	0.0012	0.0158562	0.6053	98.5969	1.35e-20	RecName: Full=2-phytyl-1,4-beta-naphthoquinone methyltransferase, chloroplastic; AltName: Full=Demethylphylloquinone methyltransferase; AltName: Full=Menaquinone biosynthesis methyltransferase ubiE-like protein; Flags: Precursor
gene_5314	3.34402	1.19062	-1.48987	0.00105	0.0144931	0.4214	102.834	1.34e-21	RecName: Full=3&apos;-N-debenzoyl-2&apos;-deoxytaxol N-benzoyltransferase; Short=DBTNBT [Taxus canadensis]
gene_60627	144.699	40.1382	-1.85	5e-05	0.00129482	0.5636	177.948	4.13e-48	RecName: Full=30S ribosomal protein 2, chloroplastic; AltName: Full=Plastid-specific 30S ribosomal protein 2; Short=PSRP-2; Flags: Precursor [Spinacia oleracea]
gene_33470	104.65	32.7606	-1.67553	5e-05	0.00129482	0.5671	174.866	6.32e-47	RecName: Full=30S ribosomal protein 2, chloroplastic; AltName: Full=Plastid-specific 30S ribosomal protein 2; Short=PSRP-2; Flags: Precursor [Spinacia oleracea]
gene_1397	22.7956	7.15999	-1.67073	5e-05	0.00129482	0.8723	176.407	5.48e-51	RecName: Full=30S ribosomal protein 3, chloroplastic; AltName: Full=Plastid-specific 30S ribosomal protein 3; Short=PSRP-3; Flags: Precursor [Spinacia oleracea]
gene_7807	13.3801	5.09251	-1.39364	0.0005	0.0082656	0.8235	180.644	1.35e-49	RecName: Full=30S ribosomal protein 3, chloroplastic; AltName: Full=Plastid-specific 30S ribosomal protein 3; Short=PSRP-3; Flags: Precursor [Spinacia oleracea]
gene_28462	57.3326	21.2577	-1.43137	0.00025	0.00479642	0.869	163.31	5.66e-46	RecName: Full=30S ribosomal protein 3-1, chloroplastic; AltName: Full=Plastid-specific 30S ribosomal protein 3-1; Short=PSRP-3 1; Flags: Precursor
gene_43260	60.6407	20.8874	-1.53765	5e-05	0.00129482	0.8649	143.28	2.3e-38	RecName: Full=30S ribosomal protein 3-1, chloroplastic; AltName: Full=Plastid-specific 30S ribosomal protein 3-1; Short=PSRP-3 1; Flags: Precursor
gene_17450	123.871	45.1432	-1.45626	0.0001	0.00232933	0.9381	161.77	1.33e-55	RecName: Full=30S ribosomal protein S1, chloroplastic; AltName: Full=CS1; Flags: Precursor [Spinacia oleracea]
gene_2376	75.3538	26.4369	-1.51113	5e-05	0.00129482	0.92	162.155	6.74e-56	RecName: Full=30S ribosomal protein S1, chloroplastic; AltName: Full=CS1; Flags: Precursor [Spinacia oleracea]
gene_76329	90.7047	19.9433	-2.18528	5e-05	0.00129482	0.9423	207.608	2.95e-59	RecName: Full=30S ribosomal protein S10, chloroplastic; Flags: Precursor [Mesembryanthemum crystallinum]
gene_36254	128.153	15.8763	-3.01291	5e-05	0.00129482	0.9423	207.608	4.43e-59	RecName: Full=30S ribosomal protein S10, chloroplastic; Flags: Precursor [Mesembryanthemum crystallinum]
gene_84492	97.3018	35.7163	-1.44589	0.0001	0.00232933	0.7805	134.806	1.87e-34	RecName: Full=30S ribosomal protein S13, chloroplastic; AltName: Full=CS13; Flags: Precursor
[truncated: 3,063 more rows]
